# Supplementary material for: Jasmonates induce Arabidopsis bioactivities selectively inhibiting the growth of breast cancer cells through CDC6 and mTOR
Source: New Phytol. 2020 Nov 19;229(4):2120–34. doi: 10.1111/nph.17031 (PMC8022592; doi:10.1111/nph.17031)
Supplement: Supplementary file 2 — Table S1 Human qRT‐PCR primers used in this study. Tables S2 Inhibition values for Arabidopsis mutants on breast cancer cells. Tables S3 List of 1757 FOIs across all treatments in positive and negative ion mode obtained using massprofiler. [file NPH-229-2120-s003.xlsx]

## Sheet: Article information
New Phytologist Supporting Information
Article title: Jasmonates induce Arabidopsis bioactivities selectively inhibiting the growth of breast cancer cells through CDC6 and mTOR
Authors: Moritz Bömer, Imma Pérez-Salamó, Hannah V. Florance, Deborah Salmon, Jan-Hendrik Dudenhoffer, Paul Finch, Aycan Cinar, Nicholas Smirnoff, Amanda Harvey and Alessandra Devoto
Article acceptance date: 26 September 2020

## Sheet: Table S1
Table S1 Human QRT-PCR primers used in this study
Gene	Accession number	Forward (5' to 3') sequence	Reverse (3' to 5') sequence	Amplicon size (bp)
ACTB	NM_001101.3	GTACACAGACGAAGCAGAGAGC	CAGGGAAAGCTGGATTCCTCAG	62
CDK2	NM_001798.3	AGATGGACGGAGCTTGTTATCGC	TGGCCGAAATCCGCTTGTTAGG	62
CCND1	NM_053056.2	CAACAACTTCCTGTCCTACTACCG	TCCGGGTCACACTTGATCACTC	66
CCND3	NM_001760.3	TACCTTTGCCATGTACCCGCCATC	AGTCCACTTCAGTGCCAGTGATCC	137
CCNE1	NM_001238.2	TGCACACAACATACAGACCCACAG	TCTTTGCTCGGGCTTTGTCCAG	62
p21	NM_078467.2	GGCAGACCAGCATGACAGATTTC	AGATGTAGAGCGGGCCTTTGAG	130
p27	NM_004064.3	ACCTGCAACCGACGATTCTTCTAC	TGCTCCACAGAACCGGCATTTG	96
PCNA	NM_002592.2	AGCTCTTCCCTTACGCAAGTCTC	TCTAGCTGGTTTCGGCTTCAGG	84
CDC6	NM_001254.3	AAGCACTGGATGTTTGCAGGAG	ACCAACCCTCTTGGGAATCAGAG	125
ACTB	NM_001101.4	TCACCCACACTGTGCCCATCTACGA	CAGCGGAACCGCTCATTGCCAATGG	284

## Sheet: Table S2
Table S2 Relative Cell number (RCN) inhibition values for Arabidopsis mutants on breast cancer cells.
	T-47D	p-value	MCF-10A	p-value	MDA-MB-361	p-value
Col gl1	47±3 (12)	na	-8±2 (3)	na	51±5 (5)	na
coi1-16B	-5±4 (6)	1.14143e-06	6±3 (3)	0.0335481	19±4 (4)	0.00124924
aos	33±8 (4)	0.182691	-9±3 (3)	0.722436	46±2 (3)	0.31736
COV99	40±4 (4)	0.228762	3±2 (3)	0.0362023	51±5 (3)	0.990029
cev1	58±5 (6)	0.0897269	30±9 (3)	0.044781	73±8 (6)	0.0379216
Col-0	60±9 (6)	na	39±8 (3)	na	na	na
atrD1	46±4 (3)	0.183668	7±3 (3)	0.0514377	na	na
atrD2	74±8 (3)	0.299891	17±10 (3)	0.160482	na	na
atrD1 atrD2	43±7 (5)	0.159767	-12±18 (3)	0.0926243	na	na
tgg1-3	60±8 (4)	0.957214	46±10 (3)	0.626338	na	na
tgg2-1	47±5 (3)	0.234894	-16±33 (2)	0.331019	na	na
tgg1-3 tgg2-1	60±12 (4)	0.977085	18±7 (3)	0.123869	na	na
35S:TGG4#5	51±9 (6)	0.495478	16±10 (3)	0.153807	na	na
Average inhibition value in % ± SE and number of biological replicates (#) per genotype;
p-values of Welch's two sample t-test for unequal variances compared to wildtype sample (Col gl1 or Col-0)
na: not applicable

## Sheet: Table S3
Table S3 List of 1757 features of interest (FOIs) across all treatments in positive and negative ion mode obtained using MassProfiler
Compound	Retention Time	Mass	M+H	M-H	WT MeJA BCC 1: Log2(normalized)	WT MeJA BCC 2: Log2(normalized)	WT MeJA noBCC 1: Log2(normalized)	WT MeJA noBCC 2: Log2(normalized)	WT control BCC 1: Log2(normalized)	WT control BCC 2: Log2(normalized)	WT control noBCC 1: Log2(normalized)	WT control noBCC 2: Log2(normalized)	coi1 16 MeJA noBCC 1: Log2(normalized)	coi1 16 MeJA noBCC 2: Log2(normalized)	coi1 16 control noBCC 1: Log2(normalized)	coi1 16 control noBCC 2: Log2(normalized)	coi1-16 MeJA BCC 1: Log2(normalized)	coi1-16 MeJA BCC 2: Log2(normalized)	coi1-16 control BCC 1: Log2(normalized)	coi1-16 control BCC 2: Log2(normalized)
2393 Pos	0.194	52.0123	53.0196	51.005	21.2005	21.3901	21.1437	21.7149	21.7679	21.6481	21.1723	-0.108633	-0.310793	-0.260094	-0.222836	-0.0195713	-0.219133	-0.0601063	-0.112867	0.0195713
1382 Pos	0.879	52.0128	53.0201	51.0055	-0.209856	-0.051651	-0.362072	-0.179375	-0.103687	0.051651	-0.206919	-0.0548592	22.3708	-0.20632	22.7776	23.0551	23.1753	23.1187	23.4777	21.8335
619 Pos	1.491	55.0431	56.0504	54.0358	-0.490134	-0.113733	0.113733	0.175435	-0.507631	-0.735399	0.252795	0.585581	0.370928	0.254385	0.327562	0.562745	-0.821167	-0.952445	-0.661721	-0.870926
374 Pos	33.022	58.0435	59.0508	57.0362	-0.252783	-0.0945778	-0.404999	-0.222301	-0.146614	0.00872421	-0.249845	-0.0977859	25.0066	25.0482	25.1096	-0.00872421	25.0621	25.1622	24.9892	0.0304184
1756 Neg	1.472	58.9843	59.9916	57.977	21.9441	21.2375	-0.331476	-0.148779	21.3444	0.0822468	-0.176323	-0.0242634	-0.226423	-0.175724	-0.138466	0.0647984	-0.134764	0.0242634	20.4901	20.6986
1397 Pos	1.141	59.0736	60.0809	58.0663	-0.777072	-21.3684	1.36189	1.19817	-21.4205	-21.2651	1.42616	1.48879	1.01253	0.777072	1.31799	1.23932	-21.4821	-21.3231	-21.3759	-21.2434
1983 Neg	1.85	60.0904	61.0977	59.0831	-0.128466	0.0297394	-0.280682	-0.0979843	-0.0222969	0.133041	21.1795	20.3936	-0.175629	-0.124929	-0.0876713	0.115593	-0.0839691	0.075058	0.0222969	0.154736
690 Pos	33.202	61.9976	63.0049	60.9903	11.8147	12.3833	11.8921	12.4576	11.5378	12.4761	11.9931	12.3276	-11.8682	-11.8175	-11.7802	-11.5769	-11.7765	-11.6175	-11.6702	-11.5378
866 Pos	1.491	62.0376	63.0449	61.0303	0.637727	0.956521	-1.1275	-1.735	1.27309	1.55384	-0.637727	-0.865496	-1.23559	-1.30312	-1.08973	-0.702441	0.954431	1.67391	1.76179	2.18653
743 Neg	1.8	62.065	63.0723	61.0577	-0.661931	-0.405331	-0.11117	-0.226498	0.191647	0.00508499	-0.0982456	-0.0688667	0.013895	-0.171797	0.103803	-0.00508499	0.17173	0.0784025	0.446082	0.166474
106 Neg	1.144	62.9969	64.0042	61.9896	-0.260955	-0.247935	-0.00559568	0.141816	0.00559568	-0.1271	0.253387	0.317724	0.0304456	0.0705886	0.39309	0.363711	-0.242279	-0.203074	-0.290859	-0.108901
1074 Neg	1.125	63.0669	64.0742	62.0596	-0.239731	-0.171438	-0.0197291	0.152176	0.0838943	-0.0658975	0.319855	0.403706	0.108177	0.0197291	0.466371	0.445639	-0.470791	-0.356485	-0.21808	-0.25364
1021 Pos	33.373	66.9906	67.9979	65.9833	0.144406	-0.0200582	-1.07452	-1.41173	0.0200582	0.61165	0.100015	0.0636888	-0.472911	-0.200308	-0.314204	-0.148224	-0.0202174	0.148651	0.250624	0.184497
1446 Pos	33.359	68.061	69.0683	67.0537	0.19967	-0.0521407	-22.5257	-22.343	0.394308	0.763064	0.192833	0.0521407	-22.4207	0.519855	-22.3327	-22.1295	-22.329	-22.17	0.162335	0.309736
748 Pos	1.613	68.0633	69.0706	67.056	-0.125567	-0.0427332	0.156312	0.250981	-0.396867	-0.513147	0.280487	0.570874	0.0427332	0.228074	0.124708	0.351715	-0.723058	-0.975045	-1.03976	-1.39913
280 Pos	33.229	69.9864	70.9937	68.9791	0.390648	0.811585	0.422707	0.771108	0.569165	1.09063	0.531273	0.882022	-24.7116	-24.6609	-24.6236	-24.4204	-24.6199	-24.4609	-24.5137	-0.390648
95 Pos	1.408	71.0742	72.0815	70.0669	-0.273237	-0.309212	0.273237	0.49812	-0.811446	-1.48578	0.464355	0.500798	0.391071	0.48624	0.452346	0.66644	-1.07003	-1.8572	-1.3714	-2.75348
398 Neg	1.162	72.0224	73.0297	71.0151	-0.5571	-0.184809	0.359194	0.184809	-23.1888	-23.0334	0.606773	0.492104	0.670638	0.366921	0.564198	0.676723	-1.27534	-23.0914	-23.1442	-23.0117
2495 Pos	33.192	73.1037	74.111	72.0964	-10.678	-10.5198	-10.8302	-10.6475	-10.5718	-10.4165	-10.6751	-10.523	10.4165	10.562	10.6816	10.6953	10.6901	10.8254	10.9468	10.8767
1717 Neg	1.608	74.037	75.0443	73.0297	22.6653	22.6772	-0.280682	-0.0979843	-0.0222969	0.133041	-0.125528	0.0265312	-0.175629	-0.124929	-0.0876713	0.115593	-0.0839691	0.075058	0.0222969	0.154736
246 Neg	7.454	75.0155	76.0228	74.0082	-0.118861	-0.760572	-0.259879	-0.47176	0.106289	-0.293881	-0.0611215	-0.320441	0.133672	-0.203821	0.0670505	0.14116	0.15259	0.0611215	0.379177	0.216953
312 Pos	7.183	75.0326	76.0399	74.0253	0.138028	-0.0624528	-0.263509	-0.00697088	0.442858	0.327658	-0.161887	-0.193492	-0.10072	-0.376526	0.00697088	-0.0379615	0.240775	0.301936	0.390977	0.561394
2615 Pos	6.394	76.0288	77.0361	75.0215	-0.156601	0.00160408	-0.308817	-0.12612	-0.0504322	0.104906	-0.153664	-0.00160408	-0.203764	-0.153065	21.3228	21.6395	21.2807	20.7897	21.9976	21.5996
1120 Pos	2.517	76.0313	77.0386	75.024	-0.589332	0.0599871	0.131283	0.489881	-0.42809	-0.452456	-0.0599871	0.473694	0.0726299	0.123034	0.431613	0.544021	-0.612299	-0.521715	-0.985342	-0.723712
184 Pos	0.951	80.024	81.0313	79.0167	-13.1037	-12.9455	-13.256	-13.0733	-12.9976	-12.8422	-13.1008	13.0857	-13.1509	12.971	12.8825	13.1644	12.8422	13.0282	13.1018	13.1643
1426 Pos	0.344	81.0203	82.0276	80.013	-0.232515	-0.0743103	-0.384731	-0.202034	-0.126347	0.0289917	-0.229578	-0.0775185	21.6839	22.8179	22.8806	23.1094	22.9807	-0.0289917	22.7417	23.1184
1205 Pos	33.198	81.0949	82.1022	80.0876	11.2259	12.059	11.2524	11.9545	11.1581	11.989	11.3347	11.9446	-11.4885	-11.4378	-11.4005	-11.1973	-11.3968	-11.2378	-11.2906	-11.1581
2907 Pos	33.217	82.9302	83.9375	81.9229	9.86951	10.6563	10.3244	10.3683	10.316	10.4769	10.1869	10.5606	-10.1999	-10.1492	-10.1119	-9.90865	-10.1082	-9.94919	-10.0019	-9.86951
248 Pos	33.387	83.0738	84.0811	82.0665	25.7387	25.9342	-0.376007	25.7683	25.8159	26.0352	-0.220854	25.865	-0.270954	-0.220255	-0.182997	0.0202675	-0.179295	-0.0202675	-0.0730286	0.0594101
1895 Pos	0.747	83.9531	84.9604	82.9458	-0.209856	-0.051651	-0.362072	-0.179375	-0.103687	0.051651	-0.206919	-0.0548592	21.8716	22.3088	-0.169062	22.239	22.0121	22.4396	22.3297	22.5382
6 Pos	1.673	85.089	86.0963	84.0817	-0.170245	-0.269572	0.170245	0.317137	-0.35199	-0.751783	0.315412	0.430525	0.240758	0.267066	0.303544	0.500188	-0.540641	-1.0958	-0.709866	-1.33018
950 Pos	1.922	86.0937	87.101	85.0864	-10.8169	-10.6587	-10.9691	-10.7864	-10.7107	-10.5554	-10.8139	-10.6619	13.3834	12.3457	10.5554	14.7853	10.8983	11.2262	11.616	11.4283
2139 Pos	33.385	87.0689	88.0762	86.0616	-11.0039	-10.8457	-11.1561	-10.9734	-10.8978	-10.7424	-11.001	-10.8489	10.7799	10.8573	10.7984	11.1506	10.7424	10.9047	10.761	11.2394
1518 Pos	33.212	89.1059	90.1132	88.0986	11.0912	11.8234	11.2407	11.6222	10.9709	11.7896	10.9737	11.7137	-11.3013	-11.2506	-11.2133	-11.0101	-11.2096	-11.0506	-11.1034	-10.9709
386 Pos	1.148	89.9689	90.9762	88.9616	25.0449	25.3053	25.1891	25.223	-0.117622	0.0377159	25.465	-0.0687943	-0.270954	-0.220255	-0.182997	0.0202675	-0.179295	-0.0202675	-0.0730286	0.0594101
221 Neg	1.166	90.0322	91.0395	89.0249	0.128769	-0.619194	-0.341066	-0.747977	0.450599	0.46738	-0.62862	-0.635375	-0.00461197	-0.684828	0.00461197	-0.419298	0.399061	0.47862	0.580093	0.710637
513 Pos	1.495	90.0329	91.0402	89.0256	0.808508	0.851858	-1.14678	-1.08513	1.25146	1.69635	-1.14706	-0.808508	-1.01337	-1.15522	-1.12111	-0.877906	0.816098	1.67977	1.98329	2.35221
1623 Pos	1.007	90.0861	91.0934	89.0788	-0.0299201	0.0212693	-0.21406	-1.6294	-0.0212693	0.552666	0.0549026	-1.27679	-1.29183	0.0857387	-1.4214	-1.41384	0.0964017	0.641858	0.211604	0.674649
2151 Pos	33.217	90.1023	91.1096	89.095	-10.9805	-10.8223	-11.1327	-10.95	-10.8744	-10.719	-10.9776	-10.8255	10.745	10.719	10.9177	11.0114	10.9193	10.9116	11.0674	11.01
21 Neg	1.166	90.1167	91.124	89.1094	0.377287	0.262552	-0.638151	-0.500775	0.77598	0.756652	-0.544629	-0.492791	-0.337179	-0.552637	-0.39808	-0.262552	0.727633	0.671512	1.03274	0.966579
36 Neg	1.064	93.936	94.9433	92.9287	-0.0455627	-0.0274677	-0.0744476	-0.0605116	0.19641	0.0952654	-0.0102215	-0.121646	-0.0787563	-0.103941	0.0102215	0.131729	0.111355	0.121717	0.376661	0.342544
47 Neg	1.062	95.9329	96.9402	94.9256	0.0179853	-0.022933	-0.210259	-0.204521	0.0539055	0.0930748	-0.142728	-0.0845585	-0.0179853	-0.149243	-0.0281801	0.115617	0.155288	0.193058	0.386405	0.262989
182 Neg	1.388	102.012	103.02	101.005	0.158426	-0.0504804	-25.2367	-25.054	0.0504804	0.23442	-25.0815	0.177318	-25.1316	-25.0809	-25.0437	-24.8404	0.179808	0.103136	0.0660949	0.115931
2805 Pos	0.26	102.031	103.039	101.024	10.0346	10.651	10.0285	10.2079	10.4677	10.7931	10.4297	10.7741	-10.3589	-10.3082	-10.2709	-10.0677	-10.2672	-10.1082	-10.161	-10.0285
12 Pos	2.512	102.046	103.053	101.039	-0.177636	-0.136611	0.136611	0.349236	-0.581476	-0.742954	0.152022	0.307737	0.221437	0.181724	0.314275	0.347377	-0.62077	-1.10361	-1.0512	-1.48602
1448 Pos	2.078	102.05	103.057	101.042	-10.693	-10.5348	-10.8452	-10.6625	-10.5868	-10.4315	-10.6901	-10.538	10.7408	12.1339	10.4315	12.6961	10.5365	13.1684	11.3195	13.3279
1104 Pos	33.434	103.001	104.009	101.994	-0.172184	0.245049	-0.251349	0.303837	0.00686789	0.26612	-22.7105	-22.5585	-22.7606	-22.7099	0.0687013	0.079	-0.00686789	0.336091	0.196126	-22.4303
2023 Pos	0.732	103.002	104.009	101.994	21.3614	21.4816	21.4926	21.3059	21.2613	-0.0108471	21.1929	21.4772	-0.319517	-0.268818	-0.23156	-0.0282955	-0.227858	-0.0688305	-0.121592	0.0108471
2424 Pos	0.281	103.002	104.009	101.994	0.06288	0.465911	0.200828	0.334139	0.0440764	0.605298	-0.0440764	0.227614	-21.6743	-21.6236	-21.5864	-21.3831	-21.5827	0.224476	-21.4764	-21.3439
188 Pos	1.491	103.046	104.053	102.039	-0.185133	-0.141224	0.175005	0.493379	-0.421719	-0.431651	0.253594	0.6011	0.141224	0.254643	0.228734	0.622564	-0.62773	-0.72585	-0.764014	-1.03081
21 Pos	1.137	103.099	104.107	102.092	-1.1108	-3.1662	1.1108	1.22955	-3.90156	-5.04247	1.22863	1.3841	1.21548	1.19602	1.2828	1.46151	-4.89863	-5.30423	-5.24391	-4.9544
2209 Pos	1.576	103.986	104.993	102.979	-0.830463	-0.425515	0.425515	0.451874	-20.9346	-20.7793	0.680499	0.463555	0.60235	0.519033	0.45231	0.490207	-1.53132	-20.8373	-20.89	-20.7576
1042 Pos	8.425	106.042	107.05	105.035	-0.28829	0.315423	1.14565	1.47806	-0.393882	0.126254	0.370214	0.598851	0.0152736	-0.503898	-0.0869927	-0.335319	-0.0152736	-0.0184102	0.176009	-0.27329
509 Pos	2.513	106.043	107.05	105.036	-0.165652	-0.0848255	0.0848255	0.502526	-0.438794	-0.399984	0.282713	0.483151	0.44496	0.452171	0.303074	0.424955	-0.475041	-0.787795	-0.925706	-0.963506
461 Pos	1.143	106.959	107.967	105.952	-0.316629	-0.252181	-0.0651245	-0.17562	0.0309067	0.241928	0.038168	-0.0676889	0.0981817	-0.0309067	0.0869141	0.219197	-0.0728312	-0.11905	0.173152	0.381316
2357 Pos	0.439	109.968	110.976	108.961	-10.6487	-10.4905	-10.8009	-10.6182	-10.5425	-10.3872	-10.6457	-10.4937	10.616	10.7224	11.0788	11.7065	10.9965	11.3411	10.4872	10.3872
155 Pos	33.234	110.013	111.02	109.005	0.0175943	0.0137424	-0.264566	-0.11535	0.0825348	0.105893	-0.0137424	-0.0396566	-0.0956221	-0.0555582	0.0394926	0.0698805	-0.0714998	-0.0944052	0.139578	0.160702
905 Pos	15.424	110.109	111.116	109.102	-0.456496	-0.140016	-0.109722	-0.225178	0.403	0.553982	0.294036	0.000675678	-0.0116658	-0.168721	0.439629	0.212145	-0.113689	-0.000675678	0.264801	0.348636
389 Pos	1.373	111.079	112.086	110.072	1.78007	2.37153	2.04853	2.3149	0.312778	0.131699	0.09092	0.059134	-0.160272	-0.059134	-0.393124	-0.252707	-0.28384	-0.511417	-0.551322	-0.487078
709 Pos	1.098	111.888	112.895	110.881	-0.167081	-0.0874867	-0.450676	-0.272229	0.159095	0.332366	-0.155713	0.156502	-0.17851	-0.171182	0.0182147	0.239371	-0.0182147	0.326829	0.594011	0.947393
30 Pos	1.474	112.014	113.021	111.006	0.739262	0.809502	-1.08721	-1.05801	1.13142	1.30308	-0.739262	-0.896253	-0.997238	-1.08817	-0.786158	-0.921974	0.919308	1.22624	1.57287	1.64673
789 Neg	1.542	112.028	113.035	111.021	-1.19769	-0.934694	0.248076	0.19255	-0.300561	-0.333879	0.115712	0.17644	0.190162	0.38799	0.31769	0.44263	-0.115712	-0.374619	-0.388141	-0.557693
367 Pos	5.572	112.051	113.058	111.043	1.65747	1.95309	-23.4391	-23.2564	1.57813	1.69029	-23.284	-1.48641	-1.4244	-23.2834	-1.55567	-1.44166	1.52949	1.4244	1.59643	1.60742
1850 Pos	1.486	112.102	113.109	111.094	-0.156601	0.00160408	-0.308817	-0.12612	-0.0504322	0.104906	-0.153664	-0.00160408	22.5873	23.5397	22.7894	23.3328	-0.112104	0.0469227	-0.00583839	0.1266
2801 Pos	5.556	112.146	113.154	111.139	10.3036	10.7131	-10.5654	-10.3827	10.4028	10.5056	-10.4103	-10.2582	-10.4604	-10.4097	-10.3724	-10.1692	10.4618	10.4331	10.4037	10.1692
454 Pos	8.632	113.023	114.031	112.016	24.9139	25.0952	24.0746	24.4441	24.1102	24.4687	24.2357	-0.108633	-0.310793	-0.260094	-0.222836	-0.0195713	-0.219133	-0.0601063	-0.112867	0.0195713
740 Pos	8.656	113.03	114.038	112.023	-11.7586	-11.6004	-11.9108	-11.7281	-11.6524	-11.4971	-11.7556	-11.6036	11.9819	11.9889	11.4971	11.9124	12.4976	12.6067	12.217	12.1871
1661 Pos	1.917	113.059	114.066	112.052	-0.272354	-0.114149	-0.42457	-0.241873	-0.166185	-0.0108471	-0.269417	-0.117357	22.307	22.1588	22.6003	22.2814	22.4093	22.1727	22.9931	0.0108471
458 Neg	1.475	113.059	114.067	112.052	-0.914554	-0.782406	0.0101728	-0.224569	0.527503	-0.0101728	-0.0253	-0.129455	0.0882769	-0.274006	0.130693	-0.325221	0.603956	0.347191	0.683021	0.470735
2870 Pos	1.388	113.153	114.161	112.146	-10.2911	-10.1329	-10.4433	-10.2606	-10.185	-10.0296	-10.2882	-10.1361	10.1605	10.0886	10.0296	10.3379	10.3232	10.4934	10.5768	10.8219
2879 Pos	0.508	113.963	114.97	112.956	-0.223791	-0.0655861	20.9584	21.0603	21.0628	0.0377159	20.8058	21.0311	-0.270954	-0.220255	-0.182997	0.0202675	-0.179295	-0.0202675	-0.0730286	0.0594101
2021 Pos	6.204	114.069	115.076	113.062	-0.156601	0.00160408	-0.308817	-0.12612	-0.0504322	0.104906	-0.153664	-0.00160408	20.2756	-0.153065	-0.115807	0.0874577	22.3482	23.3326	22.4673	23.2916
1207 Pos	1.91	114.073	115.08	113.065	11.423	11.3612	11.3197	11.445	11.6149	11.3537	11.7361	11.518	-11.65	-11.5993	-11.5621	-11.3588	-11.5584	-11.3993	-11.4521	-11.3197
104 Neg	1.464	116.048	117.055	115.041	2.82919	2.51287	-2.53735	-23.6621	2.42955	2.67306	-1.72785	-1.55462	-23.7398	-23.6891	-1.58733	-23.4485	2.13837	2.68483	1.55462	2.68543
1060 Neg	1.467	116.144	117.151	115.136	11.8876	11.5819	-11.1156	-10.9329	11.4781	11.6617	-10.9605	-10.8084	-11.0106	-10.9599	-10.9226	-10.7193	10.9897	11.7617	10.7193	11.8826
1295 Neg	1.685	117.026	118.034	116.019	-10.2343	-10.0761	12.7178	12.0572	-10.1281	-9.97276	10.9534	10.4995	10.3597	10.6828	9.95107	10.7386	-10.1898	-10.0307	-10.0835	-9.95107
1075 Neg	32.731	117.028	118.035	116.021	-20.9916	-20.8334	1.09359	-0.177293	1.41454	0.28125	-20.9886	-20.8366	1.54926	0.460365	-20.9508	-20.7475	1.509	-20.7881	1.74582	0.177293
3073 Pos	6.211	117.035	118.042	116.028	-0.130583	0.0276222	-0.282799	-0.100101	-0.0244141	0.130924	-0.127645	0.0244141	-0.177746	-0.127047	-0.0897884	0.113476	21.0668	20.716	21.0124	21.1737
42 Pos	1.4	117.079	118.086	116.072	-0.362681	-0.396665	0.362681	0.597525	-0.931089	-1.10555	0.436896	0.781523	0.538051	0.602597	0.593434	0.778083	-0.93772	-1.53083	-1.15543	-2.15305
258 Neg	1.186	117.981	118.988	116.974	0.0385299	0.0458083	-0.0773969	0.0199609	-0.316686	-0.174327	0.0829539	0.1607	0.108602	-0.0199609	0.157243	0.208429	-0.318755	-0.138261	-0.504897	-0.322113
681 Neg	1.188	118.112	119.119	117.105	-0.0399208	0.0631161	0.0822954	0.0207644	-0.289325	-0.183654	0.119972	0.179962	0.134223	-0.0207644	0.119411	0.242183	-0.276135	-0.170307	-0.26453	-0.232061
1866 Neg	1.542	118.123	119.13	117.116	21.5543	22.2979	-0.280682	-0.0979843	-0.0222969	0.133041	-0.125528	0.0265312	-0.175629	-0.124929	-0.0876713	0.115593	-0.0839691	0.075058	0.0222969	0.154736
144 Neg	1.084	120.955	121.962	119.948	-0.0396342	-0.382648	-0.134964	-0.270963	0.104227	0.111377	-0.0743766	-0.054173	-0.0719085	-0.0951591	0.0396342	0.163749	0.104808	0.146175	0.19375	0.218597
262 Pos	1.122	121.063	122.07	120.056	1.1004	1.6605	-23.7345	-1.55687	1.91823	2.26485	-1.62661	-1.1004	-23.6295	-23.5788	-23.5415	-1.45336	1.86588	2.20835	2.07221	2.08149
343 Neg	7.11	122.039	123.046	121.031	-23.0354	-22.8772	0.543983	0.509244	-1.26896	-0.692059	1.07149	1.11127	0.882194	1.13829	1.19409	1.00245	-0.833855	-1.20642	-0.779207	-0.509244
544 Neg	2.367	122.049	123.056	121.042	1.61404	1.8521	2.85779	2.38099	-21.433	-21.2777	1.17463	0.745684	1.12322	0.0793557	-0.0793557	-21.2951	-21.4947	-21.3357	-21.3884	-21.256
1797 Neg	7.101	122.136	123.143	121.129	-10.1169	-9.95869	9.93375	9.83369	-10.0107	-9.85539	10.337	10.2556	10.1566	10.3515	10.5593	10.6125	-10.0724	-9.91337	-9.96613	-9.83369
1924 Neg	2.366	122.145	123.153	121.138	19.6006	19.8566	20.5368	20.0595	-0.0730915	0.0822468	-0.176323	-0.0242634	-0.226423	-0.175724	-0.138466	0.0647984	-0.134764	0.0242634	-0.0284977	0.103941
74 Pos	1.488	123.032	124.04	122.025	-0.612328	-0.333815	-0.716668	-0.541124	0.0131783	0.0922379	-0.0131783	0.242754	0.245723	0.163932	0.261234	0.501449	-0.195157	-0.0255008	-0.0989499	0.224186
456 Neg	0.921	123.978	124.985	122.971	-0.188348	-0.202428	-0.302373	-0.273474	-0.0763345	0.157432	0.0233636	0.0684676	-0.00909567	-0.0124335	0.683135	0.24325	0.01932	-0.00757837	0.00757837	0.187734
50 Neg	33.123	123.978	124.986	122.971	-0.0108061	-0.143584	-0.113832	-0.114269	0.0539646	-0.12199	-0.0788488	-0.181129	0.0108061	-0.111632	0.0336542	0.0914907	0.0534964	0.037838	0.212722	0.147484
2416 Pos	10.179	124.091	125.098	123.084	-0.130583	0.0276222	-0.282799	-0.100101	-0.0244141	0.130924	-0.127645	0.0244141	-0.177746	-0.127047	-0.0897884	0.113476	21.7918	23.1484	21.9573	22.6048
427 Pos	1.755	126.03	127.037	125.023	0.56729	1.39967	-0.695901	-0.588736	1.5349	2.2366	-0.56729	-0.589463	-0.761496	-0.997501	-1.15396	-1.33768	1.38386	2.32255	1.77847	2.52897
2012 Pos	0.362	126.031	127.038	125.023	21.3373	22.7013	21.1898	22.2094	21.5936	-0.0108471	21.6117	22.3983	-0.319517	-0.268818	-0.23156	-0.0282955	-0.227858	-0.0688305	-0.121592	0.0108471
246 Pos	4.686	126.031	127.039	125.024	0.555578	0.48277	-0.265021	0.079494	-0.179954	-0.398737	0.159344	0.108616	0.0841031	-0.079494	0.313396	0.367795	-0.245594	-0.3335	-0.246281	-0.797581
845 Neg	1.811	126.041	127.048	125.034	11.8662	11.2426	-11.5862	-11.4035	11.3662	11.3437	-11.4311	-11.279	-11.4812	-11.4305	-11.3932	-11.19	11.5089	11.4302	11.5286	11.19
2930 Pos	1.72	126.128	127.135	125.121	9.7931	10.0788	-10.1894	-10.0067	10.0206	10.8735	-10.0342	-9.88216	-10.0843	-10.0336	-9.99636	-9.7931	10.4013	10.9626	10.4009	11.1296
431 Pos	6.089	129.041	130.049	128.034	-0.0151725	0.444721	-0.212413	-0.0516191	0.324288	0.386969	-0.271775	0.0739722	-6.19888e-06	-0.0853896	-0.306811	-0.00711203	0.229269	0.11256	6.19888e-06	0.11669
1540 Pos	8.84	129.056	130.063	128.049	22.663	23.4299	23.0857	23.1366	21.9248	0.00872421	-0.249845	21.7002	-0.299946	-0.249247	-0.211988	-0.00872421	-0.208286	-0.0492592	-0.10202	0.0304184
769 Pos	7.392	129.056	130.063	128.049	12.9136	13.2332	12.9236	13.2565	11.2699	11.3889	11.0403	11.6606	-11.3706	-11.3199	-11.2827	-11.0794	-11.279	-11.1199	-11.1727	-11.0403
89 Pos	0.923	129.078	130.086	128.071	-0.314635	-0.120025	0.120025	0.290575	-0.53447	-0.484556	0.263902	0.258005	0.161914	0.281217	0.330579	0.391252	-0.802403	-0.944731	-1.01463	-1.48264
129 Pos	1.38	129.088	130.095	128.081	1.62841	2.34954	1.88577	2.1394	0.320044	-0.275001	0.199339	0.0717034	-0.0717034	-0.0992913	-0.298582	0.101718	-0.674655	-0.562088	-0.607745	-0.36246
1887 Pos	11.11	130.041	131.048	129.034	10.1582	10.8065	10.1772	11.0126	12.6899	11.9305	12.7499	12.3014	-10.4886	-10.4379	-10.4006	-10.1974	-10.3969	-10.2379	-10.2907	-10.1582
240 Pos	2.515	130.042	131.049	129.034	-0.215214	-0.0806847	0.0806847	0.285471	-0.602924	-0.590062	0.163253	0.494621	0.236284	0.198568	0.248391	0.339959	-0.605435	-0.769803	-0.936047	-1.46835
856 Pos	6.228	130.062	131.069	129.055	0.493042	0.73291	-0.0813642	-0.854821	0.194584	0.397245	-0.771149	-0.385831	-23.0274	-1.87254	-22.9395	-22.7362	0.211891	0.206564	0.239505	0.0813642
1 Pos	1.679	131.094	132.101	130.086	-0.0888004	-0.122967	0.0888004	0.264626	-0.288014	-0.502175	0.241529	0.375001	0.205784	0.239635	0.278742	0.469589	-0.3972	-0.785176	-0.493856	-1.03338
854 Neg	1.512	131.094	132.101	130.087	-0.68321	-0.5778	0.469471	0.50554	-0.957209	-0.511488	0.563082	0.530492	0.586175	0.510661	0.669276	0.716006	-1.28325	-0.469471	-1.54015	-0.694472
671 Neg	1.809	131.168	132.175	130.161	23.1604	-0.0429268	-0.353348	-0.17065	23.4376	22.8963	-0.198194	-0.046135	-0.248295	-0.197596	-0.160337	0.0429268	23.2789	23.2374	23.176	23.0175
24 Pos	1.49	132.024	133.031	131.017	-0.264132	-0.11014	0.11014	0.484237	-0.41607	-0.580323	0.274063	0.554841	0.239807	0.388378	0.39596	0.686213	-0.580376	-0.861623	-0.839968	-0.917911
755 Neg	2.848	132.079	133.087	131.072	23.7714	22.8988	-0.305096	-0.122398	-0.046711	23.0797	-0.149942	0.00211716	-0.200043	-0.149343	-0.112085	0.0911789	21.844	24.2262	-0.00211716	24.136
31 Pos	1.183	133.995	135.002	132.988	0.88873	1.00002	-1.24444	-1.10972	1.39459	1.63715	-1.13865	-1.1029	-1.06165	-1.21716	-1.03193	-0.88873	1.32161	1.61415	1.70184	1.92703
434 Pos	1.206	134.098	135.105	133.091	0.675143	0.779122	-1.48887	-1.43384	1.22189	1.47869	-1.50565	-1.33986	-0.675143	-1.47829	-1.10354	-1.33941	1.1687	1.47968	1.55158	1.77993
553 Pos	1.561	134.1	135.107	133.092	0.411215	0.444257	-0.915143	-0.84866	0.772529	0.834664	-0.411215	-0.591224	-0.645395	-0.827037	-0.49145	-0.469502	0.600028	0.715057	0.899843	0.859744
2614 Pos	1.516	134.136	135.143	133.129	-0.232515	-0.0743103	20.9148	21.2043	-0.126347	0.0289917	-0.229578	-0.0775185	21.1684	21.4698	21.5568	21.2012	-0.188019	-0.0289917	-0.0817528	0.0506859
1436 Pos	1.334	134.137	135.145	133.13	11.0931	10.9786	-11.3749	-11.1922	11.4022	11.923	-11.2197	-11.0677	-11.2698	-11.2191	-11.1819	-10.9786	11.6659	11.2926	12.1001	12.3541
131 Pos	1.177	135.04	136.048	134.033	-0.229348	0.04708	-0.895608	-0.550007	0.122429	0.443093	-0.591436	-0.04708	-0.538676	-0.187497	-0.295718	0.0608044	0.26669	0.519554	0.132374	0.186934
612 Neg	2.549	135.056	136.063	134.049	-11.6594	-11.5012	11.8397	12.0394	-11.5533	-11.3979	11.6808	11.3762	11.8421	11.7758	11.7449	12.0413	-11.6149	-11.4559	-11.5087	-11.3762
221 Pos	1.577	135.067	136.074	134.059	-0.161269	-0.0276299	0.103962	0.468979	-0.345007	-0.119674	0.0276299	0.412003	0.152494	0.337989	0.158252	0.537648	-0.418947	-0.482041	-0.45034	-0.397853
273 Pos	6.864	135.067	136.075	134.06	-0.600739	-0.355131	1.20954	1.12413	-0.709504	-0.978737	0.659035	0.781949	0.883331	0.607505	0.355131	0.618585	-0.819903	-0.658023	-0.814497	-0.720911
1513 Neg	2.205	135.069	136.076	134.061	-0.156601	0.00160408	-0.308817	-0.12612	22.8164	21.4192	-0.153664	-0.00160408	-0.203764	-0.153065	-0.115807	0.0874577	22.8965	23.0649	22.9459	21.8804
1600 Pos	1.225	135.144	136.151	134.137	-0.0595832	0.253473	-0.927352	-0.526104	0.261793	0.700162	-0.606202	-0.107991	-0.512888	-0.167447	-0.390635	0.0595832	0.187817	0.43352	0.205133	0.431479
2703 Pos	6.857	135.172	136.179	134.165	-20.0835	-0.370611	1.12057	0.97699	-19.9773	-19.822	0.6095	0.737572	0.843774	0.42676	0.370611	0.69005	-20.039	-19.88	-19.9327	-19.8003
2998 Pos	1.248	135.178	136.185	134.17	-0.26363	20.6315	19.6515	19.6849	19.4836	21.0335	19.9208	20.4048	-0.310793	-0.260094	-0.222836	-0.0195713	-0.219133	-0.0601063	-0.112867	0.0195713
1058 Pos	2.316	136.038	137.046	135.031	0.0467062	-0.0598745	-0.592238	-0.457035	0.406944	0.759802	-0.154114	-0.0467062	-0.406403	0.126989	-0.0937605	-0.195874	0.339599	0.089448	0.217443	0.56658
142 Pos	1.527	136.039	137.046	135.031	-0.569446	-1.97641	0.569446	0.815203	-24.739	-24.5836	1.69532	1.84299	1.77538	1.61497	1.84557	2.01059	-24.8006	-24.6416	-24.6944	-24.5619
90 Neg	1.54	136.039	137.046	135.032	-23.0345	-0.653252	0.653252	0.776758	-22.9283	-22.773	1.56	1.5913	1.58243	1.65598	1.77593	1.91627	-22.99	-22.831	-22.8837	-22.7513
890 Neg	1.538	136.142	137.149	135.135	-0.272354	-0.114149	-0.42457	20.082	-0.166185	-0.0108471	20.6444	20.8826	20.8879	20.8003	20.9306	21.1035	-0.227858	-0.0688305	-0.121592	0.0108471
247 Pos	3.624	137.047	138.055	136.04	-1.81783	-1.6366	1.6366	2.03473	-2.8543	-2.55545	1.75974	1.94674	1.72719	1.75988	1.80596	1.73944	-2.87005	-2.24432	-2.48152	-2.19292
2462 Pos	3.614	137.152	138.16	136.145	-20.6125	-20.4543	0.482611	0.892853	-0.800055	-0.482611	0.724421	0.695999	0.548978	0.605099	0.507962	0.523279	-20.568	-20.409	-20.4617	-20.3293
169 Pos	1.065	137.898	138.906	136.891	-0.0476594	0.0416074	-0.367492	-0.255186	0.215335	0.31771	-0.272385	-0.0416074	-0.0718455	-0.26893	-0.130029	0.0700955	0.222797	0.412722	0.298221	0.414938
1273 Pos	33.322	137.969	138.976	136.962	-22.4779	-22.3197	-22.6301	-22.4474	-22.3717	0.732844	-22.4749	0.632277	0.240918	0.0652699	0.203191	0.407508	0.260399	0.0732102	-0.0652699	-0.0819535
64 Pos	1.167	139.06	140.068	138.053	0.145582	0.717144	-0.548225	-0.388898	0.682179	0.781676	-0.293501	-0.181941	-0.242746	-0.282146	-0.181631	-0.145582	0.656889	0.684339	0.562092	0.577056
958 Pos	1.168	139.166	140.173	138.158	0.146623	0.631921	-0.438489	-0.453287	0.74492	0.79177	-0.398375	-0.207703	-0.459148	-0.406213	-0.228935	-0.146623	0.584539	0.645783	0.477024	0.53571
903 Pos	33.191	139.976	140.984	138.969	-0.272354	-0.114149	-0.42457	-0.241873	-0.166185	-0.0108471	-0.269417	-0.117357	23.3366	23.6114	23.4085	23.7238	23.5239	23.4305	23.6643	0.0108471
338 Pos	1.644	140.008	141.016	139.001	0.159728	0.0221777	-0.218498	-0.357299	0.428316	0.364323	-0.236504	-0.77077	-0.118646	-0.432514	-0.0221777	-0.3817	0.556974	0.568804	0.585486	0.711341
349 Pos	1.699	141.938	142.945	140.931	-0.975191	-0.57681	-1.31887	-1.22924	0.126819	-0.260881	-0.720083	0.249191	-0.0450149	0.0450149	0.123033	0.308993	0.256771	0.26308	0.0770307	-0.122116
289 Pos	33.193	141.993	143.001	140.986	-12.692	-12.5338	-12.8443	-12.6616	-12.5859	-12.4305	-12.6891	-12.5371	12.4305	12.6764	12.6361	12.9402	12.5147	12.8915	12.5288	12.9095
423 Neg	1.249	142.025	143.033	141.018	0.166712	0.15968	-0.0285792	-0.00545931	-1.03857	-0.782471	0.0917001	0.280694	0.194169	0.00545931	0.184123	0.394021	-1.0839	-0.735066	-1.53299	-1.00591
1591 Pos	10.182	142.098	143.105	141.091	-9.99875	12.4329	-10.151	-9.96827	12.4177	13.1694	-9.99581	-9.84375	-10.0459	9.75469	-9.95795	-9.75469	12.4536	13.1216	12.7053	13.361
1650 Pos	1.138	143.04	144.047	142.033	-10.4336	-10.2754	-10.5858	-10.4031	-10.3274	-10.1721	-10.4306	-10.2786	10.1721	10.2735	10.4347	10.8012	12.9808	13.0405	12.76	12.9135
363 Neg	1.502	144	145.007	142.992	-0.180864	-0.0226593	-0.33308	-0.150383	24.2315	0.0806427	24.2803	24.0938	-0.228027	-0.177328	24.3296	24.3553	-0.136368	0.0226593	-0.0301018	0.102337
217 Neg	1.546	144.005	145.012	142.997	-0.119856	0.179015	0.248606	-0.105752	-24.0068	0.0423107	-24.11	-23.9579	0.434569	-0.0423107	-24.0721	-23.8689	0.942716	0.270414	0.154935	0.864234
2616 Pos	32.818	144.082	145.089	143.074	-10.5573	-10.3991	-10.7096	-10.5269	-10.4512	-10.2958	-10.5544	-10.4023	10.2958	10.6651	10.5981	10.8463	10.54	10.568	10.5083	10.9008
2455 Pos	33.191	144.085	145.093	143.078	-0.209856	-0.051651	-0.362072	-0.179375	-0.103687	0.051651	-0.206919	-0.0548592	21.2494	21.4319	21.3703	21.6472	21.3536	21.4028	-0.0590935	21.6278
1166 Pos	8.463	145.008	146.016	144.001	-0.00556755	-0.361528	-1.58791	-0.64815	0.257589	0.619429	-0.63155	-0.148176	0.265114	-0.371544	-0.383318	0.00556755	0.109111	0.385226	0.629793	0.268281
731 Pos	9.256	145.054	146.061	144.046	1.36988	1.59823	1.49467	1.59337	-0.136278	0.472115	-0.151436	0.0571356	-0.0543327	-0.0653915	-0.858538	-0.397173	0.172615	0.023509	-0.444399	-0.023509
117 Neg	9.244	145.054	146.061	144.046	1.74517	1.42104	1.8208	1.62489	0.0371914	-0.466656	0.291068	-0.0560036	0.0920582	0.0513353	-0.45062	-0.637228	-0.0371914	-0.045146	-0.464225	-0.631772
211 Pos	1.844	145.073	146.081	144.066	-0.226649	0.209122	-0.412607	0.00740004	-0.00740004	0.556836	-0.12737	-0.0693879	-0.162169	-0.482809	-0.0243592	0.218375	0.249084	0.601701	0.440032	0.627807
1225 Neg	9.251	145.16	146.167	144.153	1.76596	1.33367	1.80665	1.65961	0.0444965	-0.212099	0.16336	0.0728054	-0.0444965	0.143984	-0.363156	-0.282275	-0.305811	-0.0900221	-0.635874	-0.498436
2653 Pos	2.504	145.162	146.169	144.155	11.2566	11.3978	10.9689	11.3226	10.2784	10.8064	10.185	9.91253	-10.2429	-10.1922	-10.1549	-9.95167	-10.1512	-9.99221	-10.045	-9.91253
2002 Pos	33.396	146.019	147.027	145.012	21.7468	22.3306	21.5224	22.0321	21.6773	22.6275	21.7418	-0.108633	-0.310793	-0.260094	-0.222836	-0.0195713	-0.219133	-0.0601063	-0.112867	0.0195713
167 Pos	1.453	146.071	147.078	145.064	-0.168547	-0.0834341	0.0834341	0.271187	-0.258823	-0.26497	0.218179	0.465767	0.173126	0.307246	0.262413	0.614961	-0.549016	-0.434811	-0.421771	-0.555194
1843 Pos	1.503	146.176	147.183	145.169	-0.0847878	-0.11691	0.0847878	0.450167	-0.119298	-0.0988708	0.424906	0.677827	0.172678	0.374268	0.243654	0.676277	-0.252144	-0.173888	-0.105988	-0.480767
1026 Pos	1.316	147.057	148.064	146.049	23.4269	23.6837	23.0708	22.9247	23.7831	23.977	-0.260693	20.9042	-0.310793	-0.260094	-0.222836	-0.0195713	-0.219133	-0.0601063	-0.112867	0.0195713
1298 Pos	25.525	148.016	149.023	147.009	-0.501194	-0.97619	0.571031	0.233238	-0.109279	-0.345829	0.508961	0.0475583	0.635603	0.144629	0.647078	0.252616	-0.134085	-0.516872	-0.0475583	-0.277545
1761 Pos	11.098	148.051	149.058	147.043	10.2071	11.0381	10.4783	11.0584	12.8572	11.9424	12.6314	12.5937	-10.5375	-10.4868	-10.4495	-10.2462	-10.4458	-10.2868	-10.3395	-10.2071
217 Pos	2.508	148.052	149.059	147.045	-0.0868211	-0.172408	0.130458	0.291901	-0.699206	-0.828188	0.111495	0.216072	0.121783	0.0868211	0.193087	0.40273	-0.762506	-1.16876	-0.937188	-1.41635
1783 Neg	2.124	148.053	149.06	147.046	-0.101974	-0.276045	0.292814	0.608689	-0.683609	-0.624416	0.101974	0.237138	0.35415	0.372228	0.327029	0.867063	-1.05121	-0.552771	-1.35329	-0.803422
1692 Neg	1.115	148.098	149.105	147.091	1.01711	1.14443	-1.42134	-1.25459	1.81939	1.77734	-1.03491	-1.07114	-1.36081	-1.08552	-1.19961	-1.01711	1.87448	1.61903	2.27133	2.21554
1768 Pos	1.19	149.05	150.057	148.043	-0.15288	0.00532532	-0.305096	-0.122398	-0.046711	0.108627	-0.149942	0.00211716	-0.200043	-0.149343	21.3559	24.1702	21.023	22.2043	-0.00211716	23.8264
632 Neg	1.465	149.052	150.059	148.045	-0.627178	-0.335289	0.378533	0.185124	-0.425178	-0.185124	0.572741	0.465306	0.462946	0.511162	0.645208	0.668972	-0.630932	-0.310685	-0.548261	-0.275877
3146 Pos	2.136	149.158	150.166	148.151	10.1447	9.96267	9.53283	9.76126	9.81505	9.76539	10.4427	9.70678	-9.86319	-9.81249	-9.77523	-9.57197	-9.77153	-9.6125	-9.66526	-9.53283
1252 Neg	1.434	149.16	150.167	148.152	-0.542747	-0.349045	0.323925	0.20568	-0.473422	-0.373561	0.56244	0.56507	0.363375	0.464423	0.691334	0.470165	-0.383724	-0.307233	-0.20568	-0.3022
313 Pos	1.205	149.968	150.976	148.961	0.379722	0.333739	-1.59858	-1.4582	0.896392	0.868563	-1.31626	-1.53825	-1.64024	-1.05793	-0.333739	-1.39316	0.566294	0.901052	1.0409	1.40645
2013 Neg	1.104	150.095	151.103	149.088	0.850369	0.844772	-0.974863	-21.5331	1.37427	1.3378	-1.02487	-21.4086	-21.6108	-21.5601	-0.844772	-0.962744	1.49664	1.34801	1.85075	1.86943
1509 Neg	1.118	150.138	151.145	149.131	10.4181	10.3288	-10.725	-10.5424	11.0125	10.9865	-10.5699	-10.4178	-10.62	-10.5693	-10.532	-10.3288	10.9743	10.9948	11.4595	11.3874
611 Neg	1.798	151.063	152.07	150.056	-0.817303	-1.05126	0.617406	0.0436888	-0.355878	-0.529326	0.839333	0.465885	0.658747	0.579995	0.978296	0.458068	-0.0436888	-0.115175	-0.667454	-0.101624
93 Neg	1.017	151.894	152.901	150.886	-0.141776	-0.00733137	-0.256132	-0.11334	0.00733137	0.133028	-0.150369	-0.0861011	0.0113559	-0.130635	-0.0145793	0.0108247	0.0759377	0.019733	0.216707	0.174399
527 Neg	5.202	151.999	153.006	150.992	-0.012784	-0.503535	-0.235246	-0.38281	-0.0053072	-0.341883	0.0119276	0.0053072	0.233441	-0.134228	0.468291	0.441063	0.151578	0.256289	0.149794	-0.0152826
1327 Pos	5.602	152.044	153.052	151.037	-0.156601	0.00160408	-0.308817	-0.12612	-0.0504322	0.104906	-0.153664	-0.00160408	20.9467	-0.153065	-0.115807	0.0874577	23.9102	23.8416	23.8102	23.7904
1657 Pos	1.113	153.047	154.054	152.039	-0.156601	0.00160408	-0.308817	-0.12612	-0.0504322	0.104906	-0.153664	-0.00160408	22.7964	23.0374	23.1037	23.1493	-0.112104	23.1448	-0.00583839	0.1266
2700 Pos	33.374	153.05	154.058	152.043	10.4733	10.3451	10.2519	10.2346	10.4289	10.6086	10.6995	10.4403	-10.565	-10.5143	-10.477	-10.2738	-10.4733	-10.3143	-10.3671	-10.2346
1246 Pos	1.207	153.066	154.074	152.059	-0.199528	23.7077	-0.351744	-0.169046	23.2233	23.1529	-0.19659	-0.0445309	-0.246691	-0.195992	-0.158733	0.0445309	23.0376	22.4422	23.2494	22.7503
360 Pos	1.204	153.073	154.08	152.065	-0.386981	-24.1343	0.435645	0.574658	-24.1863	-24.031	0.47115	0.724231	0.386981	0.525491	0.598835	0.527625	-24.248	-24.089	-24.1417	-24.0093
3161 Pos	1.201	153.186	154.193	152.179	19.3901	19.2912	19.815	20.0244	-0.146614	0.00872421	19.838	20.1889	-0.299946	-0.249247	-0.211988	-0.00872421	-0.208286	-0.0492592	-0.10202	0.0304184
343 Pos	1.66	153.186	154.194	152.179	-0.330028	-0.392121	0.330028	0.625686	-0.61434	-0.934324	0.446652	0.737738	0.525975	0.498108	0.48878	0.680992	-0.70038	-1.21405	-0.893957	-1.5587
2208 Pos	33.361	154.974	155.981	153.967	-0.209856	-0.051651	-0.362072	-0.179375	-0.103687	0.051651	-0.206919	-0.0548592	21.5909	21.5349	-0.169062	21.4853	21.8502	21.9591	22.0706	22.164
176 Pos	1.166	155.036	156.043	154.029	0.389027	0.703126	-0.969351	-0.715963	0.841664	1.0353	-0.584053	-0.592511	-0.560064	-0.692719	-0.389027	-0.515142	0.891394	0.963374	1.07461	1.23131
2709 Pos	1.167	155.144	156.151	154.137	11.0442	11.1734	9.81946	10.1211	11.5084	11.5925	10.2424	10.2834	-10.1498	-10.0991	-10.0619	-9.8586	-10.0582	-9.89914	-9.9519	-9.81946
3123 Pos	1.23	155.184	156.191	154.177	-0.156601	0.00160408	-0.308817	-0.12612	-0.0504322	0.104906	-0.153664	-0.00160408	19.3702	-0.153065	-0.115807	19.908	20.2232	20.2814	20.309	20.6845
2832 Pos	1.21	158.019	159.026	157.012	-0.128466	0.0297394	-0.280682	-0.0979843	-0.0222969	0.133041	-0.125528	0.0265312	-0.175629	-0.124929	22.5371	22.7459	-0.0839691	0.075058	0.0222969	0.154736
976 Pos	5.021	158.083	159.09	157.075	-0.215507	0.0202394	-0.0202394	0.656003	-0.522475	-0.481208	0.241737	0.561282	0.695284	0.419229	0.451991	0.731236	-0.679843	-0.846326	-0.839565	-0.725242
1706 Pos	1.525	158.131	159.139	157.124	-0.392166	-20.9997	0.392166	0.517824	-21.0518	-20.8964	1.31449	1.38035	1.41463	1.16984	1.42116	1.58219	-21.1134	-20.9544	-21.0072	-20.8747
86 Pos	8.821	159.035	160.042	158.028	-0.130944	-0.14921	-0.0863843	-0.0399795	-0.0922999	0.138897	-0.0497098	0.0383344	0.125181	0.0804191	0.187692	0.270952	-0.0318074	-0.0128474	0.0128474	0.147305
153 Pos	7.855	159.035	160.042	158.028	0.855794	1.24485	-1.39727	-1.10925	1.55627	2.14842	-1.09058	-0.855794	-0.990224	-1.13012	-1.18437	-0.89795	1.39897	1.85621	1.52524	1.95013
212 Pos	8.167	159.035	160.042	158.028	0.883182	1.05825	-1.31061	-1.24723	1.48986	1.90554	-1.17442	-1.00014	-1.29813	-1.02903	-1.13608	-0.883182	1.29674	1.7405	1.34058	2.0284
1927 Pos	7.47	159.061	160.069	158.054	20.6663	23.6694	20.7267	23.3093	-0.157461	20.8362	20.5481	20.3905	-0.310793	-0.260094	-0.222836	-0.0195713	-0.219133	-0.0601063	-0.112867	0.0195713
884 Pos	10.801	159.066	160.073	158.058	23.9521	24.3809	24.2825	24.7698	-0.0730915	0.0822468	-0.176323	-0.0242634	-0.226423	-0.175724	-0.138466	0.0647984	-0.134764	0.0242634	-0.0284977	0.103941
2096 Pos	10.264	159.067	160.074	158.06	22.4167	23.0749	22.3295	21.9352	20.0339	0.00872421	19.8791	-0.0977859	-0.299946	-0.249247	-0.211988	-0.00872421	-0.208286	-0.0492592	-0.10202	0.0304184
182 Pos	2.286	159.068	160.075	158.061	0.786237	1.0911	-1.92082	-1.2901	0.970651	1.21847	-1.1943	-1.03508	-0.786237	-1.02279	-1.23694	-0.791114	0.842569	1.21567	1.03464	1.22797
1825 Pos	6.594	159.124	160.132	158.117	23.1492	23.1965	22.5078	22.6554	-0.117622	0.0377159	-0.220854	-0.0687943	21.3637	-0.220255	-0.182997	0.0202675	-0.179295	-0.0202675	-0.0730286	0.0594101
1233 Pos	11.279	159.147	160.154	158.14	-0.201132	-0.0429268	-0.353348	-0.17065	-0.0949631	0.0603752	-0.198194	-0.046135	-0.248295	26.3332	26.3794	0.0429268	26.4192	26.5426	26.5435	26.7448
2406 Pos	8.162	159.147	160.154	158.14	0.73828	1.10411	-20.257	-20.0743	1.62737	1.84171	-20.1018	-19.9497	-0.73828	-20.1012	-20.0639	-19.8607	1.16082	1.61671	1.35735	1.83857
3218 Pos	10.799	159.18	160.188	158.173	19.6452	19.97	20.1546	20.4384	-0.0730915	0.0822468	-0.176323	-0.0242634	-0.226423	-0.175724	-0.138466	0.0647984	-0.134764	0.0242634	-0.0284977	0.103941
2307 Pos	2.283	159.181	160.188	158.173	0.676782	0.934359	-20.7919	-20.6092	0.951242	1.05141	-20.6368	-20.4847	-0.717943	-20.6362	-1.24702	-0.676782	0.834931	1.10848	0.873574	1.0779
3024 Pos	7.866	159.187	160.194	158.18	19.9325	20.0086	-0.376007	-0.19331	20.5148	21.1853	-0.220854	-0.0687943	-0.270954	-0.220255	-0.182997	0.0202675	20.3115	-0.0202675	20.2574	0.0594101
1831 Neg	4.027	160.074	161.082	159.067	22.3722	21.827	-0.280682	-0.0979843	-0.0222969	0.133041	-0.125528	0.0265312	-0.175629	-0.124929	-0.0876713	0.115593	-0.0839691	0.075058	0.0222969	0.154736
1091 Pos	11.275	160.15	161.157	159.143	11.5069	11.6394	11.4048	11.5273	11.7604	11.7059	11.543	11.5995	-11.7351	-11.6844	-11.6472	-11.4439	-11.6435	-11.4844	-11.5372	-11.4048
1857 Pos	11.274	160.192	161.199	159.185	21.9799	22.3751	21.9952	-0.233149	22.3009	22.3406	22.0716	22.2975	-0.310793	-0.260094	-0.222836	-0.0195713	-0.219133	-0.0601063	-0.112867	0.0195713
2365 Pos	1.806	161.049	162.057	160.042	19.9574	20.2016	22.1805	21.8956	20.2623	-0.0108471	21.6901	22.049	-0.319517	-0.268818	-0.23156	-0.0282955	-0.227858	-0.0688305	-0.121592	0.0108471
1347 Neg	11.439	161.085	162.092	160.077	1.59255	0.730207	2.93632	2.21096	-19.7264	-19.5711	0.706772	0.839024	1.21664	0.0243254	-19.7918	-19.5885	-0.0243254	-19.629	-19.6818	-19.5494
1783 Pos	11.278	161.144	162.152	160.137	-11.2412	-11.083	-11.3934	-11.2107	-11.135	-10.9797	-11.2382	-11.0862	11.0526	11.0261	11.1599	11.2487	10.9797	11.1457	11.2361	11.339
646 Pos	1.653	161.99	162.998	160.983	12.3891	12.4226	12.0094	12.0008	12.7198	12.4785	11.7909	11.5731	-11.9035	-11.8528	-11.8155	-11.6123	-11.8118	-11.6528	-11.7056	-11.5731
2363 Pos	6.313	162.087	163.094	161.079	-0.26363	21.6164	21.5701	21.9546	21.4474	21.2524	21.1428	21.3653	-0.310793	-0.260094	-0.222836	-0.0195713	-0.219133	-0.0601063	-0.112867	0.0195713
2347 Pos	7.122	163.015	164.022	162.008	22.51	22.85	-0.331476	21.5119	21.5107	21.6766	-0.176323	-0.0242634	-0.226423	-0.175724	-0.138466	0.0647984	-0.134764	0.0242634	-0.0284977	0.103941
2099 Pos	1.191	163.022	164.029	162.014	10.8382	11.0093	11.303	11.4101	10.5147	11.016	11.1503	11.3578	-10.8451	-10.7944	-10.7571	-10.5538	-10.7534	-10.5944	-10.6471	-10.5147
1151 Pos	8.402	163.148	164.155	162.14	11.6983	12.28	11.84	11.6079	12.0685	11.636	11.1517	11.3286	-11.4821	-11.4314	-11.3941	-11.1909	-11.3904	-11.2314	-11.2842	-11.1517
28 Pos	1.569	164.047	165.054	163.04	-0.178905	0.049304	-0.049304	0.305954	-0.443325	-0.573944	0.0521154	0.347923	0.126788	0.298005	0.170527	0.492091	-0.519086	-0.717651	-0.731242	-0.769585
1704 Pos	1.573	164.161	165.168	163.154	-0.150055	0.286183	0.0170164	0.144006	-0.206194	-0.0698957	0.120205	0.449547	-0.0170164	0.233083	0.205412	0.42975	-0.509518	-0.492022	-0.59312	-0.436423
1369 Pos	1.533	165.061	166.069	164.054	-10.2429	11.4715	-10.3952	-10.2125	12.7873	13.3262	9.99889	-10.088	-10.2901	-10.2394	-10.2022	-9.99889	12.5297	13.3224	13.0601	13.2536
3 Pos	2.515	165.078	166.085	164.07	-0.146032	-0.0904026	0.0904026	0.25558	-0.49541	-0.592776	0.162306	0.270831	0.197149	0.140039	0.296494	0.348728	-0.55126	-0.978633	-0.831104	-1.33614
11 Neg	2.138	165.078	166.086	164.071	-0.427268	-0.156417	0.156417	0.341345	-1.1514	-0.6789	0.164208	0.320786	0.239694	0.283681	0.158219	0.438941	-1.32616	-0.718178	-2.18879	-0.933355
100 Pos	2.519	165.192	166.2	164.185	-0.209856	-0.051651	-0.362072	-0.179375	-0.103687	0.051651	-0.206919	-0.0548592	-0.257019	27.5367	27.669	27.7083	26.7918	26.3214	26.4797	25.846
1044 Pos	1.346	166.083	167.09	165.075	-0.754249	-0.78194	-0.23316	0.197627	-0.408563	-0.189348	0.0416217	0.464945	0.0545716	0.252422	0.285814	0.377918	-0.311079	-0.516094	-0.0416217	0.0906301
846 Pos	1.471	167.056	168.064	166.049	-10.4336	-10.2754	-10.5858	-10.4031	-10.3275	-10.1721	-10.4307	-10.2786	10.6986	10.1721	10.377	11.1506	13.7807	14.3057	14.1625	14.5905
608 Neg	1.68	167.06	168.067	166.052	1.54692	0.613138	-1.03285	-22.8644	2.36175	1.73487	-0.613138	-22.7398	-22.942	-22.8913	-22.854	-22.6508	2.07288	2.12897	2.77667	2.51355
667 Neg	1.523	167.071	168.078	166.063	-0.272354	-0.114149	22.0966	22.305	-0.166185	-0.0108471	22.0033	22.142	-0.319517	22.1873	22.2642	21.8055	-0.227858	-0.0688305	-0.121592	0.0108471
2215 Pos	1.851	167.17	168.177	166.163	-0.203157	0.163995	-0.181484	0.0268755	-0.0496645	0.478533	-0.209694	-0.0268755	-0.0823422	-0.282932	-0.156815	0.120854	0.29178	0.556823	0.460807	0.670192
3169 Pos	2.49	167.201	168.208	166.194	-0.0976295	0.0605755	-0.249845	-0.0671482	21.7086	21.5851	-0.0946922	0.0573673	-0.144793	-0.0940933	-0.0568352	0.146429	-0.053133	0.105894	0.053133	0.185572
397 Pos	1.32	168.051	169.059	167.044	0.267565	-23.9699	-24.2803	-24.0976	0.108881	0.131407	-24.1252	-23.9731	0.414714	0.358408	0.627474	0.844522	-0.0210238	-0.287215	0.0210238	-0.173231
1168 Neg	13.38	168.115	169.122	167.108	22.4536	22.2584	-0.305096	-0.122398	20.851	23.0957	-0.149942	0.00211716	-0.200043	-0.149343	-0.112085	0.0911789	-0.108383	23.2462	-0.00211716	22.9307
2669 Pos	1.392	168.165	169.173	167.158	-20.4046	-20.2464	0.168352	0.373282	-20.2985	-20.1431	0.290363	0.366689	-0.037106	0.202351	0.348665	-20.1606	0.197446	-0.112961	0.037106	-0.374607
37 Pos	1.497	169.074	170.081	168.067	-0.305306	-0.230494	-0.111695	0.433115	-0.0701995	0.0700917	0.432432	0.592076	0.349973	0.553793	0.577449	0.827508	-0.167368	-0.0945296	-0.0700917	-0.135126
58 Neg	1.796	169.075	170.082	168.067	-1.01806	-1.1651	0.555165	0.0538845	-0.198478	-0.381283	0.628737	0.23102	0.708199	0.399306	0.817889	0.515866	-0.331825	-0.0538845	-0.33152	-0.103639
577 Neg	1.794	169.19	170.197	168.183	-1.11082	-1.26409	0.588711	0.0545368	-0.242453	-0.502607	0.749628	0.157045	0.650882	0.444013	0.689321	0.480434	-0.385952	-0.0545368	-0.415405	-0.167328
2825 Pos	11.482	170.127	171.135	169.12	-0.130583	0.0276222	-0.282799	-0.100101	-0.0244141	0.130924	-0.127645	0.0244141	-0.177746	-0.127047	-0.0897884	0.113476	21.4789	21.8771	21.3454	21.9758
202 Pos	1.489	171.033	172.04	170.026	-0.201983	-0.281293	0.315899	0.437227	-0.3254	-0.523484	0.622889	0.504638	0.341077	0.201983	0.553607	0.587035	-0.387655	-0.775293	-0.684252	-0.860162
1589 Neg	2.752	172.025	173.032	171.018	23.4226	22.7503	-0.280682	-0.0979843	-0.0222969	0.133041	-0.125528	0.0265312	-0.175629	-0.124929	-0.0876713	0.115593	-0.0839691	0.075058	0.0222969	0.154736
870 Neg	1.173	172.036	173.043	171.028	0.834576	0.857697	-1.35539	-1.33127	1.06331	1.11116	-1.0287	-1.09145	-0.927397	-1.14027	-1.09668	-0.834576	1.06627	1.00284	1.28485	1.37502
66 Neg	1.822	172.051	173.058	171.044	1.72936	1.00646	-23.3399	-23.1572	2.34155	1.67213	-23.1847	-23.0327	-23.2348	-23.1841	-1.00646	-22.9436	2.20196	2.29009	1.9871	2.10595
418 Neg	1.199	172.152	173.159	171.144	0.804418	0.817552	-1.4019	-1.22992	1.00217	1.16401	-1.1439	-1.07712	-0.943125	-1.07036	-0.914836	-0.804418	1.09563	0.99725	1.32842	1.26212
1471 Neg	1.852	172.167	173.174	171.16	0.946113	0.361052	-20.3544	-20.1717	1.53591	0.879419	-20.1992	-0.361052	-20.2493	-20.1986	-20.1614	-19.9581	1.24439	1.42792	1.48228	1.39638
2232 Pos	1.892	172.187	173.194	171.18	10.8543	11.0514	10.8823	10.9774	11.0307	11.3236	10.5291	10.7762	-10.8594	-10.8087	-10.7715	-10.5682	-10.7678	-10.6087	-10.6615	-10.5291
1260 Neg	1.531	173.083	174.091	172.076	-1.32164	-1.82967	0.252256	0.148763	-0.317569	-0.32565	0.423395	0.0801535	0.377195	0.187088	0.674362	0.304174	-0.428734	-0.0801535	-0.491839	-0.125011
2602 Pos	1.161	173.119	174.126	172.112	10.4924	10.8629	10.5998	10.3282	10.3478	10.4433	10.7308	10.4647	-10.6586	-10.6079	-10.5707	-10.3674	-10.567	-10.4079	-10.4607	-10.3282
846 Neg	1.531	173.2	174.207	172.193	-1.31621	-1.74241	0.285936	0.221869	-0.334444	-0.301343	0.50182	0.00712824	0.374383	0.0958037	0.773251	0.358269	-0.476384	-0.00712824	-0.404771	-0.0628982
885 Pos	1.519	174.001	175.009	172.994	-0.180864	-0.0226593	-0.33308	-0.150383	-0.0746956	0.0806427	-0.177927	-0.0258675	24.2754	24.1882	24.4715	24.6559	-0.136368	0.0226593	20.4371	0.102337
692 Neg	1.48	174.01	175.017	173.003	1.11344	0.742063	-21.662	-21.4793	1.99648	1.69805	-21.5068	-0.742063	-21.5569	-21.5062	-21.469	-21.2657	1.83784	1.60441	2.44875	2.1382
1287 Pos	5.564	174.025	175.033	173.018	23.7739	23.7434	-0.331476	-0.148779	23.8032	23.8699	-0.176323	-0.0242634	-0.226423	21.4388	-0.138466	0.0647984	-0.134764	0.0242634	-0.0284977	0.103941
207 Neg	1.537	174.11	175.117	173.103	-24.1231	-23.9649	-0.175294	-0.325586	0.187437	-0.0918722	0.308825	-0.394229	0.432291	-0.166334	0.255554	-0.0362902	0.429575	0.0362902	0.594165	0.0985784
25 Pos	0.974	174.111	175.118	173.104	-0.0845819	-0.00627947	-0.16544	0.178618	-0.094583	0.00627947	0.0835223	0.273964	0.166473	0.188842	0.191757	0.26	-0.313189	-0.402305	-0.19139	-0.427106
35 Pos	1.366	174.111	175.118	173.104	-0.00987387	-0.128429	-0.0514121	0.324687	-0.12856	0.00987387	0.366761	0.516424	0.279759	0.372498	0.382113	0.535277	-0.223781	-0.0836396	-0.150039	-0.0252595
1496 Neg	1.415	174.111	175.119	173.104	23.3341	23.4508	-0.280682	-0.0979843	-0.0222969	0.133041	-0.125528	0.0265312	-0.175629	-0.124929	-0.0876713	0.115593	-0.0839691	0.075058	0.0222969	0.154736
175 Neg	1.108	175.011	176.018	174.004	24.8435	-0.0429268	-0.353348	-0.17065	25.2641	25.3846	-0.198194	-0.046135	-0.248295	-0.197596	-0.160337	0.0429268	25.4047	25.1501	26.1096	25.7502
562 Neg	1.171	175.032	176.039	174.025	-0.272354	-0.114149	23.4844	-0.241873	-0.166185	-0.0108471	23.6047	23.7629	23.6414	23.6379	23.6563	23.4783	-0.227858	-0.0688305	-0.121592	0.0108471
67 Pos	1.671	175.059	176.066	174.052	-0.1737	-0.118454	0.118454	0.405793	-0.384368	-0.401813	0.274899	0.540769	0.326479	0.333792	0.38139	0.530312	-0.261473	-0.651312	-0.329733	-1.02789
1156 Pos	12.051	175.062	176.069	174.055	23.2249	23.6906	23.6822	23.5638	21.6914	22.3893	21.6285	-0.108633	-0.310793	-0.260094	-0.222836	-0.0195713	-0.219133	-0.0601063	-0.112867	0.0195713
786 Pos	1.67	175.175	176.182	174.167	-0.153919	-0.15109	0.15109	0.391374	-0.168502	-0.330064	0.307612	0.475964	0.294768	0.377898	0.376972	0.499133	-0.236567	-0.561716	-0.177583	-0.681197
379 Pos	11.31	175.181	176.188	174.173	-11.1642	-11.006	-11.3164	-11.1337	-11.058	-10.9027	-11.1612	-11.0092	13.793	13.7076	13.8957	10.9027	13.8469	14.0322	13.95	14.1437
2504 Pos	1.663	175.219	176.226	174.211	21.115	21.4699	21.3896	21.5371	-0.146614	0.00872421	21.4795	21.7415	-0.299946	-0.249247	-0.211988	-0.00872421	-0.208286	-0.0492592	-0.10202	0.0304184
1401 Pos	1.247	176.019	177.026	175.012	22.63	23.0041	22.6075	22.8134	-0.157461	22.7971	22.51	22.9838	-0.310793	-0.260094	-0.222836	-0.0195713	-0.219133	-0.0601063	-0.112867	0.0195713
1167 Pos	1.227	176.024	177.031	175.017	-22.8163	-22.6581	-22.9685	-22.7858	0.0951977	-22.5548	-22.8133	-22.6613	0.16081	0.155119	0.211609	0.488668	0.0146313	0.352735	-0.0146313	0.405664
1147 Pos	11.274	176.184	177.191	175.177	-0.0704708	0.0203514	-0.233943	-0.039855	0.0558577	0.138493	-0.148507	-0.0227118	-0.104884	-0.0203514	-0.0386553	0.0646133	0.124254	0.262102	0.190508	0.308076
2077 Pos	33.204	176.958	177.966	175.951	-10.8965	-10.7383	-11.0487	-10.866	-10.7903	-10.635	-10.8935	-10.7415	10.635	11.1247	10.8055	11.3754	11.1308	11.1218	10.9094	11.4945
85 Pos	8.649	177.028	178.035	176.02	0.984438	1.06586	0.00755692	0.471395	0.088582	0.402656	-0.133183	0.0313349	-0.572906	-0.76818	-0.921194	-0.692684	-0.00755692	0.191947	-0.385273	-0.406594
324 Pos	6.588	177.078	178.085	176.07	-0.0498519	0.193116	0.505081	0.809233	0.187453	0.096189	0.0498519	0.17985	0.303913	-0.0656981	-0.416292	-0.548329	-0.523986	-0.831628	-1.43194	-1.08898
1286 Pos	8.658	177.146	178.153	176.139	1.13198	1.12327	0.0957789	0.527131	0.119219	0.49067	-0.0960937	-0.0218387	-0.577687	-0.598737	-0.790554	-0.636971	0.0218387	0.259215	-0.336085	-0.407881
2498 Pos	8.658	177.192	178.199	176.184	1.05436	0.99779	0.0136909	0.592552	-0.0136909	0.480205	0.173445	-0.0556927	-20.5776	-20.5269	-20.4897	-20.2864	0.160938	0.175935	-0.180523	-20.2473
2889 Pos	6.566	177.196	178.204	176.189	-0.242581	-0.0315752	0.932769	1.03761	-19.5534	-19.398	0.440078	0.504881	0.563119	0.292017	0.152335	-0.00450802	0.00450802	-19.456	-19.5088	-19.3764
1877 Neg	6.63	177.197	178.204	176.19	-0.272354	-0.114149	20.2419	20.1716	-0.166185	-0.0108471	19.464	19.2148	19.4823	19.5621	19.3099	-0.0282955	-0.227858	-0.0688305	-0.121592	0.0108471
662 Pos	8.656	179.024	180.032	178.017	0.909305	1.09241	-0.187349	0.438917	0.0650635	0.294628	0.0377569	0.0375977	-0.613329	-0.976446	-1.07313	-0.46058	-0.0375977	0.183879	-0.198377	-0.335213
141 Pos	6.742	179.062	180.069	178.054	26.9488	0.00160408	-0.308817	-0.12612	27.0832	27.2615	-0.153664	-0.00160408	-0.203764	-0.153065	-0.115807	0.0874577	-0.112104	0.0469227	27.0936	27.306
152 Neg	6.797	179.095	180.102	178.088	2.23024	1.47999	-1.6548	-1.63679	0.761737	0.67298	-1.21033	-1.81732	-0.912211	-0.772566	-0.856374	-0.62896	1.16687	1.34049	0.62896	0.69073
1289 Pos	6.754	179.176	180.183	178.168	23.2939	23.4117	-0.376007	-0.19331	23.1466	23.2564	-0.220854	-0.0687943	-0.270954	-0.220255	-0.182997	0.0202675	23.2006	-0.0202675	23.049	0.0594101
1490 Neg	6.785	179.214	180.221	178.207	11.8981	10.9821	-10.5834	-10.4007	10.1871	10.4994	-10.4282	-10.2762	-10.4784	-10.4276	-10.3904	-10.1871	10.8547	10.9073	10.2403	10.1926
1513 Pos	13.277	180.113	181.12	179.106	1.13116	1.4201	0.0562234	0.17442	-0.0912518	0.286514	-0.00565481	-0.13813	0.0781398	-0.0951486	-0.11141	-0.250305	0.086473	-0.347191	-0.343223	0.00565481
2613 Pos	2.732	180.135	181.142	179.128	21.4773	21.7864	21.3797	21.6586	20.3303	0.00872421	20.0575	-0.0977859	-0.299946	-0.249247	-0.211988	-0.00872421	-0.208286	-0.0492592	-0.10202	0.0304184
697 Pos	33.231	180.981	181.988	179.974	-0.0417647	-0.0464807	-0.164646	-0.188859	0.121554	0.270737	0.192036	0.163476	-0.189313	-0.0358405	0.147159	0.127228	-0.250592	-0.284478	0.0358405	0.285541
392 Neg	6.994	181.02	182.028	180.013	-22.0515	-21.8933	-1.13255	-1.48507	-0.976091	-0.103926	1.73846	2.01367	1.89744	2.08834	2.60742	2.80047	-0.982024	-0.183567	0.103926	0.861753
1569 Neg	1.169	181.188	182.195	180.181	0.0280786	-0.0280786	0.244153	0.232573	-20.4109	-20.2556	-20.5142	0.371916	0.678822	0.1998	0.60682	0.624135	-0.475236	-0.518864	-20.3663	-20.2339
505 Neg	1.496	181.193	182.2	180.186	-0.33022	-0.539757	0.140704	0.321366	-0.323516	-0.204409	0.315063	0.258599	0.283507	0.242067	0.501952	0.46115	-0.45895	-0.140704	-0.6152	-0.150538
83 Pos	33.265	181.977	182.984	180.969	0.159127	0.256097	0.00583553	0.112534	0.233656	0.418499	0.0887709	0.227909	-0.304049	-0.366724	-0.190164	-0.0543318	-0.275221	-0.0960426	-0.119847	-0.00583553
68 Neg	1.173	182.017	183.024	181.01	0.420926	0.596214	-22.1003	-21.9177	0.820262	1.25336	-21.9452	-21.7931	-21.9953	-0.420926	-21.9073	-21.7041	0.65429	0.948009	1.59357	1.56679
285 Neg	8.268	182.058	183.066	181.051	-0.423126	-0.671108	1.22757	1.35842	-1.35221	-0.420482	0.691353	0.767085	0.468794	0.891524	0.469348	0.420482	-1.46582	-0.934239	-1.98271	-1.19136
1259 Neg	1.877	182.06	183.067	181.052	24.0591	23.821	-0.282799	-0.100101	-0.0244141	0.130924	-0.127645	0.0244141	-0.177746	-0.127047	-0.0897884	0.113476	-0.0860863	0.0729408	20.0171	0.152618
432 Neg	1.161	182.077	183.084	181.069	-0.257944	0.0151114	-0.0151114	0.249385	-0.289938	-0.533261	0.299128	0.548482	0.421291	0.21632	0.438436	0.614703	-0.55439	-0.31694	-0.528838	-0.331228
2953 Pos	33.305	182.139	183.146	181.131	20.6643	-0.0655861	20.3753	-0.19331	20.6944	20.6679	20.6857	20.4107	-0.270954	-0.220255	-0.182997	0.0202675	-0.179295	-0.0202675	-0.0730286	0.0594101
1803 Neg	8.273	182.178	183.185	181.171	-10.1183	-9.96014	10.5725	10.614	-10.0122	-9.85684	9.8835	9.95929	9.83515	9.97202	9.93411	9.89369	-10.0739	-9.91482	-9.96758	-9.83515
1184 Neg	1.985	182.179	183.186	181.171	20.2426	20.1208	-0.280682	-0.0979843	-0.0222969	0.133041	-0.125528	0.0265312	-0.175629	-0.124929	-0.0876713	0.115593	-0.0839691	0.075058	0.0222969	0.154736
1877 Pos	1.573	182.196	183.203	181.189	-0.0132098	0.167953	-0.00453234	0.308455	-0.183876	-0.301624	0.132729	0.526014	0.00453234	0.244861	0.446739	0.532176	-0.650504	-0.539599	-0.450364	-0.577367
400 Neg	2.007	183.054	184.062	182.047	0.329987	0.00762939	-0.387513	-0.174864	0.00453472	0.19326	-0.306129	-0.00453472	-0.234669	-0.0348177	-0.229421	-0.119611	0.0523977	0.0705147	0.343421	0.217763
150 Pos	33.196	183.981	184.988	182.973	-13.2709	-13.1127	-13.4231	-13.2404	-13.1648	-13.0094	-13.268	-13.1159	13.0154	13.0094	13.1453	13.2998	13.0604	13.2855	13.2211	13.3751
518 Pos	8.405	184.133	185.14	183.126	12.1981	12.8094	12.4257	11.9618	12.7004	12.0639	11.8548	11.8869	-12.1852	-12.1345	-12.0972	-11.8939	-12.0935	-11.9345	-11.9872	-11.8548
1264 Pos	8.404	184.18	185.187	183.173	11.5072	12.1476	11.7542	11.2654	11.994	11.5166	11.1128	11.2905	-11.4431	-11.3924	-11.3552	-11.1519	-11.3515	-11.1924	-11.2452	-11.1128
216 Neg	1.68	185.987	186.994	184.98	0.139472	0.394084	-0.0675936	0.477505	-22.6331	-22.4778	0.0254669	0.213785	0.283543	-0.0254669	0.309793	0.0327053	-22.6948	-0.208789	-22.5885	-22.4561
2563 Pos	1.214	186.046	187.053	185.039	-0.180864	-0.0226593	22.1948	21.9232	-0.0746956	0.0806427	21.6848	22.0894	-0.228027	-0.177328	-0.14007	0.0631943	-0.136368	0.0226593	-0.0301018	0.102337
2193 Pos	16.456	186.091	187.098	185.084	9.92851	-10.0535	11.5409	12.3148	-10.1055	-9.95021	11.3209	11.5006	12.1068	11.6622	-10.1709	10.4853	-10.1672	-10.0082	-10.0609	-9.92851
2482 Pos	33.206	186.093	187.1	185.086	0.0416131	0.00349569	-0.00349569	0.281772	0.248353	0.3521	0.0965466	0.343006	-21.0609	-21.0102	-20.973	-20.7697	0.193023	-20.8102	-20.863	-20.7306
1418 Neg	9.92	186.126	187.133	185.119	21.1237	19.8194	-0.404999	-0.222301	21.9328	0.00872421	-0.249845	-0.0977859	-0.299946	-0.249247	-0.211988	-0.00872421	21.8389	22.2301	22.1707	0.0304184
20 Pos	5.025	187.062	188.069	186.055	-0.265855	-0.208648	0.208648	0.345022	-0.634054	-0.877653	0.289323	0.422167	0.351794	0.247867	0.465543	0.417226	-0.769803	-1.51914	-1.0435	-1.90963
1473 Pos	2.501	187.182	188.189	186.174	-0.182055	-0.086175	0.086175	0.349797	-0.648619	-0.596207	0.301302	0.39201	0.393007	0.29287	0.402387	0.482394	-0.599851	-0.758479	-0.771075	-1.20219
746 Pos	5.026	187.185	188.192	186.177	-22.0263	-21.8681	-22.1786	-21.9959	-21.9202	-21.7648	-22.0234	2.23647	2.16683	2.1151	2.20393	2.29763	0.988788	0.247589	0.742082	-0.247589
1876 Pos	5.023	187.231	188.238	186.223	-10.343	-10.1848	-10.4952	-10.3125	-10.2368	-10.0814	-10.34	-10.188	12.4301	12.5105	12.4657	12.5076	11.3517	10.9454	11.007	10.0815
1988 Neg	1.716	187.959	188.967	186.952	-0.709315	-0.819649	-0.026885	-0.145439	0.280422	0.09167	0.026885	-0.511547	-0.105537	-0.0727768	0.0996447	-0.158785	0.404578	0.152614	0.464931	0.181394
1658 Pos	33.237	187.969	188.977	186.962	11.8156	11.7369	11.5115	10.5911	11.8142	11.6887	11.8647	11.6952	-10.9214	-10.8707	-10.8335	-10.6302	-10.8298	-10.6707	-10.7235	-10.5911
260 Pos	11.287	188.06	189.067	187.053	0.0168605	0.0648894	-0.279347	-0.19022	0.00136328	0.12916	-0.247988	-0.027966	-0.247933	-0.330466	0.0169797	-0.00136328	-0.0487428	0.11066	0.188106	0.154665
459 Pos	3.22	188.115	189.122	187.108	-0.286599	-0.24974	0.872591	0.745045	-0.702143	-1.11712	0.776485	0.318035	0.762933	0.206691	0.775225	0.256715	-0.518216	-0.642369	-0.313436	-0.206691
2409 Pos	5.011	188.238	189.245	187.23	10.8266	10.737	11.2399	11.3135	10.3853	10.2017	11.2865	11.4456	-10.532	-10.4813	-10.4441	-10.2408	-10.4404	-10.2814	-10.3341	-10.2017
1957 Pos	1.132	188.981	189.988	187.974	-10.9893	-10.8311	-11.1416	-10.9589	-10.8832	-10.7278	-10.9864	-10.8343	11.214	11.2429	11.1496	11.6618	10.7278	10.8042	11.2133	11.1941
502 Neg	1.503	189.054	190.061	188.047	-0.363758	-0.362396	0.209599	0.343593	-0.540537	-0.266139	0.27224	0.359745	0.315106	0.462073	0.309968	0.551013	-0.840327	-0.209599	-1.01149	-0.291233
2067 Pos	1.533	189.075	190.083	188.068	10.9472	10.877	10.9113	10.6979	11.1428	11.2535	10.8746	11.0445	-11.0282	-10.9775	-10.9403	-10.737	-10.9366	-10.7776	-10.8303	-10.6979
56 Neg	1.503	189.176	190.183	188.168	-0.331938	-0.422151	0.259332	0.562983	-0.632183	-0.339405	0.441969	0.447856	0.374755	0.49993	0.249159	0.642592	-0.905576	-0.249159	-1.04714	-0.266694
730 Neg	1.504	189.222	190.23	188.215	-0.715405	-0.375555	0.13625	0.242011	-0.618021	-0.24366	0.0589957	0.264437	0.0929465	0.21266	0.160272	0.419558	-0.9457	-0.0589957	-1.05719	-0.4531
2061 Pos	1.471	189.985	190.993	188.978	-0.130583	0.0276222	-0.282799	-0.100101	-0.0244141	0.130924	-0.127645	0.0244141	-0.177746	-0.127047	-0.0897884	0.113476	22.1127	22.6258	22.9832	23.6813
1679 Pos	3.041	190.083	191.09	189.076	11.0048	11.1206	11.1605	11.4276	11.289	11.2539	11.2374	11.0256	-11.3352	-11.2845	-11.2472	-11.044	-11.2435	-11.0845	-11.1373	-11.0048
406 Pos	2.569	190.083	191.09	189.076	0.0617967	-0.00707197	-0.087914	-0.108313	0.363383	0.250668	-0.458213	-0.385551	-0.415969	0.31143	-0.0544095	-0.100002	0.00707197	0.243909	0.421627	0.935053
1445 Pos	8.484	190.101	191.109	189.094	-21.1738	-21.0156	2.11442	1.87653	-21.0676	-20.9123	1.08946	1.32232	1.77764	1.67753	0.774002	0.986887	-0.774002	-20.9703	-21.023	-20.8906
951 Pos	11.961	190.155	191.162	189.147	0.123239	0.0956407	-0.0956407	0.285734	0.81216	0.742185	0.769265	0.616169	-0.477395	-1.14972	-0.540342	-0.583966	-0.844765	-0.510701	-0.699107	0.392001
1234 Pos	1.667	191.031	192.038	190.023	-22.5214	0.440393	-0.122246	0.579886	-22.4153	-22.2599	0.353855	0.643447	0.226167	0.122246	0.239655	0.473183	-22.4769	-22.3179	-22.3707	-22.2382
789 Pos	10.116	191.044	192.052	190.037	0.904834	1.11726	-0.0389376	0.282675	0.527409	0.0389376	-0.29925	0.264984	-0.718414	-0.707488	-0.726548	-0.660896	0.0779228	0.227911	-0.197992	-0.252676
2670 Pos	33.427	191.052	192.059	190.044	10.3731	10.586	10.2326	10.5681	10.4331	10.5646	10.5847	10.6887	-10.563	-10.5123	-10.475	-10.2717	-10.4713	-10.3123	-10.365	-10.2326
468 Pos	8.201	192.118	193.125	191.111	0.356456	0.372407	-0.373328	-0.537931	-0.322957	-0.359959	0.444978	-0.289427	0.969705	0.700192	0.0193343	-0.0193343	0.379721	0.373645	-0.519528	-0.79564
79 Pos	7.182	193.073	194.081	192.066	-0.0102129	0.0456324	-0.297135	-0.313078	0.330204	0.312124	-0.144698	-0.173462	-0.0487928	-0.470079	0.0102129	-0.228556	0.273862	0.201645	0.414388	0.446678
1859 Pos	9.267	193.075	194.082	192.068	0.804289	1.39071	-1.70757	-21.008	0.905992	1.50788	-21.0355	-20.8835	-0.804289	-21.0349	-20.9977	-20.7944	0.957371	1.20732	1.25653	1.64498
380 Neg	1.534	193.088	194.095	192.081	-1.03114	-1.233	0.198781	0.0629702	-0.348027	-0.0712547	0.289593	-0.00882053	0.458638	0.362359	0.433313	0.00882053	-0.65191	-0.0379782	-0.0311222	0.0161657
1277 Pos	7.181	193.197	194.204	192.19	-0.022315	0.0103159	-0.30793	-0.269573	0.404351	0.296332	-0.243552	-0.289421	-0.0103159	-0.394385	0.0374298	-0.195754	0.297063	0.272381	0.463217	0.554877
810 Pos	33.376	193.968	194.975	192.96	-11.8987	-11.7405	-12.0509	-11.8682	-11.7925	-11.6372	-11.8958	-11.7437	11.7898	11.6372	11.9709	11.7467	11.9559	11.8316	12.2443	11.8201
347 Neg	1.99	194.055	195.063	193.048	0.363772	0.333574	1.04308	0.951136	-0.378975	-0.239838	0.553398	1.08594	0.575154	-0.0472789	-0.0609298	0.0472789	-0.964486	-0.670643	-0.64443	-0.727063
1209 Pos	2.12	194.056	195.063	193.049	-0.739336	-0.696928	-0.607362	-0.372059	-0.458426	-0.659884	0.0351577	-0.193298	0.799655	0.605691	0.991051	0.814301	0.0349326	-0.0349326	0.172696	0.325086
665 Neg	7.457	195.177	196.184	194.169	-0.12967	-0.354836	-0.0626135	-0.198875	0.156991	-0.00988007	0.00129986	0.00347042	-0.0225277	-0.0667658	0.136321	0.150126	0.303648	-0.00129986	0.224944	0.179851
242 Pos	1.066	195.857	196.864	194.85	0.00874186	-0.062201	-0.430239	-0.0854411	0.162008	0.371667	-0.17986	-0.00874186	-0.154171	-0.141729	-0.111856	0.0651746	0.123209	0.298566	0.146242	0.245531
42 Neg	0.945	196.058	197.066	195.051	1.20312	1.12799	2.0967	2.05903	-0.384465	0.0835228	-0.0946646	0.00256348	0.104005	0.288302	-0.043313	-0.0619574	-0.212035	-0.00256348	-0.694587	-0.156768
72 Pos	1.595	197.08	198.087	196.073	-0.154591	-0.0434799	-0.787574	-0.513541	0.664346	0.691813	-0.091423	-0.199098	-0.661392	-0.384011	0.0434799	0.112299	0.213711	0.580289	0.630831	0.905856
2410 Pos	10.089	197.14	198.147	196.133	-10.2006	-10.0424	-10.3528	-10.1701	-10.0945	-9.93912	-10.1977	-10.0456	10.844	11.8108	11.9515	10.4007	12.2988	10.3568	11.0072	9.93912
1958 Pos	1.594	197.204	198.211	196.197	11.2024	11.4069	10.4765	10.872	11.9752	12.0866	11.2687	11.1047	-10.8068	-10.7561	-10.7189	-10.5156	-10.7152	-10.5561	-10.6089	-10.4765
774 Neg	1.826	198.05	199.057	197.043	1.02521	0.982595	-21.528	-21.3453	1.71209	2.08265	-21.3729	-1.25717	-0.982595	-21.3723	-21.335	-21.1318	1.4102	2.17392	1.33341	1.86549
1742 Pos	8.638	199.136	200.143	198.129	0.979449	1.05145	-0.0353646	0.518383	0.280353	0.344059	0.0353646	0.175148	-21.5897	-21.539	-21.5017	-21.2985	-0.138827	0.124883	-0.397597	-0.287899
270 Neg	1.197	199.985	200.993	198.978	0.0385938	-0.104349	-0.0272899	0.0272899	-24.1595	-24.0042	0.141162	0.148367	0.141658	0.0873504	0.258458	0.282357	-24.2212	-24.0622	-24.1149	-23.9825
1267 Neg	18.186	200.178	201.185	199.171	0.589933	0.31161	-20.4077	-20.225	2.36634	1.70853	-20.2525	-20.1005	-20.3026	-20.2519	-20.2147	-0.31161	2.40493	1.82457	1.79153	1.8816
1108 Neg	17.596	200.178	201.185	199.171	0.0470967	-0.509559	0.555735	-0.143365	-21.1809	-21.0255	0.783803	-0.0470967	0.417282	0.37332	0.523418	-0.369013	-21.2426	-21.0835	0.301143	0.634243
175 Pos	6.806	201.075	202.082	200.068	1.63058	2.15729	-1.618	-1.86011	1.16506	1.03877	-0.96998	-1.20826	-0.910639	-1.44618	-0.697554	-0.617245	1.29301	1.31855	0.862404	0.617245
910 Pos	4.97	201.077	202.085	200.07	-0.056191	-0.188086	-0.305591	-0.13392	0.211781	0.31426	-0.190691	0.0531325	-0.0531325	-0.516077	0.129451	-0.0947814	0.264391	0.0600219	0.498467	0.501329
1956 Pos	10.133	201.118	202.125	200.111	12.2737	12.272	11.622	12.0371	10.8077	10.7428	10.4401	10.3042	-10.6346	-10.5839	-10.5466	-10.3434	-10.5429	-10.3839	-10.4367	-10.3042
2163 Pos	6.801	201.202	202.209	200.195	1.56745	2.02674	-20.587	-20.4043	1.35074	0.914086	-0.645892	-20.2798	-0.728174	-20.4312	-0.689221	-0.626673	1.20013	1.28477	0.865235	0.626673
511 Pos	1.121	202.138	203.145	201.131	-0.130583	0.0276222	-0.282799	-0.100101	-0.0244141	0.130924	-0.127645	0.0244141	-0.177746	-0.127047	-0.0897884	0.113476	25.2763	25.6118	25.2668	25.4757
265 Pos	1.22	202.169	203.177	201.162	12.5049	12.5977	12.9428	12.976	12.3903	12.4597	13.0658	13.1406	-12.7206	-12.6699	-12.6327	-12.4294	-12.629	-12.4699	-12.5227	-12.3903
1699 Pos	1.691	202.219	203.226	201.211	22.3776	22.1093	22.654	22.5452	-0.146614	0.00872421	22.9212	22.6634	-0.299946	-0.249247	-0.211988	-0.00872421	-0.208286	-0.0492592	-0.10202	0.0304184
378 Pos	1.199	202.22	203.227	201.212	-0.25983	-0.176696	0.180218	0.176696	-0.462217	-0.368458	0.256688	0.441248	0.188497	0.367793	0.334529	0.500551	-0.537765	-0.412807	-23.8624	-23.7299
2625 Pos	1.146	202.893	203.9	201.885	21.1808	-0.0655861	21.4465	20.9274	-0.117622	0.0377159	21.591	22.1315	-0.270954	-0.220255	-0.182997	0.0202675	-0.179295	-0.0202675	-0.0730286	0.0594101
62 Pos	1.586	203.055	204.062	202.047	-0.258378	-0.0900717	0.0900717	0.254282	-0.560225	-0.629154	0.181117	0.357883	0.132897	0.246934	0.174485	0.297671	-0.624333	-0.808396	-0.716236	-1.08397
1107 Pos	7.827	203.114	204.122	202.107	0.501469	0.504549	-0.554574	-1.03401	1.44963	1.38342	-0.899882	-1.14054	-0.754226	-1.30818	-0.501469	-0.816809	1.3177	1.59796	1.9755	1.89108
1616 Neg	1.116	203.175	204.182	202.167	10.0245	9.91393	-10.3102	-10.1275	11.0272	11.0151	-10.1551	-10.003	-10.2052	-10.1545	-10.1172	-9.91393	10.9386	10.982	11.9013	11.419
723 Pos	1.589	203.179	204.186	202.172	-0.201551	-0.0524063	0.0524063	0.186426	-0.642704	-0.708615	0.139401	0.224258	0.198845	0.159886	0.10889	0.134997	-0.491256	-1.20731	-0.774281	-1.15743
310 Neg	1.721	203.935	204.942	202.927	-0.370953	-0.474992	-0.24477	-0.13377	0.218107	-0.0804501	0.127135	-0.279864	-0.0285053	-0.112499	0.255892	0.134413	0.38513	0.0285053	0.593867	0.197774
34 Neg	3.514	204.091	205.098	203.083	-0.323354	-0.259391	0.588922	0.308937	-1.00694	-0.619499	0.259391	0.274055	0.727204	0.733312	0.665902	0.918086	-1.35625	-0.604843	-1.98724	-0.927431
2312 Pos	1.19	204.181	205.188	203.174	0.0747504	-0.107488	8.10623e-06	-0.23966	-8.10623e-06	-20.8429	0.122462	0.175953	0.115209	0.0493054	0.210816	0.18785	-21.0599	-20.9009	-20.9537	-20.8212
318 Neg	3.515	204.217	205.224	203.21	-0.338858	-0.278978	0.300878	0.359847	-1.09475	-0.699172	0.278978	0.342691	0.489587	0.487314	0.375377	0.61942	-1.52091	-0.673115	-2.0988	-0.94254
1696 Neg	1.589	205.046	206.053	204.039	22.7858	22.7453	-0.280682	-0.0979843	-0.0222969	0.133041	-0.125528	0.0265312	-0.175629	-0.124929	-0.0876713	0.115593	-0.0839691	0.075058	0.0222969	0.154736
1712 Pos	8.591	205.073	206.081	204.066	-0.00784493	0.00784493	-0.152145	-0.329986	0.3356	0.362035	-0.195637	0.109954	-0.279695	-0.190721	-0.0590715	0.163554	-0.0534382	0.422702	0.206178	0.159925
1119 Pos	5.025	205.219	206.227	204.212	-0.497211	-0.156324	0.199755	0.269105	-0.653913	-0.906259	0.264553	0.342716	0.285446	0.156324	0.289568	0.329576	-0.863536	-1.62669	-1.24609	-1.71877
1270 Pos	8.595	206.059	207.066	205.052	1.51269	0.684947	-21.4835	-21.3008	1.13511	1.2456	-21.3284	-21.1763	-1.14585	-0.684947	-21.2905	-1.38412	1.91621	2.74871	1.20187	1.9091
1469 Pos	7.14	206.115	207.122	205.108	11.1353	11.2167	11.1908	11.5601	11.4902	11.5716	11.239	11.2618	-11.4657	-11.415	-11.3777	-11.1745	-11.374	-11.215	-11.2678	-11.1353
1917 Neg	2.132	207.068	208.075	206.061	-0.335825	-0.48219	0.445283	0.332352	-0.478635	-0.498305	0.500165	0.183736	0.557591	0.429814	0.568324	0.589921	-0.686801	-0.183736	-0.902082	-0.609033
1614 Neg	2.128	207.195	208.202	206.188	-0.201618	-0.769517	0.555726	0.361423	-0.411096	-0.483291	0.565396	0.201618	0.679466	0.636559	0.632844	0.767321	-0.707464	-0.22082	-0.835521	-0.558544
561 Pos	2.614	208.092	209.099	207.085	-0.209856	-0.051651	-0.362072	-0.179375	-0.103687	0.051651	-0.206919	-0.0548592	24.2696	24.9881	24.5681	24.6458	-0.165359	23.4673	24.7791	0.0733452
1411 Neg	1.536	208.095	209.102	207.088	0.300713	0.121999	0.46694	0.430132	-0.409921	-0.449159	-0.121999	-0.706354	0.883861	0.251566	-0.298916	-0.313681	0.64469	0.460463	-0.313013	-0.161861
2842 Pos	15.061	208.18	209.188	207.173	-0.209856	-0.051651	-0.362072	-0.179375	-0.103687	0.051651	-0.206919	-0.0548592	20.3086	20.7379	-0.169062	20.343	20.0354	21.1943	20.6034	21.4149
323 Pos	1.517	208.983	209.991	207.976	-0.000500679	0.0760107	-0.38741	-0.262945	0.0955601	0.340702	-0.265164	0.207749	-0.291382	-0.110685	-0.175957	-0.150856	0.114129	0.176154	0.000500679	0.190907
1138 Neg	1.344	209.996	211.004	208.989	-0.156601	0.00160408	-0.308817	-0.12612	22.1213	22.0553	-0.153664	-0.00160408	-0.203764	-0.153065	-0.115807	0.0874577	21.8018	21.8086	22.0171	0.1266
2425 Pos	33.305	210.028	211.035	209.021	11.1734	12.0059	9.94884	10.9188	11.2123	12.0652	10.5308	11.3291	-10.2792	-10.2285	-10.1913	-9.98799	-10.1875	-10.0285	-10.0813	-9.94884
1493 Pos	7.953	210.128	211.135	209.12	1.07038	1.35717	1.10649	1.53721	-0.871072	-0.227249	-0.32266	-0.643068	0.312428	0.227249	-21.4786	-21.2753	0.276918	0.902803	-21.3686	-21.2362
749 Pos	7.692	210.134	211.141	209.127	0.238656	0.222471	0.463441	0.32936	0.107115	-0.0296779	-0.309678	0.0710197	-0.162892	0.0331807	-0.149692	-0.19188	0.0296779	-0.14365	-0.276541	-0.366351
2683 Pos	13.722	210.159	211.166	209.152	-10.336	-10.1778	-10.4882	-10.3055	-10.2298	-10.0745	-10.3331	-10.181	10.8714	10.1257	10.4677	10.7691	10.9987	10.0745	10.8208	11.1502
1266 Neg	9.842	210.255	211.262	209.248	11.4309	-9.98732	11.7297	11.901	-10.0394	-9.88402	9.86232	-9.99053	11.8559	12.289	-10.1047	-9.90147	11.1547	11.5077	-9.99476	-9.86232
2088 Pos	7.587	211.015	212.023	210.008	23.0093	22.9235	20.558	21.4824	21.6784	21.5888	-0.220854	-0.0687943	-0.270954	-0.220255	-0.182997	0.0202675	-0.179295	-0.0202675	-0.0730286	0.0594101
978 Pos	8.414	211.021	212.028	210.013	0.0326929	0.248212	0.0704832	0.0235157	0.456859	0.081418	0.124255	-0.114179	-0.294202	-0.418055	-0.271805	-0.155467	-0.142689	-0.109366	0.175848	-0.0235157
422 Neg	1.197	211.047	212.055	210.04	0.324535	-0.172063	-0.0934505	0.225679	-0.469485	-0.0853186	0.284782	0.0853186	0.320669	0.104485	0.160864	0.463171	-0.627305	-0.196267	-0.355178	-0.618525
2071 Pos	1.53	211.056	212.064	210.049	-11.0008	-10.8426	-11.153	-10.9703	-10.8946	-10.7393	-10.9978	-10.8458	10.7876	10.7393	11.0116	11.1184	10.7989	11.0725	10.9536	11.45
2809 Pos	23.944	211.19	212.197	210.182	21.1005	21.3781	19.916	-0.19331	-0.117622	21.3774	21.0755	20.3108	-0.270954	-0.220255	-0.182997	0.0202675	-0.179295	-0.0202675	-0.0730286	0.0594101
1294 Pos	1.181	212.066	213.074	211.059	-22.3973	0.096199	-22.5495	-22.3668	-22.2911	-22.1358	-0.205369	0.0614405	-0.0614405	0.135524	-0.075963	0.237921	0.138319	0.295904	0.352489	0.791425
1013 Neg	1.785	212.068	213.075	211.061	11.2374	10.6342	-11.0305	-10.8478	11.8434	11.2513	-10.8754	-10.7233	-10.9255	-10.8748	-10.8375	-10.6342	11.731	12.0243	11.7867	11.5905
715 Pos	11.519	212.14	213.147	211.133	-0.895572	-0.811036	-0.794529	-1.09342	0.249952	0.171719	0.0987444	-0.210675	-0.128524	-0.136058	0.0910034	-0.05931	0.05931	0.347375	0.326784	0.158317
315 Neg	14.996	212.142	213.149	211.135	1.36684	1.05709	0.00682068	-0.187074	-0.140331	-0.00682068	0.184873	0.295443	-0.0237722	-0.461093	0.868945	0.0811577	0.336906	-0.163739	-0.3526	-0.110392
1891 Neg	1.232	213.098	214.105	212.09	-0.0214643	0.0897217	1.02875	0.873368	-0.401849	0.0214643	0.900354	0.99929	1.00039	1.04719	-23.2861	-23.0828	-23.2824	-0.670047	-23.1761	-23.0436
67 Neg	1.489	213.098	214.105	212.091	0.454017	0.33982	-0.0786347	-0.0549006	-1.87906	-1.18866	0.0549006	0.115515	0.192485	0.0743251	0.0669093	0.341035	-1.93767	-1.14475	-2.69946	-1.61135
591 Neg	1.29	214.026	215.034	213.019	0.606785	0.152451	-1.37858	-22.1555	1.33323	1.22256	-0.152451	-22.031	-22.2331	-22.1824	-22.1452	-21.9419	1.59257	1.24788	2.13189	1.60584
2674 Pos	6.338	214.063	215.07	213.056	21.9505	22.2555	-0.305096	-0.122398	21.564	21.8387	-0.149942	0.00211716	-0.200043	-0.149343	-0.112085	0.0911789	-0.108383	0.0506439	-0.00211716	0.130322
888 Neg	19.713	214.194	215.201	213.187	0.380877	0.0866442	-0.669148	-0.297204	1.01029	0.608477	-0.127739	-0.568664	-0.306705	-0.17846	-0.0866442	-0.587323	1.34848	1.06013	1.10692	1.07731
1442 Neg	1.548	215.071	216.079	214.064	-1.91114	-2.21572	0.247039	0.147175	-0.160949	-0.480019	0.420166	0.0359559	0.306273	0.152377	0.518372	0.0873132	-0.218241	-0.0569139	-0.280011	-0.0359559
121 Pos	1.078	215.914	216.921	214.907	-0.297223	-0.0818539	-0.777542	-0.709628	0.00536442	0.122413	-0.338976	-0.178432	-0.345209	-0.00536442	0.0936394	0.322652	0.356766	0.734706	0.545999	0.722619
7 Neg	1.092	216.04	217.047	215.033	-0.293566	-0.165293	0.276899	0.165293	-0.519994	-1.21193	0.393608	0.408276	0.540632	0.235446	0.557991	0.478931	-1.33945	-1.10307	-2.3585	-1.63341
1139 Pos	2.146	216.144	217.151	215.137	-0.698983	-0.0645089	0.917583	0.808443	-1.04323	-1.43574	0.521528	0.384265	0.389435	0.326797	0.0645089	0.0884461	-0.90655	-0.758455	-0.810328	-0.79968
1514 Neg	12.221	216.172	217.179	215.165	11.8018	-9.82618	-10.1366	-9.95391	11.8857	10.5074	-9.98145	-9.82939	9.74033	-9.98085	-9.9436	-9.74033	11.5088	11.8177	11.5579	11.4186
585 Pos	6.556	217.072	218.079	216.064	-0.173161	0.0249376	0.974765	1.01882	-0.57859	-0.754867	0.905686	0.796762	0.742088	0.251188	0.252884	-0.0249376	-0.313854	-0.433895	-0.936903	-1.27402
2412 Pos	1.887	217.261	218.268	216.254	-0.0346479	-0.252154	0.213875	0.115685	-0.0461903	-0.579884	0.538713	0.0511131	0.386057	-0.114302	0.609086	0.134737	0.0346479	-0.537231	-0.293976	-0.519497
566 Pos	1.045	217.913	218.92	216.905	12.8646	12.8762	12.6104	12.6803	13.1491	11.3484	12.5851	12.4502	-11.6788	-11.6281	-11.5908	-11.3876	-11.5871	-11.4281	-11.4809	-11.3484
60 Pos	1.168	218.019	219.026	217.012	-0.107892	-0.0832319	0.0832319	0.172003	-0.264858	-0.204302	0.164571	0.329535	0.141467	0.176873	0.17258	0.391006	-0.259332	-0.261311	-0.448699	-0.502652
911 Pos	2.789	218.122	219.13	217.115	-22.0452	-1.52417	1.72211	1.48235	-1.2303	-21.7837	1.38693	1.30327	1.45678	1.31626	1.2303	1.33063	-22.0007	-21.8417	-1.41647	-2.2656
841 Pos	1.595	219.042	220.049	218.035	0.810017	0.79559	-22.8291	1.04159	-22.5707	-22.4154	0.832691	1.04774	-0.778878	0.778878	1.07364	1.26782	-22.6324	-22.4733	-22.5261	-22.3937
2237 Pos	1.625	219.053	220.06	218.045	-0.0976295	0.0605755	-0.249845	-0.0671482	23.515	23.9851	-0.0946922	0.0573673	-0.144793	-0.0940933	-0.0568352	0.146429	-0.053133	0.105894	0.053133	0.185572
1499 Pos	12.806	219.073	220.08	218.066	1.40424	0.957041	-0.036479	0.415383	-0.0035429	0.233063	-0.433106	0.0035429	-0.00919819	-0.248422	-0.459723	0.0386353	0.622713	0.550657	-0.312879	-0.0462608
1274 Pos	5.982	219.1	220.107	218.092	-0.150064	-1.00656	1.36179	1.33969	0.00270605	-0.711907	0.473444	0.697299	0.808221	0.137128	-0.110677	-0.0709977	-0.203414	0.102525	-0.38287	-0.00270605
1462 Neg	7.04	219.101	220.108	218.094	0.525744	0.606241	1.58573	1.48211	-20.0513	-19.896	0.424516	0.494679	1.09611	0.97175	-20.1167	-0.424516	-20.113	-19.954	-20.0067	-19.8743
1218 Pos	33.121	219.928	220.935	218.92	-11.515	-11.3568	-11.6672	-11.4845	-11.4088	-11.2535	-11.5121	-11.36	11.7019	11.9055	11.4204	11.5956	11.2535	11.5945	11.3495	11.8691
713 Neg	6.292	219.987	220.994	218.979	21.5832	-0.0429268	-0.353348	-0.17065	23.8218	23.344	-0.198194	-0.046135	-0.248295	-0.197596	-0.160337	0.0429268	23.9627	23.8516	22.9607	22.6825
1198 Pos	14.157	220.046	221.054	219.039	-0.518808	-0.489967	0.0457931	-0.560878	0.229352	0.3198	-0.0457931	0.177277	-0.2992	-0.756282	0.628824	0.296546	0.203363	-0.193991	0.18544	-0.20613
752 Pos	1.904	220.083	221.09	219.076	0.462141	0.672198	0.126734	0.320995	0.0806241	0.188109	-0.246465	0.050694	-0.0863271	-0.106952	-0.466838	-0.126577	0.181838	-0.195271	-0.266069	-0.050694
1245 Neg	1.789	220.089	221.096	219.082	-0.201132	-0.0429268	-0.353348	-0.17065	22.2166	20.7662	-0.198194	-0.046135	22.1311	22.534	-0.160337	0.0429268	-0.156635	22.1295	21.1397	21.8593
2155 Pos	13.38	220.143	221.15	219.136	0.380843	0.936773	-21.049	-20.8663	0.718826	0.78504	-20.8938	-20.7418	-20.9439	-0.380843	-20.856	-0.600719	1.26484	0.492027	1.26437	1.06438
1304 Pos	1.107	220.176	221.183	219.169	-11.4115	-11.2533	11.3516	11.3462	-11.3053	-11.15	11.708	11.3723	11.7267	11.1283	11.747	11.7091	-11.367	-11.2079	-11.2607	-11.1283
218 Pos	1.025	221.878	222.885	220.87	-0.121763	0.195206	-0.2595	-0.0993733	0.0143771	0.101769	-0.196208	-0.0977721	-0.228798	-0.114462	-0.0143771	0.0949626	0.0190835	0.137756	0.0917869	0.111002
437 Neg	1.755	222.052	223.059	221.045	-0.205414	-0.125174	0.125174	0.163285	-0.709059	-0.632244	0.471973	0.371818	0.247874	0.386079	0.454749	0.431706	-0.693564	-0.168702	-0.857573	-0.908116
1346 Pos	5.805	222.109	223.116	221.102	0.672164	0.734037	-0.442473	0.938908	0.719122	0.637435	0.442473	0.889033	0.786632	-22.1041	-22.0669	-21.8636	-22.0632	-21.9041	-21.9569	-21.8245
2576 Pos	14.112	222.158	223.166	221.151	20.9388	20.6283	-0.415846	-0.233149	22.0671	20.9615	-0.260693	-0.108633	-0.310793	-0.260094	-0.222836	-0.0195713	21.3589	20.8699	21.0308	0.0195713
891 Neg	2.113	223.04	224.047	222.032	-0.0601034	-0.110311	0.55813	0.185848	-0.768722	-0.753795	0.156321	0.0601034	0.345146	0.40521	0.18026	0.550774	-0.495317	-0.652327	-1.35537	-0.867525
2570 Pos	1.683	223.043	224.05	222.035	-0.209856	-0.051651	-0.362072	-0.179375	-0.103687	0.051651	-0.206919	-0.0548592	-0.257019	21.8538	21.8989	22.1836	20.6235	20.5238	20.8338	0.0733452
1910 Neg	2.098	223.169	224.176	222.162	-0.232515	-0.0743103	19.8908	19.3609	-0.126347	0.0289917	19.7044	-0.0775185	19.8282	19.5437	-0.191721	19.9022	-0.188019	-0.0289917	-0.0817528	0.0506859
1978 Neg	1.242	224.029	225.036	223.021	-0.0374975	0.153329	-0.100615	0.0374975	-1.04355	-0.628627	0.167076	0.125781	0.305522	0.0393867	0.199121	0.374954	-1.03394	-0.858218	-1.63606	-0.769621
1158 Pos	1.174	224.119	225.127	223.112	1.23236	2.15756	-21.7714	-21.5887	1.7195	2.34334	-21.6163	-21.4642	0.582866	1.54199	0.736647	-21.3751	1.02847	-0.582866	-21.4684	-21.336
1412 Neg	13.023	224.142	225.149	223.135	-10.7654	-10.6072	10.6791	10.4822	-10.6592	-10.5039	10.5444	10.5198	10.6945	11.3076	11.2676	11.0331	-10.7209	-10.5619	-10.6146	-10.4822
457 Pos	5.559	225.008	226.015	224.001	1.26398	1.67469	-2.13109	-2.38409	1.3194	1.55756	-2.10336	-1.39398	-3.26831	-1.57308	-1.49182	-1.26398	1.32901	1.46695	1.27637	1.51707
578 Pos	6.296	225.009	226.016	224.001	1.64114	2.0061	-1.43541	-1.60905	1.50142	1.61398	-1.92129	-1.12912	-1.13031	-1.45351	-1.61277	-1.17994	1.42656	1.12912	1.25936	1.31743
299 Pos	8.361	225.031	226.038	224.023	2.28492	2.77919	0.794641	0.831897	0.204252	0.925725	-23.8066	-2.33254	-3.90226	-3.48104	-23.7688	-23.5655	-0.204252	0.446028	-0.334427	0.253178
644 Neg	8.319	225.032	226.04	224.025	3.09136	2.60239	1.361	0.521062	0.982795	-0.0368652	-21.1792	-21.0272	-21.2293	-21.1786	-21.1414	-20.9381	0.727627	0.0441504	-0.168127	0.0368652
3297 Pos	8.309	225.163	226.17	224.156	19.9454	20.5371	-0.280682	-0.0979843	-0.0222969	0.133041	-0.125528	0.0265312	-0.175629	-0.124929	-0.0876713	0.115593	-0.0839691	0.075058	0.0222969	0.154736
2159 Pos	1.58	225.169	226.177	224.162	-0.112073	0.0551872	-0.0551872	0.159588	-0.235893	-0.237774	0.28768	0.135329	0.0747004	0.330323	0.252405	0.197186	-0.124179	-0.294989	-0.518063	-0.260051
2374 Pos	8.426	226.02	227.028	225.013	-10.7303	-10.5721	-10.8825	-10.6998	-10.6241	-10.4688	-10.7274	-10.5753	10.4688	10.494	10.5582	10.8581	11.2299	10.8675	11.1092	11.2193
419 Pos	5.028	226.071	227.078	225.063	-0.292803	-0.129513	0.187312	0.400306	-0.323675	-0.63986	0.363887	0.37236	0.478027	0.129513	0.537791	0.607949	-0.544331	-0.970702	-0.50521	-1.67736
566 Neg	5.527	226.121	227.128	225.114	20.2918	19.814	23.7969	20.7193	-0.166185	-0.0108471	-0.269417	-0.117357	22.5013	23.3303	-0.23156	-0.0282955	-0.227858	22.8982	-0.121592	0.0108471
553 Neg	1.245	226.138	227.146	225.131	0.324638	0.889873	-0.578677	-0.736401	0.900296	1.28598	-0.653684	-0.50785	-0.551525	-0.516603	-0.324638	-0.42965	0.747129	1.01079	1.53816	1.43574
2595 Pos	1.55	226.166	227.173	225.159	-0.156601	0.00160408	-0.308817	-0.12612	-0.0504322	0.104906	-0.153664	-0.00160408	-0.203764	20.4807	-0.115807	20.096	21.4509	22.3776	21.329	22.1716
1707 Neg	1.196	226.191	227.198	225.184	10.0314	10.7084	-10.4276	-10.2449	10.5007	10.6632	-10.2725	-10.1204	-10.3226	-10.2719	-10.2346	-10.0314	10.3711	10.7813	10.9654	10.9202
2351 Pos	14.982	226.192	227.199	225.184	10.7222	10.9746	-10.7705	-10.5878	10.3742	11.1745	-10.6153	-10.4633	-10.6654	-10.6147	-10.5775	-10.3742	10.8269	11.3145	11.2708	11.5229
1250 Pos	9.37	227.053	228.06	226.046	-0.728864	-0.789508	-1.8864	-1.00105	-0.272173	0.450106	0.202942	-0.439079	0.639258	0.561497	0.440882	0.376472	-0.206817	0.152345	-0.152345	0.186714
416 Neg	2.119	227.074	228.081	226.067	-0.594757	-0.284264	0.15899	0.41871	-0.482347	-0.481573	0.266881	0.116618	0.443611	0.641485	0.43266	0.506475	-0.729334	-0.116618	-0.796889	-0.500216
1326 Pos	12.951	227.142	228.149	226.135	-0.0972872	0.270383	-0.732746	-0.590285	-0.182708	0.111184	-0.352667	0.0232515	-0.390453	-0.164536	-0.0232515	0.125525	0.0969305	0.0451412	0.45847	0.166076
1180 Neg	1.384	228.066	229.073	227.059	-0.156601	0.00160408	-0.308817	-0.12612	22.8299	22.2746	-0.153664	-0.00160408	-0.203764	-0.153065	-0.115807	0.0874577	22.5667	22.7637	22.6143	22.7827
614 Neg	1.257	228.075	229.082	227.067	0.344985	-0.399407	-0.00561714	0.200524	-22.7304	0.00561714	0.192712	0.134826	0.424584	-0.168455	0.198726	0.733679	-22.792	-22.633	-22.6858	-22.5533
1173 Pos	1.959	228.145	229.152	227.138	-22.3641	-22.2059	-0.431037	-22.3336	-22.2579	-22.1026	-0.944661	-22.2091	0.478426	0.431037	0.639608	0.529869	0.749682	0.79514	0.789304	0.878426
417 Neg	20.544	228.21	229.217	227.202	0.830331	0.168113	-22.7815	-22.5988	1.63921	0.364425	-22.6263	-22.4742	-0.168113	-22.6257	-22.5884	-22.3852	1.92007	1.13139	2.08496	1.37582
811 Neg	1.585	229.076	230.083	228.068	0.00411749	0.132217	0.0457311	0.154995	-0.79643	-22.1571	0.00939894	0.330141	-0.00411749	-0.123125	0.0446858	0.347636	-22.3741	-22.2151	-22.2679	-22.1354
269 Neg	5.337	229.135	230.142	228.127	15.1542	15.8632	-10.7808	12.2658	13.4779	-10.367	-10.6256	-10.4735	-10.6757	-10.625	-10.5877	-10.3845	12.5234	10.367	12.7802	12.0489
186 Neg	1.783	229.948	230.955	228.94	-0.782248	-1.32012	-0.30535	-0.326904	0.402987	0.060483	0.0628557	-0.383469	-0.0285559	-0.0949402	0.0285559	-0.127599	0.415083	0.205593	0.441659	0.0286407
1134 Pos	3.141	230.076	231.083	229.068	21.8348	22.1274	21.9216	22.1203	21.7152	0.00872421	-0.249845	25.4712	-0.299946	-0.249247	-0.211988	-0.00872421	-0.208286	-0.0492592	-0.10202	0.0304184
255 Pos	1.517	230.076	231.083	229.069	0.631085	1.1124	0.847584	0.940286	-0.631085	-0.996712	-0.67896	-0.812202	0.912251	0.642943	-1.18919	-1.40198	0.932139	0.998566	-0.875977	-0.882467
1866 Pos	3.619	230.158	231.165	229.15	-0.93606	-0.0660896	1.0871	1.39685	-21.2035	-21.0482	0.266778	0.664032	0.0660896	0.769716	0.222607	0.221895	-0.357288	-21.1062	-21.1589	-21.0265
644 Pos	5.387	230.161	231.169	229.154	-0.511481	-0.0216241	1.1981	1.44259	-1.13034	-1.51082	0.350105	0.845027	0.197526	0.484573	0.0216241	0.0803885	-0.721139	-1.06365	-0.971108	-0.458809
3081 Pos	2.276	230.211	231.218	229.203	-0.180864	-0.0226593	-0.33308	-0.150383	-0.0746956	0.0806427	-0.177927	-0.0258675	19.6634	-0.177328	20.2709	20.5436	20.399	0.0226593	20.8681	19.473
2581 Pos	1.523	230.211	231.218	229.204	0.527653	0.905722	0.837502	0.773878	-0.527653	-19.919	-0.664772	-0.625624	0.868685	0.830247	-20.1397	-19.9364	0.814392	0.79744	-20.0297	-19.8973
531 Pos	1.154	230.965	231.973	229.958	0.00543976	-0.0403042	0.00479984	-0.00771332	-0.171444	-0.00479984	0.00557899	0.0535955	0.16701	0.0333796	0.10363	0.133208	-0.311614	-0.293368	-0.223055	-0.0107164
832 Pos	11.417	231.039	232.047	230.032	0.0962272	0.351838	-1.1526	-0.414579	-0.078155	0.605597	-0.383094	0.00599241	-0.781705	-0.645574	-0.0277915	-0.00599241	0.111816	0.369946	0.0518813	0.346282
2127 Pos	11.242	231.04	232.047	230.033	-0.180864	-0.0226593	-0.33308	-0.150383	-0.0746956	0.0806427	-0.177927	-0.0258675	22.2069	22.0609	22.3637	22.5994	22.5389	0.0226593	-0.0301018	0.102337
2346 Pos	19.147	232.182	233.189	231.174	-10.6376	-10.4794	10.6463	10.3544	-10.5314	-10.3761	10.8995	11.2918	10.8659	10.8118	11.3184	10.9761	-10.5931	-10.434	-10.4868	-10.3544
2585 Pos	1.1	232.903	233.911	231.896	10.193	10.5726	10.6189	10.7124	10.9058	10.5173	10.7341	11.2712	-10.5233	-10.4726	-10.4354	-10.2321	-10.4317	-10.2727	-10.3254	-10.193
890 Pos	1.213	233.013	234.02	232.005	-0.527093	-0.245228	0.394326	0.451598	-0.63525	-0.920348	0.596581	0.701788	0.39456	0.397757	0.245228	0.778538	-22.6829	-22.5239	-0.948447	-22.4442
725 Neg	2.114	233.067	234.074	232.06	-0.303168	0.0340138	-0.0340138	0.561444	-0.272912	-0.0570059	0.458061	0.624149	0.0676498	0.413824	0.20149	0.632373	-0.961931	-0.335801	-1.31416	-0.472046
1429 Pos	14.122	233.089	234.096	232.081	1.92101	1.75669	1.33553	1.89173	-0.24139	0.629348	-0.737074	0.071579	-0.308661	-0.213935	-0.345768	-0.0503035	0.162262	0.0503035	-0.771415	-0.448112
392 Pos	7.42	233.094	234.101	232.086	-0.352271	-0.236116	0.387188	0.474942	-0.267761	-0.0968032	0.0968032	0.105224	0.525582	0.194122	0.261665	0.274021	-0.130393	-0.332122	-0.53423	-0.284503
3189 Pos	7.433	233.229	234.236	232.222	19.3875	-0.0945778	19.9182	19.9226	19.2403	0.00872421	19.4956	19.4925	-0.299946	-0.249247	-0.211988	-0.00872421	-0.208286	-0.0492592	-0.10202	0.0304184
2540 Pos	6.12	233.99	234.997	232.983	1.14564	1.03532	-0.255891	-20.2318	1.19962	1.27832	0.320358	0.9879	-20.3094	-20.2587	0.255891	1.2695	-20.2177	-20.0587	-20.1115	-19.979
2048 Pos	5.188	234.109	235.116	233.101	21.8084	22.1669	21.9089	22.2531	21.4995	-0.0108471	21.4075	21.8443	-0.319517	-0.268818	-0.23156	-0.0282955	-0.227858	-0.0688305	-0.121592	0.0108471
196 Pos	6.333	234.109	235.117	233.102	-0.144821	-0.0457883	0.939728	0.960006	-0.142356	-0.143622	0.0457883	0.736992	-0.109258	1.14682	0.568715	0.469163	-0.329483	-0.115623	-0.192102	0.356033
1886 Neg	1.565	235.076	236.083	234.069	-1.4424	-1.72508	-0.0413127	0.164474	0.431688	-0.196979	0.277595	0.0413127	0.317052	0.263793	0.141162	0.0801759	-0.137883	-0.310781	-0.286634	-0.0727963
1234 Neg	10.866	236.132	237.14	235.125	22.5175	22.1399	-0.351744	-0.169046	21.8083	21.1723	-0.19659	-0.0445309	-0.246691	-0.195992	-0.158733	0.0445309	22.1022	22.0526	-0.0487652	0.0836735
3142 Pos	17.148	236.211	237.219	235.204	-0.130583	0.0276222	-0.282799	-0.100101	-0.0244141	0.130924	-0.127645	0.0244141	-0.177746	-0.127047	-0.0897884	0.113476	20.502	20.4544	20.4349	21.38
935 Pos	1.042	237.851	238.858	236.844	0.00344658	0.0823908	-0.534833	-0.36447	0.282025	0.33627	-0.343334	-0.216681	-0.260261	-0.300478	0.0727844	-0.00344658	-0.135909	0.217173	0.334117	0.36838
2136 Pos	1.296	237.853	238.86	236.846	-0.113781	0.343704	-21.3763	-21.1936	0.0221624	0.224033	0.400104	-21.0691	-21.2712	-21.2205	0.419053	0.574594	0.258172	-0.247073	-0.0221624	0.635097
901 Pos	15.805	238.153	239.16	237.145	0.0263453	0.665919	0.322852	0.33225	0.56416	0.993022	0.811883	0.533633	-22.9849	-22.9342	-22.897	-22.6937	-22.8933	-0.0263453	-22.787	-22.6546
1628 Neg	18.72	238.194	239.201	237.186	11.2172	9.96759	-10.3639	-10.1812	11.0054	10.3317	-10.2087	-10.0567	-10.2588	-10.2081	-10.1709	-9.96759	11.2408	10.4919	11.3942	10.8004
2496 Pos	10.816	239.023	240.03	238.016	0.00153208	0.479571	-1.18437	-0.419045	0.802353	1.01836	-20.4839	-20.3319	-20.534	-20.4833	-0.639992	-0.00153208	0.465709	0.474087	0.890829	0.740084
2464 Pos	2.759	239.04	240.047	238.033	11.8459	12.1934	11.8467	11.6198	10.111	10.3654	9.75709	11.0914	-10.0874	-10.0367	-9.99949	-9.79623	-9.99579	-9.83676	-9.88952	-9.75708
2187 Pos	9.341	239.047	240.055	238.04	22.3075	23.1776	20.9726	20.925	21.5025	21.885	-0.220854	-0.0687943	-0.270954	-0.220255	-0.182997	0.0202675	-0.179295	-0.0202675	-0.0730286	0.0594101
872 Pos	7.11	239.117	240.124	238.109	-0.337298	-0.449913	-0.00898313	0.255453	-0.530614	0.196474	0.499834	0.00898313	0.408634	0.179303	0.0655561	0.595829	-0.318659	-0.30447	-0.40658	-0.158975
2701 Pos	2.991	239.167	240.174	238.16	-0.180864	-0.0226593	-0.33308	-0.150383	-0.0746956	0.0806427	-0.177927	-0.0258675	21.2502	21.4211	-0.14007	21.0368	20.7496	0.0226593	21.1846	21.6198
683 Pos	7.855	240.023	241.03	239.016	0.924562	1.25256	-1.22067	-1.42133	1.33878	1.79672	-1.92118	-0.924562	-1.26607	-1.1338	-1.11127	-1.28071	1.10243	1.54143	1.28589	1.69402
1040 Pos	8.14	240.102	241.109	239.095	-0.348481	-0.267075	0.0697632	-0.023488	0.146018	-0.0281839	-0.0631323	-0.0265026	0.199284	0.120361	0.302791	0.167839	-0.163683	-0.242241	0.023488	0.160383
422 Pos	7.602	240.102	241.11	239.095	-0.537984	-0.124002	0.124002	0.151556	-0.276675	-0.329311	0.25666	0.432065	0.633502	0.283779	0.539033	0.302117	-0.54898	-0.393643	-0.405783	-0.575778
428 Neg	1.13	241.059	242.066	240.051	-0.170674	0.170674	0.712759	-22.8768	0.797708	0.857069	-22.9044	-0.930579	-22.9545	-22.9038	-22.8665	-22.6632	1.00537	0.841464	1.20773	1.3182
1903 Neg	2.021	241.091	242.098	240.083	21.6001	21.8801	-0.280682	-0.0979843	-0.0222969	0.133041	-0.125528	0.0265312	-0.175629	-0.124929	-0.0876713	0.115593	-0.0839691	0.075058	0.0222969	0.154736
1903 Pos	1.666	241.931	242.938	240.924	-10.838	-10.6798	-10.9902	-10.8075	-10.7319	-10.5765	-10.8351	-10.683	10.6935	10.5765	10.6956	10.7118	11.62	11.8661	12.0003	12.2106
1073 Pos	5.523	242.056	243.063	241.049	12.3959	12.3368	-11.0093	-10.8266	13.3113	14.3143	-10.8541	-10.7021	-10.9042	-10.8535	-10.8163	-10.613	10.6929	10.613	10.8313	10.6494
816 Pos	9.237	242.083	243.09	241.076	-11.8009	-11.6427	11.7556	12.2293	-11.6947	-11.5394	11.5177	12.198	11.8612	11.9539	11.713	11.8001	-11.7564	-11.5974	-11.6501	-11.5177
1576 Pos	3.486	242.124	243.132	241.117	0.624832	0.543667	-0.0406089	0.165777	0.334493	0.248325	-0.388547	-0.481934	-0.424052	-0.363781	-0.294121	-0.604655	0.0406089	0.0418754	-0.0756793	0.566431
1774 Neg	1.779	242.215	243.222	241.208	20.3726	-0.0429268	-0.353348	-0.17065	20.5964	20.2654	-0.198194	-0.046135	-0.248295	-0.197596	-0.160337	0.0429268	20.7983	20.6016	20.7515	20.4974
1823 Pos	5.779	243.146	244.153	242.138	0.35458	0.72493	-0.68944	-0.533557	0.755178	1.38864	-0.822803	-0.773262	-0.592258	-0.80286	-0.640473	-0.35458	0.70619	1.12151	1.21185	1.40017
1222 Neg	1.513	243.246	244.253	242.239	0.312391	0.114701	-0.386991	-0.318134	0.877458	1.09537	-0.403684	-0.182353	-0.382166	-0.167263	-0.114701	-0.121008	0.697012	1.09346	0.881375	1.06759
170 Pos	7.12	244.088	245.095	243.08	-0.0667853	0.0564179	-0.277632	0.000615597	0.0819812	0.176347	-0.091866	0.0544667	-0.239372	-0.283875	-0.130076	-0.000615597	-0.0180221	0.02074	0.0474248	0.251081
1526 Pos	5.77	244.092	245.099	243.084	-0.156601	0.00160408	-0.308817	-0.12612	-0.0504322	0.104906	-0.153664	-0.00160408	23.0299	23.3363	-0.115807	23.2424	-0.112104	22.5616	22.4485	23.1147
3098 Pos	1.526	244.134	245.142	243.127	-0.128466	0.0297394	-0.280682	-0.0979843	-0.0222969	0.133041	-0.125528	0.0265312	-0.175629	-0.124929	21.7151	22.0509	-0.0839691	0.075058	0.0222969	0.154736
2699 Pos	6.125	244.173	245.181	243.166	20.2433	19.7085	21.6998	21.6317	-0.166185	-0.0108471	20.6492	20.2512	-0.319517	-0.268818	20.1755	-0.0282955	-0.227858	-0.0688305	-0.121592	0.0108471
1216 Pos	7.063	244.174	245.181	243.166	0.0488858	0.61283	1.14783	1.47903	-22.0933	-21.938	-22.1965	-22.0445	0.151876	0.0798373	-0.142948	0.0532489	0.0949826	-21.9959	-0.565429	-0.0488858
1017 Pos	6.69	244.177	245.184	243.17	-0.279887	0.129338	1.77165	1.8192	-21.8532	-21.6979	0.96521	0.992642	0.947813	0.637086	-0.129338	0.562023	-0.318303	-0.794556	-0.516657	-0.780495
2661 Pos	7.113	244.225	245.233	243.218	-10.4966	-10.3384	-10.6488	-10.4662	-10.3905	-10.2351	-10.4937	-10.3416	10.5879	10.2351	10.516	10.7924	10.5432	10.6024	10.6736	10.7852
3104 Pos	10.698	245.048	246.055	244.041	21.4879	22.0851	-0.280682	-0.0979843	-0.0222969	0.133041	-0.125528	0.0265312	-0.175629	-0.124929	-0.0876713	0.115593	-0.0839691	0.075058	0.0222969	0.154736
708 Neg	1.521	245.048	246.055	244.041	-0.156601	0.00160408	-0.308817	-0.12612	22.178	21.6508	-0.153664	-0.00160408	-0.203764	-0.153065	-0.115807	0.0874577	22.1918	0.0469227	22.3431	21.8849
271 Pos	6.259	245.162	246.169	244.155	0.100125	0.454457	-0.594115	-0.640716	0.619553	1.14093	-0.457681	-0.750737	-0.468319	-0.820676	-0.100125	-0.470843	0.460552	1.09142	0.571577	1.07336
1072 Pos	6.657	245.164	246.171	244.157	-11.6081	-11.4499	11.6106	11.6955	-11.502	-11.3466	11.5872	11.5728	11.9015	11.3249	11.8232	11.6055	-11.5636	-11.4046	-11.4574	-11.3249
1031 Neg	1.5	246.069	247.077	245.062	-0.619606	-21.4974	0.55099	0.673241	-21.5495	-0.103219	0.302261	0.103219	0.570759	0.504126	0.555907	0.368048	-21.6111	-21.4521	-21.5049	-21.3724
1736 Neg	3.503	246.078	247.085	245.071	-0.187734	-0.0409846	0.124603	0.284755	-0.947428	-0.652809	0.0409846	0.123259	0.172438	0.417978	0.280822	0.492832	-1.17971	-0.673689	-1.6075	-1.223
548 Pos	2.206	246.12	247.127	245.112	0.42288	0.497168	-0.135635	-0.0663543	0.344146	0.522261	-0.0451035	-0.296899	-0.142639	-0.148002	-0.235579	-0.174714	0.177631	0.230891	0.0451035	0.160198
883 Pos	1.328	246.166	247.173	245.159	2.18829	2.53332	2.21787	2.44074	-21.7158	-21.5604	0.46485	0.117543	0.119	-0.0570855	-0.083159	0.0570855	-21.7775	-21.6184	-21.6712	-21.5387
621 Neg	1.214	247.011	248.018	246.004	-10.9036	-10.7454	11.2232	10.6421	-10.7974	-10.6421	11.292	11.3464	11.2252	11.0398	10.9322	-10.6595	-10.8591	-10.7001	-10.7528	13.434
2859 Pos	8.396	247.152	248.159	246.145	21.5044	22.049	20.2668	-0.19331	19.7475	20.1396	19.3055	-0.0687943	-0.270954	-0.220255	-0.182997	0.0202675	-0.179295	-0.0202675	-0.0730286	0.0594101
3277 Pos	8.347	247.203	248.211	246.196	20.4233	20.8607	-0.280682	-0.0979843	-0.0222969	0.133041	-0.125528	0.0265312	-0.175629	-0.124929	-0.0876713	0.115593	-0.0839691	0.075058	0.0222969	0.154736
1439 Pos	33.2	247.932	248.939	246.925	11.7471	10.4404	12.0974	12.2626	11.8536	12.4869	12.3111	12.498	-10.7708	-10.7201	-10.6828	-10.4795	-10.6791	-10.5201	-10.5728	-10.4404
897 Pos	7.567	248.102	249.11	247.095	2.06436	2.48585	2.24535	2.10508	-21.6058	-21.4504	-21.709	-0.769505	0.852653	0.769505	-0.926961	-21.4679	0.98649	1.74344	-21.5612	-21.4287
3095 Pos	6.39	249.022	250.029	248.014	20.2366	-0.0655861	20.0097	20.2544	-0.117622	19.6295	20.3807	20.0359	-0.270954	-0.220255	-0.182997	0.0202675	-0.179295	-0.0202675	-0.0730286	0.0594101
1777 Pos	2.531	249.032	250.039	248.024	-0.335698	-0.389051	0.351695	0.489729	-1.02652	-0.603661	0.48496	0.450871	0.31992	0.523027	0.313225	0.354501	-0.857049	-0.709824	-1.07224	-0.313225
163 Neg	2.125	249.056	250.063	248.048	-0.334642	-0.865448	0.61163	0.373988	0.0270324	-0.852084	0.625254	-0.0789628	0.528079	0.588994	0.770318	0.483397	-0.219155	-0.0270324	-0.498017	-0.230364
363 Pos	1.24	249.912	250.919	248.905	0.768585	0.657333	-1.20337	-0.853915	0.998494	1.28935	-1.23914	-0.976063	-0.713446	-0.828755	-1.22604	-0.657333	0.947995	1.04849	1.09331	1.43479
1532 Pos	1.397	249.913	250.92	248.906	0.28924	0.45475	2.51546	2.70598	-20.2218	-20.0665	2.66827	2.43467	-20.3752	-20.3245	2.78436	2.50873	-20.2835	-20.1245	-0.28924	-20.0448
2526 Pos	33.34	249.965	250.972	248.958	-0.223791	21.5466	21.3743	21.2813	-0.117622	21.525	21.7621	21.3751	-0.270954	-0.220255	-0.182997	0.0202675	-0.179295	-0.0202675	-0.0730286	0.0594101
682 Neg	13.595	250.028	251.035	249.02	-11.5131	-11.3549	11.7911	11.5925	-11.407	-11.2516	11.8673	11.2299	11.8009	11.6445	12.1733	11.7367	-11.4686	-11.3096	-11.3624	-11.2299
1598 Pos	9.693	250.029	251.036	249.022	-0.0770616	-0.161884	-0.361146	-0.0916958	0.22835	0.13435	0.0913954	0.200838	-0.269276	-0.292206	0.328821	0.534422	-0.0150404	-0.00739956	0.0940104	0.00739956
408 Pos	19.148	250.192	251.199	249.185	-22.2965	-22.1383	1.97802	2.07159	-22.1903	-22.035	2.76634	2.38385	2.46647	2.06049	2.76821	2.58469	-1.97802	-2.06407	-22.1457	-22.0133
16 Neg	18.957	250.193	251.201	249.186	-2.87269	-2.51816	2.62431	2.51816	-3.02672	-3.16628	3.05195	3.00264	2.9151	3.00196	3.42764	3.47144	-3.01307	-2.89647	-2.70514	-2.7435
377 Neg	1.526	251.053	252.06	250.046	-0.236351	-0.50771	0.369129	0.361705	-0.970376	-0.426193	0.450902	0.236351	0.507812	0.558348	0.391874	0.562774	-1.06448	-0.545522	-1.31442	-0.650984
1910 Pos	3.098	252.058	253.065	251.05	-11.0522	-10.894	-11.2044	-11.0217	-10.946	-10.7907	-11.0492	-10.8972	10.7907	11.1441	10.962	11.6336	10.8873	11.1651	11.0145	11.7621
903 Neg	8.461	252.065	253.072	251.058	0.184094	0.731879	-1.48988	-0.722424	0.539834	0.699467	-0.906313	-0.273796	-0.329261	-0.904641	-0.184094	-0.281214	0.594215	0.605473	0.57235	0.589245
1840 Neg	1.913	252.117	253.124	251.109	22.2413	21.8983	-0.280682	-0.0979843	-0.0222969	0.133041	-0.125528	0.0265312	-0.175629	-0.124929	-0.0876713	0.115593	-0.0839691	0.075058	0.0222969	0.154736
1450 Pos	1.158	252.117	253.124	251.11	0.166189	0.111918	-0.87012	-0.111918	0.504544	0.427172	-0.541447	-0.772943	-0.196383	-0.919188	-0.68306	-0.754148	0.136928	0.416681	0.416172	0.929947
3033 Pos	20.372	252.206	253.214	251.199	-0.272354	-0.114149	19.3911	20.0244	-0.166185	-0.0108471	20.3142	20.322	19.4456	-0.268818	20.2063	20.3524	-0.227858	-0.0688305	-0.121592	0.0108471
1050 Neg	20.717	252.209	253.217	251.202	-0.714053	-21.0163	0.883	0.912	-1.10621	-0.74227	1.11369	0.714053	1.3537	0.990096	1.16495	1.40969	-21.13	-20.971	-21.0238	-20.8913
1839 Pos	5.177	252.261	253.269	251.254	-10.956	-10.7978	-11.1082	-10.9255	-10.8498	-10.6945	-10.9531	-10.801	10.6945	11.7174	10.9279	11.5296	11.3034	11.3403	11.3037	11.9228
3113 Pos	6	253.15	254.157	252.143	-0.15288	0.00532532	21.5106	21.7112	-0.046711	0.108627	-0.149942	0.00211716	-0.200043	-0.149343	-0.112085	0.0911789	-0.108383	0.0506439	-0.00211716	0.130322
1712 Neg	18.953	253.197	254.205	252.19	-10.2996	-10.1414	10.4266	10.0164	-10.1935	-10.0381	10.3141	10.7697	10.3132	10.3117	10.7018	10.8335	-10.2551	-10.0961	-10.1489	-10.0164
2814 Pos	5.18	253.268	254.275	252.261	10.4285	10.6216	10.5075	10.4383	10.3258	10.2982	10.0568	10.3596	-10.3871	-10.3364	-10.2992	-10.0959	-10.2955	-10.1364	-10.1892	-10.0568
244 Pos	1.04	253.815	254.822	252.808	0.0199275	-0.00879526	-0.346642	-0.232584	0.0703244	0.13959	-0.247109	0.0895333	-0.282331	-0.253926	-0.31207	-0.132325	0.0778747	0.25257	0.00879526	0.19692
1517 Pos	1.207	253.943	254.95	252.935	0.710978	0.83252	-21.8789	-21.6962	0.979311	1.15853	-21.7237	-21.5717	-21.7738	-21.7231	-21.6859	-0.710978	0.95368	1.00746	0.97199	1.27472
497 Pos	7.753	254.106	255.113	253.099	0.697193	0.754416	1.33117	1.18339	0.77112	0.569274	0.694027	1.03055	-0.717477	-0.638114	-1.14554	-0.569274	-1.09016	-0.688678	-1.62271	-0.87169
43 Neg	21.756	254.226	255.233	253.219	-0.307456	-0.1743	0.155685	0.356528	-0.435634	-0.276563	0.1294	0.402489	0.116756	0.305913	0.231119	0.395273	-0.77554	-0.206422	-0.739171	-0.116756
2039 Pos	2.495	254.975	255.983	253.968	0.241972	0.121397	-0.251718	0.00330162	0.0904207	0.0838518	-0.243399	-0.17822	-0.00330162	0.0987081	0.411272	0.553311	-0.565317	-0.168734	-0.13081	-0.588267
1938 Pos	9.433	255.062	256.069	254.055	2.87455	3.54257	-20.2093	-0.727322	0.9476	1.75782	-20.0541	-19.902	-20.1042	-0.539609	-20.0162	-19.813	1.07888	2.06223	0.539609	1.25123
1432 Neg	1.52	255.086	256.093	254.079	-0.543913	-1.01519	0.645914	0.08603	-0.503625	-0.510186	0.553597	-0.08603	0.701377	0.517644	0.668538	0.347152	-0.659327	0.133747	-1.19923	-0.77062
1361 Neg	1.517	255.228	256.236	254.221	-0.199268	-0.613008	0.88987	0.172863	-0.506671	-0.411818	0.57151	-0.0858464	0.753465	0.574418	0.812771	0.530151	-0.439868	0.0858464	-0.908599	-0.217541
2909 Pos	19.356	255.287	256.294	254.279	9.86636	10.6596	9.68226	10.3478	11.5277	10.5096	10.2943	10.7803	-10.0126	-9.96193	-9.92467	-9.72141	-9.92097	-9.76194	-9.8147	-9.68226
2546 Pos	1.505	256.14	257.148	255.133	-0.130583	0.0276222	-0.282799	-0.100101	-0.0244141	22.5729	-0.127645	0.0244141	-0.177746	-0.127047	-0.0897884	0.113476	21.1421	22.0213	21.2527	22.2524
1627 Neg	10.44	256.166	257.173	255.159	21.3893	20.9963	-0.351744	-0.169046	-0.093359	0.0619793	-0.19659	-0.0445309	-0.246691	-0.195992	-0.158733	0.0445309	21.4758	21.4608	21.0204	21.3641
1531 Neg	10.083	256.167	257.174	255.159	11.7056	10.1134	-10.0922	-9.90949	12.1921	11.0678	-9.93704	-9.78498	-9.98714	9.65677	-9.89918	-9.69592	12.0715	11.6579	11.9514	-9.65677
13 Neg	23.351	256.24	257.248	255.233	-0.245531	-1.25022	0.62801	0.337905	-0.48905	-1.40467	0.51513	0.113433	0.761134	0.603724	0.890116	0.505648	-0.291955	-0.439822	-0.113433	-0.580239
170 Neg	1.553	257.062	258.069	256.054	-1.62865	-2.04863	0.0651503	-0.183733	0.0576925	-0.256367	0.400426	-0.41279	0.306572	0.0451078	0.559966	-0.0276575	-0.0288601	0.099474	-0.170028	0.0276575
1487 Pos	1.506	257.103	258.11	256.095	-0.25442	0.400232	-0.957885	0.288792	0.332606	0.92387	-0.951426	-0.783835	-0.873151	-1.06434	-0.900044	-1.32567	0.317272	0.65415	0.25442	0.850781
1863 Pos	1.344	257.847	258.855	256.84	-11.0937	-10.9355	-11.246	-11.0633	-10.9876	-10.8322	-11.0908	11.4085	11.2716	11.2081	11.363	11.3577	10.8322	11.1317	-10.943	10.8699
2471 Pos	1.169	257.965	258.973	256.958	21.4377	21.5062	-0.376007	21.6894	21.7926	22.1046	-0.220854	21.0504	-0.270954	-0.220255	-0.182997	0.0202675	-0.179295	-0.0202675	-0.0730286	0.0594101
516 Pos	1.494	257.973	258.98	256.966	-0.28381	0.278169	-0.434423	-0.297959	0.0766792	0.422537	-0.375542	-0.345377	-0.0766792	-0.437345	-0.411159	0.132798	0.145007	0.355065	0.149508	0.459503
1274 Neg	6.746	258.076	259.083	257.069	-0.156601	0.00160408	-0.308817	-0.12612	22.435	22.0216	-0.153664	-0.00160408	-0.203764	-0.153065	-0.115807	0.0874577	22.3615	22.2328	22.301	22.5627
1732 Pos	6.763	258.078	259.085	257.071	-0.156601	0.00160408	-0.308817	-0.12612	22.8408	22.9265	-0.153664	-0.00160408	-0.203764	-0.153065	-0.115807	0.0874577	22.6405	22.474	22.8434	22.8626
503 Neg	1.99	258.085	259.092	257.078	0.355726	-0.167993	-0.406394	-0.5292	0.152232	0.288831	-0.397064	-0.344781	-0.0587707	-0.1403	-0.231979	0.0587707	0.420556	0.485122	0.479671	0.174607
1756 Pos	6	258.106	259.113	257.098	-10.5266	-10.3684	12.4953	12.5578	-10.4204	-10.2651	-10.5237	12.7409	10.2823	10.2651	12.0154	10.6513	-10.4821	-10.3231	-10.3758	11.1512
2203 Pos	7.684	258.108	259.115	257.101	10.7529	10.9443	11.0848	11.1671	11.1157	10.5477	10.7864	11.0576	-10.8781	-10.8274	-10.7901	-10.5869	-10.7864	-10.6274	-10.6801	-10.5477
1617 Neg	11.88	259.031	260.038	258.024	-10.4282	-10.27	10.7658	10.4416	-10.322	-10.1667	10.7325	10.145	10.488	10.8072	11.1058	10.9355	-10.3837	-10.2247	-10.2774	-10.145
698 Pos	5.977	259.093	260.1	258.086	0.167972	-0.6068	0.937012	0.989038	-0.0525784	-0.0227351	0.759884	0.716434	0.673916	-0.22397	-0.0464168	-0.354352	0.205382	0.0227351	-0.547378	-0.207294
2977 Pos	8.182	259.177	260.184	258.17	-0.180864	-0.0226593	-0.33308	-0.150383	-0.0746956	0.0806427	-0.177927	-0.0258675	20.9564	20.5335	20.9651	20.5658	20.1589	0.0226593	-0.0301018	19.7584
1559 Neg	23.337	259.25	260.257	258.243	-0.717039	-20.2253	0.615024	0.229547	-20.2773	-20.122	0.485689	-0.134672	0.604168	0.510742	0.825725	0.698189	0.134672	-20.18	-20.2327	-20.1003
721 Pos	1.178	259.941	260.948	258.933	-0.156601	0.00160408	-0.308817	-0.12612	-0.0504322	0.104906	-0.153664	-0.00160408	-0.203764	22.5612	-0.115807	0.0874577	24.637	24.726	24.6712	24.9603
379 Neg	1.107	260.003	261.011	258.996	-0.199528	22.7638	-0.351744	-0.169046	24.0697	23.9626	-0.19659	-0.0445309	-0.246691	-0.195992	-0.158733	0.0445309	23.9259	23.8639	25.0943	24.8452
797 Pos	1.815	260.006	261.013	258.999	-0.122324	-0.0478177	0.0478177	0.170517	-0.443088	0.0947804	0.26889	0.155006	0.312977	-23.1882	0.324651	0.315216	-23.1473	-22.9883	-23.041	-22.9086
467 Pos	1.605	260.135	261.142	259.128	-0.167157	-0.114878	0.258985	0.402851	-0.639166	-0.875836	0.114878	0.651121	0.680988	0.543448	0.640682	0.66661	-0.437109	-1.02813	-0.478061	-0.688556
2933 Pos	10.125	260.158	261.165	259.151	20.8313	20.8931	20.7125	21.2946	-0.117622	0.0377159	20.3421	-0.0687943	-0.270954	-0.220255	-0.182997	0.0202675	-0.179295	-0.0202675	-0.0730286	0.0594101
1836 Neg	12.463	260.204	261.212	259.197	20.7987	20.6391	-0.305096	-0.122398	-0.046711	0.108627	-0.149942	0.00211716	-0.200043	-0.149343	-0.112085	0.0911789	20.5006	20.7207	-0.00211716	0.130322
1636 Neg	12.452	260.21	261.218	259.203	-20.1192	-19.961	0.26996	0.925748	0.231164	0.988304	-0.149108	-0.129648	-0.292507	0.347794	-0.0428033	0.653572	-20.0747	-19.9157	0.0428033	1.42263
1951 Pos	20.945	260.212	261.219	259.205	-20.7155	-20.5573	1.00737	1.14535	-20.6093	-20.454	1.28371	1.40027	1.24337	1.191	1.66365	1.50522	-1.04036	-20.512	-1.00737	-20.4323
2626 Pos	33.21	260.887	261.894	259.88	-0.209856	-0.051651	-0.362072	-0.179375	-0.103687	0.051651	-0.206919	-0.0548592	20.7431	20.9867	21.4157	21.1878	20.8721	21.3828	-0.0590935	21.2534
2834 Pos	6.955	261.101	262.109	260.094	21.1604	21.5355	20.6408	21.2307	19.9527	19.9421	-0.220854	-0.0687943	-0.270954	-0.220255	-0.182997	0.0202675	-0.179295	-0.0202675	-0.0730286	0.0594101
1946 Neg	1.275	262.065	263.072	261.058	-0.252783	-0.0945778	22.2166	-0.222301	-0.146614	0.00872421	22.3236	22.1092	22.7292	22.0374	22.4263	-0.00872421	-0.208286	-0.0492592	-0.10202	0.0304184
1433 Pos	1.215	262.071	263.078	261.064	-21.9781	-21.8199	-22.1303	-21.9476	0.308792	-21.7166	-21.9752	-21.8231	1.02698	0.666381	1.29443	1.24105	0.442078	0.325784	0.446988	-0.308792
1923 Pos	8.402	262.163	263.17	261.156	0.0540814	0.36015	-0.0808702	-0.0251431	0.0713143	0.257493	-0.613533	-0.22621	-0.108722	-0.355567	-0.133452	-0.101126	0.0251431	0.0346637	0.296924	0.0670915
2305 Pos	6.695	263.012	264.02	262.005	0.202658	0.548254	-0.240407	-0.202658	0.443156	0.67249	-20.9505	-20.7984	-21.0006	-20.9499	-20.9126	-20.7093	0.534561	0.872696	0.425148	0.720898
532 Pos	1.517	263.038	264.045	262.031	1.14138	1.28001	0.10001	0.159357	1.36596	1.48334	0.304235	0.146355	-23.3505	-23.2998	-23.2625	-23.0592	-0.152099	-0.10001	-0.106111	-23.0201
2797 Pos	2.916	263.074	264.081	262.066	-0.252783	-0.0945778	-0.404999	-0.222301	-0.146614	0.00872421	-0.249845	-0.0977859	20.8444	20.1713	20.812	-0.00872421	21.2047	20.4286	20.8436	20.6273
125 Neg	1.465	263.076	264.084	262.069	1.07575	0.919539	0.118331	-0.111788	-0.47535	-0.193696	-0.251894	0.0369854	0.24038	0.0763845	0.589932	0.446089	-0.727175	-0.0369854	-0.727083	-0.747495
358 Pos	1.061	263.844	264.851	262.837	-0.0975509	-0.00928259	-0.15262	-0.057076	0.245098	0.372879	-0.00602102	0.195487	-0.117714	-0.0145345	-0.114691	0.014235	0.00602102	0.365021	0.256134	0.471887
272 Neg	1.058	263.906	264.913	262.899	0.905183	1.01454	-1.29712	-1.10219	1.77523	1.69997	-1.00161	-0.905183	-1.31219	-22.9384	-22.9011	-22.6979	1.66141	1.31327	2.13993	1.96749
1455 Pos	8.415	264.031	265.038	263.024	-21.2414	-21.0832	-21.3936	-1.05966	-1.04006	-1.17579	-21.2384	-1.06464	1.6856	1.12988	1.42265	1.04006	1.49428	1.38731	1.79307	1.54834
787 Neg	1.625	264.052	265.06	263.045	1.56369	0.576598	0.0982752	-0.205202	-22.0061	-21.8508	-0.0490589	0.246183	0.345988	0.286598	0.0490589	0.478905	-22.0678	-21.9088	-21.9615	-21.8291
135 Pos	1.154	264.103	265.11	263.096	0.732778	0.678825	-1.14858	-0.899281	1.03628	1.11773	-0.780913	-0.678825	-1.24285	-1.27556	-1.10525	-0.797618	0.915983	1.07233	0.979219	1.33731
2574 Pos	6.528	264.142	265.149	263.135	19.8507	20.3843	21.3695	22.2127	19.6028	-0.0108471	21.12	21.3693	-0.319517	-0.268818	-0.23156	-0.0282955	-0.227858	-0.0688305	-0.121592	0.0108471
146 Pos	14.47	264.172	265.179	263.165	-0.982369	-1.92549	3.29391	3.50908	-23.3436	-23.1883	3.09683	2.76104	3.60746	2.77348	0.982369	1.19221	-3.12515	-23.2463	-23.299	-23.1666
1429 Neg	13.967	264.172	265.18	263.165	11.2019	11.778	-10.7678	-10.5851	11.2153	10.3715	-10.6126	-10.4606	-10.6627	-10.612	-10.5748	-10.3715	11.2129	11.1601	10.6017	11.0394
78 Neg	13.674	264.174	265.181	263.166	-12.5718	-12.4136	14.5208	14.4255	-12.4656	-12.3103	13.8021	13.9379	14.0378	14.8205	12.2886	12.3753	-12.5273	-12.3683	-12.421	-12.2886
1398 Neg	19.948	264.209	265.217	263.202	-0.64255	-20.3552	0.64255	0.665182	-20.4072	-20.2519	1.53154	0.793933	1.07606	0.966336	1.3323	1.24036	-20.4689	-20.3099	-20.3626	-20.2302
1780 Pos	1.154	264.246	265.254	263.239	0.612885	0.534409	-1.27305	-1.06304	0.812075	0.953022	-0.889935	-0.534409	-1.12965	-1.05907	-1.00428	-0.781048	0.759492	0.915558	0.909883	1.24751
1983 Pos	14.468	264.316	265.323	263.308	-10.1062	-9.94801	12.3934	12.4978	-10.0001	-9.84471	12.1177	11.6996	12.629	11.7158	9.82302	9.96186	-10.0617	-9.9027	-9.95546	-9.82302
898 Neg	13.661	264.317	265.324	263.31	-10.5166	-10.3583	12.7021	12.5145	-10.4104	-10.255	11.7948	12.0372	12.1115	12.968	10.2333	10.2824	-10.4721	-10.313	-10.3658	-10.2333
2059 Pos	33.345	264.918	265.926	263.911	11.0664	10.7672	11.1988	10.6794	10.8029	10.7418	11.4776	10.9857	-11.0098	-10.9591	-10.9218	-10.7186	-10.9181	-10.7591	-10.8119	-10.6794
2572 Pos	2.542	265.004	266.011	263.997	20.7594	20.8849	21.2227	21.2397	-0.157461	20.3099	21.4881	21.6185	-0.310793	-0.260094	-0.222836	-0.0195713	-0.219133	-0.0601063	-0.112867	0.0195713
1496 Pos	10.825	265.116	266.123	264.109	23.5386	24.1367	23.0233	22.9631	-0.0730915	0.0822468	-0.176323	-0.0242634	-0.226423	-0.175724	-0.138466	0.0647984	-0.134764	0.0242634	-0.0284977	0.103941
2074 Pos	7.919	265.144	266.151	264.136	1.57478	1.809	-1.34003	-0.891345	0.900713	1.17924	-20.6067	-0.746698	-20.6568	-20.6061	-20.5689	-20.3656	1.22831	1.57334	0.746698	1.00672
3086 Pos	8.411	265.174	266.181	264.166	19.8399	20.71	20.3153	-0.19331	20.1572	19.9374	-0.220854	19.9098	-0.270954	-0.220255	-0.182997	0.0202675	-0.179295	-0.0202675	-0.0730286	0.0594101
1737 Neg	13.642	265.32	266.328	264.313	-0.252783	-0.0945778	21.0886	20.7368	-0.146614	0.00872421	20.1143	20.249	20.3603	21.0287	-0.211988	-0.00872421	-0.208286	-0.0492592	-0.10202	0.0304184
2253 Pos	1.295	265.881	266.888	264.874	-0.180864	-0.0226593	-0.33308	-0.150383	22.3726	22.3106	20.7464	-0.0258675	-0.228027	-0.177328	20.6833	0.0631943	-0.136368	0.0226593	22.3957	22.6969
171 Neg	1.308	266.017	267.025	265.01	0.221108	-0.0740171	-0.0918059	0.163267	-0.515465	-0.418244	0.249174	0.0740171	0.417222	0.100057	0.497265	0.334937	-0.489196	-0.447672	-0.852153	-0.574593
512 Pos	5.577	266.035	267.042	265.028	1.47453	1.87071	-2.2796	-2.16982	1.56535	1.67723	-1.57632	-1.37451	-1.52739	-1.65161	-1.62459	-1.3194	1.37253	1.64937	1.3194	1.58046
964 Pos	5.298	266.1	267.107	265.093	-11.5367	-11.3785	-11.6889	-11.5062	-11.4305	-11.2752	-11.5337	-11.3817	11.2752	12.289	11.5503	11.988	11.948	12.1231	11.8535	12.637
947 Pos	1.54	266.135	267.142	265.128	-0.742581	-0.510154	0.0771399	0.408469	-0.743862	-0.0771399	0.260348	0.750874	0.451087	0.49497	0.477481	0.9599	-0.448283	-0.540181	-0.595774	-0.133779
1563 Pos	6.614	266.137	267.144	265.129	11.1917	11.0346	11.4804	11.5251	11.0171	-11.0388	11.1467	11.3077	11.4464	-11.2968	-11.2595	-11.0563	-11.2558	-11.0968	-11.1495	-11.0171
2711 Pos	13.013	266.186	267.193	265.178	-0.156601	0.00160408	-0.308817	-0.12612	21.5778	21.3912	-0.153664	-0.00160408	-0.203764	-0.153065	-0.115807	0.0874577	20.9916	0.0469227	21.762	21.9193
335 Neg	1.642	267.072	268.079	266.065	-0.99108	-21.2022	3.96212	4.05609	-21.2543	-21.0989	2.17799	1.99835	2.40551	2.45063	0.99108	1.5659	-21.316	-21.1569	-21.2097	-21.0773
1641 Neg	1.222	267.074	268.081	266.066	0.696062	0.183227	-21.9799	-21.7972	-0.87858	0.142478	-21.8247	-21.6726	-21.8748	0.663042	-21.7869	0.748347	0.447702	-0.0763125	0.0763125	0.489329
2010 Pos	11.612	267.078	268.085	266.071	1.89218	1.58791	-0.435153	0.352666	-0.0301919	0.603282	-21.081	-20.9289	-21.1311	-21.0804	-21.0431	-20.8398	0.437034	0.349437	0.0301919	0.123759
2640 Pos	13.698	267.175	268.182	266.168	-0.180864	-0.0226593	-0.33308	-0.150383	-0.0746956	0.0806427	-0.177927	-0.0258675	21.5004	20.3039	-0.14007	20.7335	22.0049	0.0226593	21.236	21.736
64 Neg	1.015	267.811	268.819	266.804	-0.0758533	-0.133891	-0.188284	-0.206057	0.204007	-0.00362778	0.00362778	-0.146693	-0.0072403	-0.229714	0.0137558	0.0843973	0.288382	0.1211	0.336857	0.316567
592 Pos	1.653	268.082	269.09	267.075	-0.180864	-0.0226593	25.5949	25.676	-0.0746956	0.0806427	23.4573	23.6393	-0.228027	-0.177328	-0.14007	0.0631943	-0.136368	0.0226593	-0.0301018	0.102337
2577 Pos	2.063	268.101	269.109	267.094	21.1917	21.2682	21.297	21.0964	21.3471	20.9995	-0.260693	20.6619	-0.310793	-0.260094	-0.222836	-0.0195713	-0.219133	-0.0601063	-0.112867	0.0195713
296 Pos	5.592	268.151	269.158	267.143	-0.164209	0.012475	1.09704	0.996692	-0.157116	-0.0405283	-0.101707	0.384723	-0.012475	1.01294	0.241318	0.44238	-0.18058	-0.278139	-0.380639	0.300262
1829 Neg	1.654	268.226	269.233	267.219	-0.252783	-0.0945778	21.0286	21.2426	-0.146614	0.00872421	19.4406	19.4683	20.0395	19.6682	-0.211988	-0.00872421	-0.208286	-0.0492592	-0.10202	0.0304184
161 Neg	22.659	268.241	269.249	267.234	-0.491647	-1.01478	0.824294	0.736792	-0.459709	-1.33476	0.55619	0.459709	0.900359	0.998207	0.936588	0.916432	-0.602813	-0.712539	-0.549612	-0.77557
2390 Pos	33.229	268.909	269.916	267.901	-10.7379	-10.5797	-10.8901	-10.7074	-10.6317	-10.4764	-10.735	-10.5829	10.5646	10.4764	11.2484	10.7515	11.1239	10.6537	10.8492	10.8646
1241 Neg	1.479	269.122	270.129	268.115	2.53394	2.15182	-20.3989	-20.2162	1.36138	2.08335	-20.2437	-20.0917	0.133152	-20.2431	-20.2059	-20.0026	1.08703	1.93294	-0.133152	1.83393
20 Neg	1.134	270.095	271.102	269.088	0.571876	0.702033	-0.852405	-0.847805	0.894405	0.96467	-0.73512	-0.749308	-0.69835	-0.913848	-0.694072	-0.571876	0.905578	0.990908	0.688491	0.801632
2514 Pos	9.943	271.047	272.055	270.04	22.5866	23.2751	-0.305096	-0.122398	19.9209	20.8515	-0.149942	0.00211716	-0.200043	-0.149343	-0.112085	0.0911789	-0.108383	0.0506439	-0.00211716	0.130322
3062 Pos	10.159	271.048	272.055	270.04	21.5571	22.3105	-0.280682	-0.0979843	-0.0222969	0.133041	-0.125528	0.0265312	-0.175629	-0.124929	-0.0876713	0.115593	-0.0839691	0.075058	0.0222969	0.154736
620 Neg	1.51	271.061	272.068	270.054	0.324284	0.348376	-0.204906	0.0762067	-2.76796	-0.447049	0.0735669	0.163017	0.491192	-0.0735669	0.184612	0.506473	-22.8056	-22.6466	-22.6993	-22.5669
1022 Neg	1.137	271.245	272.252	270.238	0.438643	0.528771	-0.634264	-0.590469	0.802926	0.835255	-0.438643	-0.631307	-0.568342	-0.69684	-0.549159	-0.551774	0.943195	1.14481	0.566496	0.905624
969 Neg	8.232	273.014	274.021	272.006	24.3017	23.7961	20.9525	20.955	-0.0730915	0.0822468	-0.176323	-0.0242634	-0.226423	-0.175724	-0.138466	0.0647984	-0.134764	0.0242634	-0.0284977	0.103941
523 Pos	1.702	273.033	274.04	272.026	-0.230244	0.183338	-0.0733295	0.245837	-0.39528	-0.227366	0.206716	0.50541	0.268313	0.337589	0.0733295	0.437031	-0.306231	-0.434483	-0.291889	-0.910091
371 Neg	1.527	273.035	274.042	272.028	-23.2766	-23.1184	-0.106078	-0.235845	0.136578	0.0767879	0.169392	0.0276833	0.124594	-0.0276833	0.260957	-0.02917	-0.0297947	0.298113	-0.120052	0.132053
2335 Pos	6.397	274.006	275.013	272.999	-10.7172	-10.5589	11.0156	10.6325	-10.611	-10.4556	11.0216	10.6934	10.8449	10.4339	10.9103	11.116	-10.6727	-10.5136	-10.5664	-10.4339
1803 Pos	6.733	274.006	275.013	272.999	0.906951	1.28962	-1.13081	-0.906951	1.23876	1.19541	-21.1389	-20.9869	-21.189	-21.1383	-21.1011	-20.8978	1.21681	1.29803	1.08446	1.10776
1734 Pos	6.292	274.014	275.021	273.006	1.30528	1.4096	-21.2512	-21.0685	1.74871	1.20451	-21.0961	-1.03864	-21.1462	-21.0955	-21.0582	-20.8549	1.49398	1.25816	1.03864	1.10637
1399 Pos	5.575	274.015	275.023	273.008	1.0105	1.14902	-21.8142	-21.6315	1.53453	1.28116	-0.988295	-21.507	-21.7092	-1.95332	-1.6632	-1.36283	1.07545	1.01399	0.988295	1.02147
2065 Pos	15.064	274.191	275.198	273.184	-0.685839	-0.320105	0.646431	0.868772	0.236173	-0.429811	0.170859	0.337826	0.119136	-0.0650873	0.0178051	0.0839691	-0.48503	-0.915851	-0.0178051	-0.225704
287 Pos	16.45	274.192	275.199	273.184	-0.180407	-1.1731	3.03209	3.08695	-22.8597	-3.20281	2.17524	2.01677	2.77085	2.09427	0.180407	0.327312	-2.59221	-2.32659	-22.8151	-22.6827
474 Pos	11.518	274.193	275.2	273.185	-0.869867	-0.417548	-0.67444	-0.685148	0.298326	0.176714	0.217056	0.00431538	-0.0737858	-0.0204048	-0.238737	0.0771275	0.0745764	0.118349	0.0784817	-0.00431538
1228 Pos	17.445	274.193	275.201	273.186	-20.5999	-0.868045	0.868045	0.932666	-20.4937	-20.3384	2.68393	2.97981	2.32345	2.17367	2.65353	3.27324	-20.5554	-20.3964	-20.4491	-20.3167
2863 Pos	1.729	274.248	275.255	273.241	10.2387	10.3721	9.97638	9.91322	-10.0903	-9.93491	-10.1935	-10.0414	10.4951	10.3012	-10.1556	-9.95236	10.7304	10.9112	-10.0457	-9.91322
678 Pos	20.901	274.252	275.259	273.245	-0.417943	-0.195665	0.195665	0.327498	-0.234131	-0.320376	0.377034	0.372028	0.260812	0.438671	0.616321	0.341888	-0.386169	-0.308524	-0.202794	-0.246388
1350 Neg	7.968	274.975	275.983	273.968	21.6856	21.4716	22.1168	21.8653	-0.0730915	0.0822468	-0.176323	-0.0242634	-0.226423	-0.175724	-0.138466	0.0647984	-0.134764	0.0242634	-0.0284977	0.103941
1913 Neg	2.101	275.058	276.065	274.051	-0.984585	-0.75085	0.544166	0.111648	-0.36112	-0.415483	0.374877	0.221759	0.615884	0.0689673	0.334781	0.472888	-0.710538	-0.0689673	-0.685307	-0.736483
2967 Pos	1.731	275.119	276.126	274.112	-0.128466	0.0297394	-0.280682	-0.0979843	-0.0222969	0.133041	-0.125528	0.0265312	-0.175629	-0.124929	-0.0876713	0.115593	22.2764	22.3	0.0222969	0.154736
2971 Pos	1.691	275.127	276.135	274.12	-0.15288	0.00532532	-0.305096	-0.122398	-0.046711	0.108627	-0.149942	0.00211716	22.3172	21.8361	-0.112085	0.0911789	-0.108383	0.0506439	-0.00211716	0.130322
476 Pos	16.773	276.208	277.215	275.2	-0.776834	-1.07542	0.811085	0.593881	-0.593881	-1.3287	1.2929	1.16333	1.29879	1.22957	1.05066	1.21649	-0.751665	-1.2135	-0.745229	-0.887383
2959 Pos	5.122	276.242	277.249	275.235	10.0013	10.3643	10.5032	10.2319	9.89926	10.1002	10.0759	10.3225	-10.2296	-10.1789	-10.1417	-9.93841	-10.138	-9.97894	-10.0317	-9.89926
3118 Pos	1.44	276.945	277.952	275.937	19.9203	19.724	19.7211	-0.148779	21.2566	20.6591	-0.176323	-0.0242634	-0.226423	-0.175724	-0.138466	0.0647984	-0.134764	0.0242634	-0.0284977	0.103941
1500 Neg	6.604	276.955	277.963	275.948	10.6028	9.66703	-10.0633	-9.88061	11.2216	12.2247	-9.90815	-9.75609	-9.95825	-9.90756	-9.8703	-9.66703	12.2065	12.0688	11.8844	12.0155
3004 Pos	6.407	277.054	278.061	276.047	19.995	-0.105425	20.34	19.6317	20.7829	20.2028	20.1478	19.5414	-0.310793	-0.260094	-0.222836	-0.0195713	-0.219133	-0.0601063	-0.112867	0.0195713
930 Neg	2.126	277.093	278.1	276.086	-0.0841112	0.117251	-1.01671	-0.72539	0.503895	0.39858	-0.219442	-0.161345	-0.613736	-0.304246	0.149128	0.0462837	0.422456	0.458407	-0.0462837	0.360879
118 Neg	5.797	278.025	279.032	277.018	-0.32788	-0.45807	-0.0132847	-0.203615	-0.0278349	-0.0587406	0.0956678	-0.0887833	-0.00191212	0.0181961	0.00191212	0.322012	0.0328112	0.0205011	0.306837	0.152967
1376 Neg	1.199	278.08	279.087	277.072	-0.17926	21.185	-0.331476	-0.148779	22.2256	21.9005	-0.176323	-0.0242634	-0.226423	-0.175724	-0.138466	0.0647984	22.2817	0.0242634	22.6014	22.2815
407 Pos	2.352	278.092	279.099	277.085	0.831293	0.985761	-0.573612	-0.678679	0.933357	1.06578	-0.685041	-0.71793	-0.774568	-0.911531	-0.795997	-0.837186	0.873367	0.877016	0.595599	0.573612
172 Pos	20.941	278.223	279.23	277.215	-1.35623	-2.00515	1.47975	1.45652	-1.85178	-2.51589	1.80176	1.7179	1.63452	1.35623	1.97844	1.81573	-2.19393	-2.762	-2.24285	-2.43251
2485 Pos	17.923	278.223	279.231	277.216	-0.223791	-0.0655861	22.0344	21.6331	20.3828	19.9673	22.2077	21.4879	-0.270954	-0.220255	-0.182997	0.0202675	-0.179295	-0.0202675	-0.0730286	0.0594101
4 Neg	20.899	278.225	279.232	277.218	-2.22727	-1.74811	1.82118	1.74811	-2.65694	-2.46145	2.10754	1.96616	2.02434	2.03592	2.2616	2.35696	-2.57807	-2.22862	-2.61882	-2.34969
3040 Pos	2.363	278.239	279.246	277.232	20.0637	20.2065	-0.415846	-0.233149	20.2077	20.4368	-0.260693	-0.108633	-0.310793	-0.260094	-0.222836	-0.0195713	19.8055	20.2541	19.7969	0.0195713
2568 Pos	6.753	278.986	279.994	277.979	21.4419	-0.0429268	-0.353348	-0.17065	21.318	21.6632	-0.198194	-0.046135	-0.248295	-0.197596	-0.160337	0.0429268	21.0139	21.1727	21.0339	21.3506
1219 Neg	1.515	280.045	281.052	279.038	-12.9996	-12.8414	12.7164	12.9323	-12.8935	-12.7381	12.8149	13.2117	13.0649	13.1798	12.93	13.2567	-12.9551	-12.7961	-12.8489	-12.7164
745 Pos	5.81	280.115	281.122	279.108	-0.0599375	-0.696093	-1.11997	-1.16475	-0.857975	-0.621985	-0.312008	-1.05755	0.0599375	0.707476	0.245569	0.677727	0.716405	0.977523	0.881475	1.27019
421 Neg	1.513	280.194	281.202	279.187	-20.9431	-0.81503	0.81503	1.06571	-20.837	-20.6816	0.936745	1.27594	1.14168	1.24068	0.97285	1.31672	-20.8986	-20.7396	-20.7924	-20.6599
12 Neg	22.111	280.241	281.248	279.233	-1.95385	-1.6475	1.6475	1.74972	-2.33254	-2.45119	2.0098	1.92375	1.9317	2.14248	2.17322	2.29743	-2.45273	-2.16972	-2.34201	-2.0694
1472 Pos	12.786	281.094	282.101	280.087	2.79693	2.84876	1.13479	1.42221	0.121105	0.529959	-21.0248	-20.8728	-21.0749	-21.0242	-20.987	-20.7837	0.484139	1.08431	-0.587002	-0.121105
1749 Neg	12.783	281.096	282.103	280.088	22.0891	21.5371	21.2112	20.7786	-0.0730915	0.0822468	-0.176323	-0.0242634	-0.226423	-0.175724	-0.138466	0.0647984	-0.134764	0.0242634	-0.0284977	0.103941
1872 Pos	2.291	281.111	282.118	280.104	-0.41084	-21.3161	0.466121	0.556052	-21.3681	-21.2128	0.711697	0.639897	0.562979	0.41084	0.743229	0.58259	-21.4298	-1.01335	-21.3235	-21.1911
1654 Pos	7.982	281.147	282.155	280.14	0.571408	0.936849	0.946972	0.645311	0.597097	0.793222	0.1683	0.771532	-1.29542	-0.390713	-0.896724	-0.678641	-0.919802	-0.697273	-1.15022	-0.1683
999 Pos	1.838	281.181	282.188	280.174	-0.210945	-0.316579	0.681807	0.451639	-0.0230217	-0.736239	0.475107	0.149353	0.0230217	1.54845	0.160867	0.358888	-0.759161	-1.0798	-0.644474	-1.1882
830 Neg	20.891	281.235	282.242	280.227	-21.1852	-1.46584	1.46584	1.64095	-21.079	-20.9237	1.87548	1.68994	1.73341	2.00163	2.07051	2.03469	-1.53529	-20.9817	-21.0344	-20.902
180 Neg	1.198	281.989	282.996	280.981	0.14985	0.0234566	-0.042222	0.0957451	-1.01525	-0.601545	0.100102	0.0375605	0.110046	-0.0234566	0.181135	0.251479	-0.704132	-0.53472	-1.5648	-0.890588
2162 Pos	8.171	282.046	283.053	281.039	-10.7582	-10.6	10.8971	11.3345	-10.652	-10.4967	11.4857	11.5672	10.5578	10.9541	10.475	10.7177	-10.7137	-10.5547	-10.6074	-10.475
1006 Neg	2.32	282.099	283.106	281.091	-21.516	-21.3578	-0.0853696	-0.744142	0.718087	0.287677	0.0853696	-0.314668	-0.266467	-0.373097	-0.107542	0.175762	0.713367	0.51335	0.478904	0.96985
1836 Pos	2.347	282.1	283.108	281.093	-0.0608044	0.246223	-21.8665	-21.6838	0.451383	0.255761	0.191251	-0.049509	-21.7615	-21.7108	0.0428286	-21.4702	0.0987282	0.143538	-0.0428286	0.534872
843 Pos	19.344	282.253	283.261	281.246	0.450339	0.958037	-0.566039	-0.645943	0.567921	0.943722	-0.54848	-0.493077	-0.450339	-0.504371	-0.505392	-0.461144	0.822063	1.04223	0.920348	1.08973
22 Neg	23.588	282.257	283.264	281.249	-0.42705	-0.695713	0.849058	0.59257	-0.549894	-1.43789	0.526483	0.42705	0.523271	0.852266	0.714422	0.88458	-0.61125	-0.844488	-0.659926	-1.04969
238 Neg	1.847	283.07	284.077	282.062	-1.68118	-0.996582	-24.1474	-23.9648	-0.380302	0.421987	0.30552	0.819709	0.0455723	0.176454	0.0247898	0.968946	-0.726259	-0.0247898	-0.581293	0.140813
777 Pos	1.651	283.094	284.101	282.086	-10.0533	-9.89512	14.8831	15.0991	-9.94715	10.0687	13.11	13.9137	12.5969	12.6456	9.77012	-9.80926	-10.0088	-9.8498	-9.90256	-9.77012
1449 Pos	5.326	283.127	284.134	282.12	11.2985	11.7831	11.7865	11.6719	11.6489	11.772	10.915	11.6185	-11.2454	-11.1947	-11.1574	-10.9542	-11.1537	-10.9947	-11.0475	-10.915
2543 Pos	6.589	283.165	284.172	282.158	-0.201132	-0.0429268	-0.353348	-0.17065	-0.0949631	0.0603752	-0.198194	-0.046135	19.7666	22.3967	20.4271	0.0429268	20.2244	20.1923	-0.0503693	22.9595
1218 Neg	22.078	283.253	284.26	282.245	-0.823518	-20.9098	0.738835	0.677407	-20.9619	-20.8065	0.756509	1.24166	0.945296	0.945734	1.04483	1.00671	-21.0235	-20.8645	-0.677407	-20.7848
2341 Pos	5.955	283.316	284.323	282.309	22.0226	-0.0226593	-0.33308	-0.150383	22.1743	22.3592	21.8393	22.2337	-0.228027	-0.177328	-0.14007	0.0631943	-0.136368	0.0226593	-0.0301018	0.102337
1176 Pos	5.951	283.32	284.327	282.313	-22.5394	0.0123677	0.165808	0.210677	-22.4333	-22.2779	-22.5365	-22.3844	-0.325562	0.669228	-0.0123677	0.287754	-0.0300326	0.0167584	0.0193658	0.46413
1897 Pos	8.368	284.074	285.081	283.067	22.5307	23.047	21.7238	22.0254	21.3614	21.9699	-0.260693	-0.108633	-0.310793	-0.260094	-0.222836	-0.0195713	-0.219133	21.7743	-0.112867	0.0195713
196 Neg	1.506	284.171	285.179	283.164	-1.05648	-0.99363	1.17088	0.996456	-1.27864	-1.02153	1.20625	0.625708	1.2051	1.0286	1.3112	1.19805	-1.83868	-0.625708	-2.45099	-1.12865
242 Neg	26.047	284.273	285.28	283.265	-0.470563	-0.396224	0.19312	0.525539	-0.63066	-0.347162	0.413813	0.383298	0.364981	0.434603	0.602438	0.530995	-0.408939	-0.323145	-0.285163	-0.19312
2828 Pos	1.661	284.319	285.327	283.312	-0.506126	-19.8328	0.60819	0.506126	-19.8848	-19.7295	0.573413	0.553385	0.522694	0.642373	0.542136	0.794701	-19.9465	-19.7874	-19.8402	-19.7078
1753 Pos	7.828	286.103	287.11	285.096	-0.180864	-0.0226593	-0.33308	-0.150383	-0.0746956	0.0806427	-0.177927	-0.0258675	22.2057	23.0567	22.5149	22.7252	-0.136368	0.0226593	22.4437	22.8612
2958 Pos	14.467	286.303	287.311	285.296	-0.252783	-0.0945778	20.5999	20.66	-0.146614	0.00872421	20.3387	20.1547	20.8254	20.1144	-0.211988	-0.00872421	-0.208286	-0.0492592	-0.10202	0.0304184
58 Pos	7.856	287.062	288.069	286.054	1.03008	1.33584	-1.32354	-1.40028	1.58876	2.53226	-1.41198	-1.10486	-1.40821	-1.33293	-1.3085	-1.03008	1.49467	2.14394	1.57285	2.29929
103 Pos	8.158	287.062	288.069	286.055	1.00557	1.34644	-1.47143	-1.3742	1.81501	2.07896	-1.38453	-1.00557	-1.26063	-1.12633	-1.34114	-1.07321	1.58923	1.91489	1.58568	2.03295
766 Pos	1.606	287.07	288.077	286.063	0.232945	0.487551	-0.796317	-0.443152	0.715062	0.887351	-0.663189	-0.232945	-0.792216	-0.884735	-0.391489	-0.586452	0.474448	0.571767	0.869873	0.562422
1994 Pos	10.123	287.079	288.086	286.072	-10.7638	-10.6056	10.4806	10.7469	-10.6576	-10.5023	11.3446	11.1889	10.8962	11.2792	11.6054	12.1411	-10.7193	-10.5603	-10.6131	-10.4806
1541 Neg	7.732	287.08	288.087	286.073	-0.272354	-0.114149	20.6079	20.6682	-0.166185	-0.0108471	20.9393	-0.117357	21.4513	20.9032	21.9732	21.3143	-0.227858	-0.0688305	-0.121592	0.0108471
2652 Pos	11.526	287.137	288.144	286.129	-10.4124	-10.2542	-10.5646	-10.3819	-10.3062	-10.1509	-10.4094	-10.2574	10.1509	10.6259	10.6831	10.653	10.49	10.6247	11.3915	10.7242
830 Pos	7.856	287.211	288.218	286.204	1.02746	1.28725	-1.21051	-1.43706	1.72616	2.42743	-1.36039	-1.23496	-1.35656	-1.07683	-1.14009	-1.02746	1.53115	2.01126	1.64395	2.23213
1967 Pos	8.154	287.211	288.219	286.204	-10.0487	-9.89052	-10.2009	-10.0182	-9.94256	-9.78722	-10.0458	-9.89373	9.78722	10.1692	10.0521	10.4861	12.7458	13.0895	12.7174	13.2246
2691 Pos	7.985	287.769	288.776	286.762	20.7028	21.0186	-0.376007	-0.19331	20.7048	21.8658	-0.220854	-0.0687943	-0.270954	-0.220255	-0.182997	0.0202675	20.4669	-0.0202675	21.1133	20.9157
928 Pos	5.348	288.081	289.089	287.074	11.8852	11.9233	11.9033	12.0376	12.1495	12.0297	11.3572	11.8794	-11.6875	-11.6368	-11.5996	-11.3963	-11.5959	-11.4369	-11.4896	-11.3572
2592 Pos	7.862	288.263	289.27	287.255	10.3569	10.2432	-10.6395	-10.4568	10.749	11.1945	-10.4843	-10.3322	-10.5344	-10.4837	-10.4464	-10.2432	10.8148	10.6333	10.6483	11.3118
1858 Pos	5.705	288.267	289.275	287.26	-0.363073	-0.134287	0.629733	0.547172	-0.316717	-0.116579	0.116579	0.147527	-0.14403	0.772832	0.200475	0.281571	-0.58606	-0.220553	-0.429153	0.260016
1553 Pos	33.205	288.912	289.92	287.905	1.03221	0.767535	1.17497	0.94808	0.181971	0.783571	0.257766	0.819848	-21.8166	-21.7659	-21.7287	-21.5254	-21.725	-0.181971	-21.6187	-21.4863
936 Pos	1.511	288.924	289.931	287.917	-23.0208	-22.8626	-23.173	-22.9903	-22.9146	0.754376	-23.0179	-22.8658	0.0654592	-0.0654592	0.42898	0.433915	0.425488	0.6812	0.371115	0.436328
486 Neg	1.527	289.004	290.011	287.997	-0.824874	-0.394297	0.21468	0.552054	-0.3791	-0.21468	0.256385	0.500937	0.322867	0.786242	0.697579	0.504174	-0.298695	-0.347977	-0.50642	-0.246418
984 Neg	7.377	289.057	290.064	288.049	0.155836	0.0310035	0.592746	0.95134	-0.197177	-0.304306	0.63973	0.264779	-0.0804334	0.0260777	-0.70904	0.0165153	-0.718852	-0.0165153	-0.660266	-0.506382
1046 Neg	1.546	289.114	290.122	288.107	-21.1374	-20.9792	0.28164	0.590488	-0.474413	-20.8759	1.20377	0.860606	1.13764	1.10908	1.36726	1.56589	-21.0929	-20.9338	-0.28164	-0.609539
1711 Pos	33.299	289.913	290.92	288.906	-20.9276	1.98095	-21.0798	-20.8971	1.88633	2.13397	1.93587	1.32282	-20.9747	-20.924	0.499386	-0.150802	-20.8831	-20.724	0.150802	1.19999
2138 Pos	1.701	290.074	291.081	289.067	22.2733	22.8111	-0.305096	-0.122398	-0.046711	20.7718	-0.149942	0.00211716	-0.200043	-0.149343	-0.112085	0.0911789	22.5858	22.6691	-0.00211716	20.4385
2521 Pos	9.91	290.113	291.12	289.106	21.6991	20.9194	20.8395	20.4602	21.6336	21.9025	-0.260693	20.6118	-0.310793	-0.260094	-0.222836	-0.0195713	-0.219133	-0.0601063	-0.112867	0.0195713
3082 Pos	1.649	290.213	291.22	289.206	-0.180864	-0.0226593	21.2418	21.2912	-0.0746956	0.0806427	19.8057	19.7987	-0.228027	-0.177328	-0.14007	0.0631943	-0.136368	0.0226593	-0.0301018	0.102337
244 Neg	2.052	291.045	292.052	290.038	-0.403158	-1.26395	0.656652	0.0912185	0.0166936	-0.840609	0.673776	-0.367741	0.70483	0.439022	0.866737	0.395804	-0.0183749	-0.0166936	-0.372745	-0.42751
3087 Pos	9.687	291.074	292.081	290.066	-0.156601	0.00160408	-0.308817	-0.12612	-0.0504322	0.104906	-0.153664	-0.00160408	-0.203764	19.494	-0.115807	0.0874577	20.3614	21.0539	20.81	20.7646
112 Pos	1.094	291.189	292.196	290.182	0.808384	0.96373	-25.6824	-25.4997	1.2919	1.42489	-25.5273	-25.3752	-1.16479	-25.5267	-0.881278	-0.808384	1.10761	1.34958	1.51079	1.8235
325 Pos	1.203	291.189	292.196	290.182	-24.5327	-24.3745	-0.525379	-0.300746	-24.4266	-24.2712	0.0160627	0.182114	-0.000725746	0.0747557	0.000725746	0.231647	0.334053	-24.3292	0.76203	0.81391
2119 Pos	1.134	291.341	292.348	290.334	-10.2173	-10.0591	-10.3695	-10.1868	-10.1112	-9.95581	-10.2144	-10.0623	9.95581	10.0644	10.0051	10.3264	12.0985	12.363	12.5729	12.9019
1611 Pos	8.412	292.04	293.047	291.033	0.769851	0.845522	0.718983	-0.0429082	0.86871	0.130899	0.376634	0.0429082	-21.9243	-21.8736	0.385795	-21.6331	-21.8326	-21.6736	-21.7264	-21.5939
2960 Pos	3.068	292.048	293.055	291.04	19.8594	20.2949	20.4395	20.4063	20.1433	20.5206	-0.260693	20.5227	-0.310793	-0.260094	-0.222836	-0.0195713	-0.219133	-0.0601063	-0.112867	0.0195713
1508 Pos	6.368	292.09	293.098	291.083	0.182083	0.297923	0.520542	0.620926	0.0531158	-0.00514984	0.00514984	0.11394	0.111785	-0.471596	-0.640409	-0.315018	-0.0801601	-0.496185	-0.616695	-0.415028
2571 Pos	14.113	292.145	293.152	291.137	22.2959	21.8607	21.8328	21.8861	-0.0730915	0.0822468	-0.176323	-0.0242634	-0.226423	-0.175724	-0.138466	0.0647984	-0.134764	0.0242634	-0.0284977	0.103941
1199 Neg	18.934	292.184	293.191	291.177	-10.947	-10.7888	11.0693	10.6638	-10.8408	-10.6855	11.4971	11.0524	11.088	11.1413	11.4278	11.6456	-10.9025	-10.7435	-10.7963	-10.6638
1913 Pos	15.904	292.2	293.207	291.193	-0.217398	-0.060081	0.844882	0.959924	-0.110058	0.244873	0.821591	0.327597	0.881429	0.0765147	-21.1714	-20.9681	-0.196296	0.060081	-21.0614	-20.929
1936 Pos	14.251	292.201	293.208	291.194	-21.3962	-21.238	-21.5485	-21.3658	1.02472	0.510931	-21.3933	-21.2413	-0.0807529	-0.17546	0.0986304	0.0807529	0.672631	0.242901	1.03306	0.96986
1480 Pos	12.307	292.202	293.209	291.195	-0.0720139	-0.405843	-0.0962477	-0.320665	0.543343	0.54391	0.651184	0.165674	0.776203	-0.0015192	-0.440761	-0.293827	0.401827	0.0015192	0.0410013	-0.122681
404 Pos	17.404	292.202	293.21	291.195	-1.26378	-2.03044	0.0929565	0.287205	-2.21455	-2.07758	1.78276	1.96868	1.63437	1.42157	1.76548	2.05771	-2.45076	-0.0929565	-2.17496	-2.46332
368 Pos	11.518	292.202	293.21	291.195	-0.887514	-0.517956	-1.01718	-0.848079	0.221116	0.110357	0.0723634	0.0323615	-0.08991	-0.300784	-0.0323615	0.196103	0.0379481	-0.0846343	0.0542788	0.0740485
48 Pos	16.447	292.203	293.21	291.195	-0.228102	-1.8329	3.15603	3.21297	-2.84014	-3.19669	2.35891	2.07132	2.90791	2.15356	0.228102	0.430677	-2.77032	-3.11314	-4.31557	-4.37694
29 Neg	15.98	292.204	293.211	291.197	-1.77869	-0.411229	3.28161	3.35834	-3.57576	-25.364	2.34168	2.37725	2.48557	3.14325	0.411229	0.465691	-3.30238	-25.4219	-25.4747	-25.3423
391 Neg	23.372	292.217	293.225	291.21	-0.122443	-0.767369	0.752148	0.15893	-0.357978	-1.53921	0.662675	-0.123866	0.900927	0.667922	1.64338	0.581958	-0.0725975	-0.106309	0.0725975	-0.88075
1194 Neg	22.066	292.241	293.248	291.233	-11.0518	-10.8936	11.1747	10.7686	-10.9456	-10.7903	11.0475	10.7726	10.9603	11.2749	11.4636	10.8343	-11.0073	-10.8482	-10.901	-10.7686
689 Pos	16.445	292.354	293.361	291.347	-0.0846949	-21.0649	3.44591	3.47957	-21.117	-20.9616	2.51456	2.33296	3.10829	2.44528	0.0846949	0.453819	-21.1787	-21.0196	-21.0724	-20.9399
2997 Pos	17.466	292.354	293.362	291.347	-0.272354	-0.114149	19.1187	-0.241873	-0.166185	-0.0108471	20.3309	20.3725	19.9706	20.1329	20.3097	20.5262	-0.227858	-0.0688305	-0.121592	0.0108471
313 Neg	15.982	292.355	293.362	291.348	-1.57043	-0.528149	3.41788	3.46613	-21.3622	-21.2069	2.27822	2.3047	2.53033	3.31058	0.528149	0.564113	-21.4239	-21.2648	-21.3176	-21.1852
1625 Neg	17.03	292.356	293.363	291.348	-9.98751	-9.8293	9.94546	9.7043	-9.88134	-9.726	11.5541	10.9718	11.2495	11.0273	11.7886	11.2196	-9.94301	-9.78398	-9.83674	-9.7043
1698 Neg	7.204	293.092	294.099	292.084	21.0921	20.6332	21.416	21.018	-0.0730915	0.0822468	-0.176323	-0.0242634	-0.226423	-0.175724	-0.138466	0.0647984	-0.134764	0.0242634	-0.0284977	0.103941
447 Pos	1.648	293.146	294.153	292.139	-0.211816	-0.606238	0.414686	0.285936	-0.0937052	0.149176	0.435751	0.385408	0.0937052	-0.108982	0.115914	0.243067	-0.26686	-0.270066	-0.385989	-0.402243
2523 Pos	16.443	293.356	294.363	292.348	-0.180864	-0.0226593	22.3344	22.469	-0.0746956	0.0806427	21.6547	21.3999	-0.228027	-0.177328	-0.14007	0.0631943	-0.136368	0.0226593	-0.0301018	0.102337
1207 Neg	1.275	294.058	295.065	293.051	-0.5858	-0.0188732	0.0188732	0.207871	-0.600509	-0.196527	0.263727	0.41149	0.291021	0.188034	0.304361	0.569239	-0.619339	-0.209388	-1.00298	-0.493625
2634 Pos	8.624	294.068	295.075	293.061	10.4885	10.5312	-10.6535	-10.4708	10.6193	11.1359	-10.4983	-10.3463	-10.5484	-10.4977	-10.4605	-10.2572	10.2572	10.6772	10.665	10.9554
2051 Pos	8.321	294.068	295.076	293.061	11.2141	11.4282	-10.8834	-10.7007	10.5284	11.5905	-10.7282	-10.5762	-10.7783	-10.7277	-10.6904	-10.4871	10.4871	11.704	11.2912	11.9017
1321 Pos	2.777	294.12	295.127	293.113	0.319891	0.67844	0.341138	0.541531	-0.0618753	0.260064	-0.0406914	-0.337141	-0.400566	-0.185945	-0.27738	-0.220073	0.192751	0.292626	-0.182984	0.0406914
435 Neg	1.279	294.209	295.216	293.201	-0.763284	-0.0946641	0.0946641	0.283527	-0.63603	-0.2554	0.224429	0.520057	0.256643	0.229338	0.300586	0.553772	-0.75867	-0.264481	-1.08651	-0.600698
1822 Pos	14.966	294.217	295.224	293.209	0.0479631	0.205591	-21.4297	-21.247	0.982765	0.946599	-0.21605	-0.569664	-0.0479631	-0.456548	-21.2367	-0.846353	0.856162	0.532245	0.961355	0.98249
714 Pos	18.398	294.217	295.224	293.209	-1.26721	-21.4466	0.990656	1.29314	-0.990656	-21.3433	2.57366	2.57428	2.77614	2.18959	2.38905	2.23707	-21.5603	-21.4013	-21.454	-21.3216
1332 Pos	18.695	294.217	295.225	293.21	-20.2836	-20.1254	3.08971	2.81075	0.00215387	-20.0221	3.88105	3.80987	-20.3308	-20.2801	-20.2428	-20.0396	0.0157113	0.00562906	-0.00215387	0.445501
793 Pos	18.094	294.218	295.225	293.21	-0.968863	-21.0208	0.968863	1.03049	-21.0728	-1.29972	3.08648	3.21055	2.55929	2.39884	2.48758	3.06166	-1.1869	-20.9755	-21.0282	-20.8958
231 Neg	17.703	294.22	295.227	293.212	-0.335468	-0.262317	-22.2192	-22.0365	-0.430049	-0.671554	3.4809	2.81259	2.85158	2.52714	3.03283	2.61887	-0.03409	-0.150041	0.03409	0.372333
1273 Neg	23.068	294.254	295.261	293.246	-0.713172	-0.817795	1.1752	1.02446	-0.594106	-20.42	0.709067	0.594106	1.0671	0.979756	0.933233	1.36424	-0.976294	-0.897095	-20.5308	-20.3983
2206 Pos	5.982	294.274	295.282	293.267	0.604207	0.947677	-0.197524	-0.311591	0.593242	0.952953	-0.382311	-0.410741	-0.484644	-0.582482	-0.42666	-0.516531	0.495997	0.483693	0.197524	0.252688
1451 Pos	33.367	294.876	295.883	293.868	11.8087	11.2053	11.6777	10.9837	11.4268	11.4717	11.8246	11.4164	-11.3141	-11.2634	-11.2261	-11.0229	-11.2224	-11.0634	-11.1162	-10.9837
426 Neg	1.466	295.098	296.105	294.091	1.52657	1.35864	-0.0181479	0.166691	-22.9089	-22.7536	-0.0461698	0.419342	0.432089	0.395988	0.0181479	0.956282	-22.9706	-22.8116	-22.8643	-22.7319
2838 Pos	4.155	295.128	296.135	294.12	20.8257	20.8275	-0.351744	-0.169046	-0.093359	0.0619793	-0.19659	-0.0445309	-0.246691	-0.195992	-0.158733	0.0445309	19.7995	21.7148	21.4491	20.5066
449 Pos	1.843	295.162	296.169	294.155	-0.154657	-0.590504	0.957553	0.588906	-0.336946	-1.69009	0.324269	0.523717	0.154657	0.619981	0.349297	0.434209	-1.04909	-1.61963	-1.18584	-1.63986
3037 Pos	1.845	295.314	296.321	294.307	-19.6198	-19.4616	0.552581	0.14533	-0.0754547	-19.3583	0.301391	0.412299	0.0754547	0.421312	0.308433	0.554673	-19.5753	-19.4163	-19.4691	-19.3366
703 Pos	1.609	296.048	297.055	295.041	-23.3836	-23.2254	-23.5359	-23.3532	-23.2775	-23.1221	0.0292616	-0.00361729	-0.193188	0.133789	0.00361729	0.358977	0.157116	0.68969	0.535228	0.724916
1819 Neg	13.773	296.118	297.125	295.11	-0.15288	0.00532532	22.1063	21.6671	-0.046711	0.108627	-0.149942	0.00211716	-0.200043	-0.149343	-0.112085	0.0911789	-0.108383	0.0506439	-0.00211716	0.130322
1937 Pos	6.023	296.298	297.305	295.291	10.9905	11.2645	11.3755	11.4873	11.1516	11.0191	10.6944	11.2247	-11.0248	-10.9741	-10.9368	-10.7335	-10.9331	-10.7741	-10.8268	-10.6944
2864 Pos	6.017	296.356	297.364	295.349	-0.223791	20.783	20.9183	20.9192	20.7705	20.6956	-0.220854	20.8772	-0.270954	-0.220255	-0.182997	0.0202675	-0.179295	-0.0202675	-0.0730286	0.0594101
800 Neg	1.502	297.075	298.082	296.068	-0.264977	-0.547982	0.198463	0.201997	-0.668824	-0.198463	0.597796	0.315067	0.62476	0.325592	0.467583	0.305436	-0.951506	-0.229853	-0.909285	-0.390816
2534 Pos	7.155	297.079	298.086	296.071	11.1863	10.4952	10.2863	10.3887	10.8688	10.5635	10.8477	10.7666	-10.6167	-10.566	-10.5287	-10.3254	-10.525	-10.366	-10.4187	-10.2863
2417 Pos	10.84	297.088	298.095	296.081	1.98701	2.47221	0.861403	0.976666	0.395428	0.545421	-20.1831	-20.0311	-20.2332	-20.1825	-20.1453	-19.942	0.246221	0.837239	-0.246221	-19.9029
1015 Pos	2.232	297.106	298.114	296.099	0.326091	0.840144	-0.716152	-0.592716	1.0184	0.942388	-0.702046	-0.622263	-0.326091	-0.604334	-0.358565	-0.367559	0.817608	0.970973	0.593608	0.877771
2249 Pos	6.646	297.173	298.18	296.166	-0.209856	-0.051651	-0.362072	-0.179375	-0.103687	0.051651	-0.206919	-0.0548592	21.571	21.7547	-0.169062	21.9345	21.719	21.9266	21.4125	22.0217
2503 Pos	1.04	297.808	298.815	296.801	-0.252783	-0.0945778	-0.404999	-0.222301	-0.146614	0.00872421	-0.249845	-0.0977859	20.5721	20.1043	21.034	-0.00872421	21.8957	21.613	21.6421	21.6153
2015 Pos	33.31	297.906	298.913	296.898	-10.9848	-10.8265	-11.137	-10.9543	-10.8786	-10.7232	-10.9818	-10.8298	11.182	10.7232	11.0428	10.7413	11.493	10.9684	11.2501	11.1825
2583 Pos	7.86	298.053	299.06	297.046	9.95405	11.239	-10.3503	-10.1676	11.0754	11.1409	-10.1952	-10.0431	-10.2453	-10.1946	-10.1573	-9.95405	11.0537	11.3029	11.0981	11.4818
1394 Pos	6.001	298.129	299.136	297.122	11.3788	11.2424	11.5999	11.5692	11.1561	11.2278	11.4291	11.5543	-11.4865	-11.4358	-11.3985	-11.1953	-11.3948	-11.2358	-11.2886	-11.1561
1358 Pos	1.145	298.952	299.959	297.945	-0.302788	-0.0789156	0.0999432	0.406187	-0.488687	-0.49005	0.733223	0.377312	0.419856	0.0789156	0.705179	0.350288	-0.391359	-0.760902	-0.477864	-0.417922
2058 Pos	7.932	299.047	300.054	298.04	2.25536	1.95091	-20.3226	-20.1399	1.18947	2.77866	-20.1674	-20.0154	-20.2175	-20.1668	-20.1296	-0.562142	1.37447	1.93567	0.562142	1.71802
265 Neg	1.599	299.048	300.055	298.04	-1.94749	-2.39649	0.180079	-0.17651	0.403842	0.0198693	0.144176	-0.32575	0.230352	-0.0371642	0.31414	-0.14229	-0.0198693	-0.0332427	0.238202	0.176666
3149 Pos	1.701	299.089	300.096	298.082	21.1452	21.973	-0.280682	-0.0979843	-0.0222969	0.133041	-0.125528	0.0265312	-0.175629	-0.124929	-0.0876713	0.115593	-0.0839691	0.075058	0.0222969	0.154736
1170 Pos	1.808	299.099	300.106	298.092	-22.4667	-22.3085	0.500465	0.61643	-0.890134	-0.187841	0.485382	0.558326	0.187841	0.250707	0.620926	0.632348	-22.4222	-22.2632	-22.3159	-22.1835
2917 Pos	1.685	299.887	300.894	298.88	-0.252783	-0.0945778	-0.404999	-0.222301	-0.146614	0.00872421	-0.249845	-0.0977859	19.4823	19.8215	19.2638	-0.00872421	20.6346	20.7545	21.2419	21.0739
337 Neg	1.486	300.142	301.15	299.135	-0.984498	-0.795765	0.574216	0.341077	-0.341077	-0.749012	0.720341	0.560462	0.958526	0.50879	0.632464	0.676603	-23.2226	-0.549611	-23.1163	-22.9839
184 Neg	19.154	300.267	301.274	299.26	0.549071	0.125413	-0.280933	-0.195519	0.766664	0.0819802	-0.211016	-0.512682	-0.214533	-0.272344	-0.15909	-0.0819802	0.603019	0.322796	1.0098	0.501004
1533 Pos	5.953	300.349	301.357	299.342	11.2975	11.5666	11.7762	11.5296	11.29	11.4441	10.9472	11.4485	-11.2776	-11.2269	-11.1896	-10.9864	-11.1859	-11.0269	-11.0797	-10.9472
2537 Pos	1.553	300.995	302.002	299.987	-10.1928	-10.0346	-10.345	-10.1623	-10.0866	-9.93127	-10.1898	-10.0378	9.93127	10.7897	10.6225	10.6525	11.5836	11.3843	11.7702	11.5159
790 Neg	2.127	301.055	302.063	300.048	-0.474065	-0.751191	0.996666	0.703074	-0.646069	-0.18911	0.810875	0.106191	0.70384	0.997226	0.737008	0.885872	-0.426633	-0.522641	-0.658816	-0.106191
1653 Pos	33.208	301.901	302.908	300.894	0.0396299	-0.0396299	-0.285655	-0.327377	0.105484	0.200759	-0.112636	-0.0817604	-0.500317	-0.091773	0.214735	-0.0513964	0.41362	0.207965	0.0718212	0.254993
1940 Pos	5.519	302.102	303.109	301.095	9.87814	11.8653	12.5783	12.2194	11.6613	11.86	-10.1584	11.8615	-10.2085	-10.1578	-10.1205	12.7341	-10.1168	-9.95782	-10.0106	-9.87814
2748 Pos	18.405	302.221	303.228	301.213	-0.272354	-0.114149	-0.42457	-0.241873	-0.166185	-0.0108471	-0.269417	-0.117357	21.558	20.466	21.5283	20.2932	20.392	20.3118	19.9918	0.0108471
309 Neg	23.356	302.247	303.254	301.24	-0.639799	-0.347953	0.17352	0.648269	-0.620445	-0.711502	0.0442839	0.465647	0.416511	0.94058	0.412683	0.877497	-0.510118	-0.0442839	-0.81433	-0.526207
2213 Pos	33.362	302.874	303.882	301.867	-10.7523	-10.594	-10.9045	-10.7218	-10.6461	-10.4907	-10.7493	-10.5973	11.0906	10.62	11.1583	10.4907	11.4334	10.7337	11.5863	10.9729
2767 Pos	8.654	303.046	304.053	302.038	-0.156601	0.00160408	-0.308817	-0.12612	-0.0504322	0.104906	-0.153664	-0.00160408	-0.203764	20.0661	-0.115807	0.0874577	21.7565	22.1667	20.8642	21.4773
1721 Neg	6.626	303.071	304.079	302.064	0.122947	-19.7432	0.623116	0.984923	0.0355034	-0.0355034	0.628181	1.10417	0.27029	0.2663	-19.8607	-19.6574	-19.857	-19.6979	-19.7507	-19.6182
658 Pos	5.396	303.107	304.115	302.1	0.386384	0.0935884	0.549073	0.655899	-0.0129037	0.239152	0.309482	0.182193	0.0129037	-0.227008	-0.504801	-0.660737	-0.352845	-0.633288	-0.766587	-1.07067
443 Pos	1.451	303.967	304.975	302.96	0.959473	0.719826	-1.09313	-0.889234	1.27108	1.29318	-0.719826	-0.910666	-0.911255	-1.11217	-0.739132	-1.09873	1.05297	1.20548	1.41513	1.59426
481 Pos	1.207	303.967	304.975	302.96	0.545538	0.809341	-23.0154	-0.851371	1.63565	1.71234	-22.8603	-0.545538	-22.9104	-22.8597	-22.8224	-2.00396	1.47179	1.8267	2.10933	2.31939
2354 Pos	5.01	304.017	305.024	303.01	-0.26235	-20.7761	0.68905	0.322571	-20.8281	-20.6728	0.26235	0.383574	0.309329	0.794552	0.301239	0.850853	-20.8898	-20.7307	-20.7835	-20.6511
310 Pos	1.606	304.1	305.107	303.093	-0.056191	-0.159048	0.121344	0.313083	-0.179631	-0.405929	0.178682	0.295396	0.222621	0.056191	0.347674	0.378064	-0.204571	-0.820305	-0.431822	-0.875627
2530 Pos	3.467	304.112	305.12	303.105	10.3533	10.7388	10.9371	10.3657	10.4668	10.7802	10.5139	10.8498	-10.6836	-10.6329	-10.5957	-10.3924	-10.592	-10.4329	-10.4857	-10.3533
24 Neg	21.695	304.241	305.248	303.234	-1.92678	-1.69844	1.69451	1.50128	-1.73441	-1.87499	1.60193	1.55613	1.79257	1.92217	1.8506	1.90029	-1.76232	-1.50128	-1.92943	-1.57577
3052 Pos	5.947	304.885	305.892	303.878	-0.128466	0.0297394	-0.280682	-0.0979843	-0.0222969	0.133041	21.7524	22.2061	-0.175629	-0.124929	-0.0876713	0.115593	-0.0839691	0.075058	0.0222969	0.154736
1539 Pos	5.954	305.306	306.314	304.299	-11.2213	-11.0631	-11.3736	-11.1909	-11.1152	-10.9598	-11.2184	-11.0663	11.0473	11.9459	11.3744	11.7924	11.1902	11.434	10.9598	11.8529
1512 Pos	5.952	305.317	306.325	304.31	11.2865	11.3733	11.6705	11.4976	11.2143	11.2019	11.0457	11.4123	-11.376	-11.3253	-11.2881	-11.0848	-11.2844	-11.1253	-11.1781	-11.0457
1568 Neg	1.123	305.899	306.906	304.892	0.570524	0.611733	-0.570524	-0.663523	1.64808	1.12767	-0.759669	-0.740382	-0.605685	-0.859007	-0.613481	-1.18326	1.56396	1.34557	2.03803	1.86938
183 Neg	1.238	306.031	307.039	305.024	0.222109	0.187036	-0.130345	0.0598741	-1.35603	-0.930465	0.263313	0.10135	0.375045	-0.0598741	0.178275	0.439775	-1.43559	-0.771664	-2.15241	-1.41566
2771 Pos	1.672	306.147	307.155	305.14	-0.180864	-0.0226593	-0.33308	-0.150383	-0.0746956	0.0806427	-0.177927	-0.0258675	21.5365	21.2809	21.2435	21.5447	-0.136368	0.0226593	20.9368	0.102337
1430 Neg	13.727	306.18	307.187	305.173	-0.272354	-0.114149	-0.42457	21.2663	-0.166185	-0.0108471	22.1549	21.6779	21.5769	21.9003	21.1947	20.7215	-0.227858	-0.0688305	-0.121592	0.0108471
1654 Neg	1.244	306.186	307.193	305.179	0.304406	0.136678	-0.202563	0.12039	-20.3072	-20.1519	0.302979	0.193515	0.385944	-0.100122	0.100122	0.347192	-20.3689	-20.2099	-20.2626	-20.1302
995 Neg	22.159	306.256	307.263	305.249	0.712154	0.673127	-0.673127	-21.115	1.60934	1.04976	-21.1426	-20.9905	-21.1927	-21.142	-21.1047	-20.9014	1.66597	1.49391	1.82904	1.62994
69 Neg	22.654	306.257	307.264	305.25	-0.911811	-0.681394	0.691858	0.75989	-1.06003	-0.766603	0.737548	0.589365	0.805442	1.09129	0.969545	1.23306	-1.27634	-0.644366	-1.28905	-0.589365
1701 Neg	9.219	306.947	307.954	305.94	19.9792	20.2457	21.3832	21.5371	-0.0730915	0.0822468	-0.176323	-0.0242634	-0.226423	-0.175724	-0.138466	0.0647984	-0.134764	0.0242634	-0.0284977	0.103941
50 Pos	0.931	307.144	308.152	306.137	-10.9447	-10.7865	-11.0969	-10.9142	-10.8386	-10.6832	-10.9418	-10.7897	17.4124	17.4488	17.4506	10.6832	17.3635	17.543	17.4821	11.3444
1157 Pos	7.401	307.151	308.158	306.144	-0.346792	0.135418	0.518596	0.379793	-0.362538	-0.00523519	0.00523519	-0.143674	0.555524	0.313699	0.330361	0.163423	-0.327689	-0.231886	-0.454759	-0.616846
2736 Pos	1.792	307.873	308.881	306.866	-0.199528	20.6017	-0.351744	-0.169046	20.2664	21.1987	-0.19659	-0.0445309	-0.246691	-0.195992	-0.158733	0.0445309	20.5966	21.218	21.3389	21.3917
495 Neg	1.309	308.006	309.013	306.999	0.140277	-0.104431	0.0796461	-0.0796461	-0.0809355	-0.225447	0.458091	0.24922	0.513069	0.143286	0.470942	0.148377	-0.462457	-0.261523	-0.29116	-0.315117
75 Neg	3.819	308.12	309.127	307.112	-0.156601	0.00160408	-0.308817	-0.12612	-0.0504322	0.104906	-0.153664	-0.00160408	28.0535	28.1154	-0.115807	0.0874577	22.7631	28.2423	-0.00583839	0.1266
1037 Pos	20.323	308.196	309.203	307.189	-11.6246	-11.4664	-11.7769	-11.5942	-11.5185	-11.3631	-11.6217	-11.4696	11.825	11.8616	12.0297	11.8414	11.3631	11.4136	11.7064	12.174
1308 Neg	12.801	308.197	309.205	307.19	-20.9332	-20.775	0.740231	0.724281	-20.827	-20.6717	1.73776	1.47571	0.697845	0.472343	0.62129	0.670756	-20.8887	-20.7297	-20.7824	-0.472343
71 Neg	2.132	308.203	309.211	307.196	-0.223791	-0.0655861	20.0738	19.7488	-0.117622	0.0377159	19.8553	20.096	-0.270954	-0.220255	19.2812	0.0202675	-0.179295	-0.0202675	-0.0730286	0.0594101
579 Neg	24.017	308.272	309.279	307.265	-0.80691	-0.181727	0.181727	0.455184	-0.927035	-0.862234	0.465057	0.639994	0.381437	0.94375	0.472915	0.747746	-1.27945	-0.752379	-1.49402	-1.257
918 Neg	3.831	308.274	309.281	307.267	-0.201132	-0.0429268	-0.353348	-0.17065	19.6002	0.0603752	-0.198194	-0.046135	23.8447	23.9544	-0.160337	0.0429268	19.9107	24.0906	-0.0503693	0.0820694
959 Pos	1.19	309.151	310.159	308.144	-0.2506	0.652566	-1.28818	-0.809241	0.38201	0.595427	-0.735956	0.0603523	-0.589788	-0.30154	-0.421924	0.0949707	-0.0340996	0.476883	0.18657	0.0340996
634 Neg	7.701	309.278	310.285	308.271	0.0579	0.359972	-0.283967	-0.365264	-0.0150886	0.195299	-0.36627	-0.0280929	-0.228859	-0.196626	-0.144918	0.255574	0.0150886	0.19554	0.172827	0.583906
929 Pos	26.837	309.301	310.309	308.294	0.911627	0.801349	-0.862517	-1.24805	-0.824215	0.559565	0.570473	0.279401	-0.0382109	-0.0627918	-1.08053	-1.26108	0.70531	-0.0570183	0.0382109	0.755655
1678 Neg	5.724	309.335	310.343	308.328	-0.223791	-0.0655861	21.1445	21.2347	-0.117622	0.0377159	-0.220854	-0.0687943	21.5227	21.5168	21.0011	0.0202675	-0.179295	-0.0202675	-0.0730286	0.0594101
778 Pos	8.844	309.341	310.349	308.334	-10.6811	-10.5229	-10.8333	-10.6506	-10.5749	-10.4196	-10.6781	-10.5261	13.4257	11.8461	13.5274	13.3956	13.4564	13.3555	13.6045	10.4196
914 Pos	1.255	309.871	310.878	308.863	1.81002	1.85605	-0.102067	0.102067	2.39704	2.43167	0.419084	0.135346	0.367617	-22.0464	-22.0092	-21.8059	-22.0055	-21.8465	-21.8992	-21.7668
720 Pos	2.528	310.128	311.136	309.121	24.0472	24.0775	24.1294	24.2942	-0.166185	-0.0108471	22.9412	23.1888	22.8759	-0.268818	-0.23156	-0.0282955	-0.227858	-0.0688305	-0.121592	0.0108471
1527 Pos	12.617	310.213	311.22	309.206	0.0520682	0.154832	-0.941728	-0.620834	1.06784	0.664267	-0.425262	-0.821005	-0.0520682	-0.382386	-0.945519	-0.562913	0.968186	0.665003	0.661358	0.559356
1000 Pos	8.797	310.271	311.278	309.263	11.8674	11.657	11.5734	11.4696	11.8324	11.7588	11.6658	11.657	-11.8	-11.7493	-11.712	-11.5087	-11.7083	-11.5493	-11.602	-11.4696
508 Neg	26.271	310.288	311.295	309.28	0.990632	1.35695	-0.577633	-0.361851	0.0858398	0.160906	-0.191123	-0.232233	-0.538805	0.0514064	-0.0663867	-0.0514064	0.783499	1.53783	0.1198	-0.208075
2656 Pos	6.399	310.32	311.327	309.313	20.672	20.7999	21.2327	21.2018	20.8565	-0.0108471	20.5992	21.0627	-0.319517	-0.268818	-0.23156	-0.0282955	-0.227858	-0.0688305	-0.121592	0.0108471
2630 Pos	1.5	310.968	311.975	309.961	-0.223791	-0.0655861	21.5654	21.5541	20.9221	0.0377159	21.6525	21.7175	-0.270954	-0.220255	-0.182997	0.0202675	-0.179295	-0.0202675	-0.0730286	0.0594101
1481 Pos	1.554	311.1	312.107	310.093	-0.190723	-0.255525	0.348304	0.25286	-0.277518	-0.0254464	0.0254464	0.303363	0.323699	0.21611	0.104621	0.265623	-0.343892	-0.443818	-0.206665	-0.207695
2441 Pos	1.701	311.153	312.16	310.145	10.9908	10.6731	11.4645	11.4332	10.8036	10.0104	11.7172	11.2597	-10.3408	-10.2901	-10.2528	-10.0496	-10.2491	-10.0901	-10.1429	-10.0104
1615 Neg	1.162	311.156	312.163	310.149	23.0001	23.0278	24.751	24.4465	-0.117622	0.0377159	-0.220854	-0.0687943	24.8812	-0.220255	-0.182997	0.0202675	-0.179295	-0.0202675	-0.0730286	0.0594101
1106 Neg	1.496	311.158	312.165	310.151	-0.992338	-1.30548	1.07467	0.876251	-1.04302	-0.96691	1.05464	0.759002	1.17409	0.945	1.09699	1.04749	-1.27018	-0.759002	-2.2037	-1.33178
2582 Pos	16.418	311.179	312.187	310.172	19.4989	-0.114149	21.3897	21.9226	-0.166185	-0.0108471	20.444	20.5389	21.6877	20.2593	-0.23156	-0.0282955	-0.227858	-0.0688305	-0.121592	0.0108471
2062 Pos	8.797	311.276	312.283	310.268	-21.5837	-0.178718	-21.7359	-21.5532	-21.4775	-1.60853	-21.5807	-21.4287	0.182634	0.228908	0.326456	0.22465	0.401066	0.274644	0.242142	0.178718
590 Pos	1.038	311.774	312.782	310.767	-0.236841	0.404659	-0.329657	-0.216997	0.309082	0.373054	-0.378544	0.117255	-0.47841	-0.348617	-0.294556	-0.0676227	0.0676227	0.282954	0.350983	0.306818
1339 Neg	1.193	311.99	312.997	310.982	-10.9091	-10.7509	10.6259	11.1024	-10.8029	-10.6476	11.2447	10.9312	10.9988	10.879	11.0029	10.9542	-10.8646	-10.7056	-10.7583	-10.6259
1609 Neg	1.192	311.997	313.004	310.99	11.6435	11.6647	-12.0398	-11.8571	11.6696	12.0004	-11.8846	-11.7325	-11.9347	-11.884	-11.8468	-11.6435	11.8661	11.7617	11.7891	11.7995
1226 Pos	1.007	312.027	313.034	311.019	12.3275	12.4062	10.553	10.9253	12.746	12.7709	12.5366	12.379	-10.8834	-10.8327	-10.7954	-10.5921	-10.7917	-10.6327	-10.6854	-10.553
906 Neg	8.992	312.072	313.079	311.065	0.00341272	0.516546	0.611907	0.60428	-0.329042	0.188743	0.7823	0.513892	-0.228881	0.397653	-0.476835	-0.396023	-0.788702	-0.00341272	-0.499234	-0.311442
2885 Pos	9.894	312.096	313.103	311.088	-0.252783	-0.0945778	-0.404999	-0.222301	-0.146614	0.00872421	-0.249845	-0.0977859	19.9266	19.7994	19.4827	-0.00872421	21.3354	21.1269	20.6179	20.55
583 Pos	6.277	312.175	313.182	311.167	0.982364	1.2913	1.94714	1.86378	1.24304	1.29394	1.12246	1.48373	-1.57411	-1.0708	-1.35649	-1.29059	-1.84292	-1.57254	-1.40879	-0.982364
1328 Pos	1.621	313.014	314.021	312.007	0.150496	0.25386	-0.115143	-0.600729	0.502335	0.274374	-0.421428	-0.328407	-0.249111	-0.740269	-0.236691	-0.32824	0.210635	0.115143	0.295945	0.356898
328 Pos	1.13	313.171	314.178	312.163	1.56542	1.95361	-0.644026	-0.191821	1.9598	1.97412	0.0280833	0.0365586	-2.10194	-2.26902	-0.0280833	-2.13888	-0.091991	0.101701	-0.0373034	0.42546
1409 Pos	6.001	313.329	314.337	312.322	-11.1187	-10.9605	-11.2709	-11.0882	-11.0126	-10.8572	-11.1158	-10.9637	11.4511	12.1845	11.7239	12.0048	11.6766	11.9154	11.8366	10.8572
296 Neg	1.767	313.925	314.933	312.918	-0.814788	-1.28169	-0.138325	-0.418288	0.440886	-0.325394	0.0133128	-0.543098	0.0858855	-0.197383	0.203807	-0.0133128	0.488974	0.065969	0.620745	0.245702
992 Pos	1.185	313.997	315.005	312.99	-0.130583	0.0276222	-0.282799	-0.100101	-0.0244141	0.130924	-0.127645	0.0244141	-0.177746	-0.127047	-0.0897884	0.113476	24.0431	24.3146	24.5448	24.7517
2326 Pos	8.165	314.021	315.029	313.014	10.2595	10.6316	-10.6558	-10.4731	10.9468	11.6907	-10.5007	-10.3486	-10.5508	-10.5001	-10.4628	-10.2595	10.9763	11.5094	11.2532	11.8191
1252 Pos	7.867	314.022	315.029	313.014	0.546508	0.693186	-2.26926	-0.898139	1.37989	1.58872	-0.546508	-0.824811	-1.49694	-1.40156	-1.14959	-1.48643	0.88146	1.24127	1.15514	1.43419
2014 Pos	5.551	314.046	315.053	313.038	11.0108	11.4476	-11.219	-11.0363	11.0533	11.1841	-11.0638	-10.9117	-11.1139	-11.0632	-11.0259	-10.8227	10.9708	10.9539	10.8227	10.8778
2524 Pos	6.281	314.054	315.061	313.047	22.0883	22.3816	-0.331476	-0.148779	21.4523	21.4685	-0.176323	-0.0242634	-0.226423	-0.175724	-0.138466	0.0647984	21.5078	0.0242634	-0.0284977	0.103941
756 Neg	1.152	314.059	315.066	313.051	0.0346785	-0.0346785	-21.8872	-21.7045	1.01548	1.23873	-21.7321	0.0589838	-21.7822	-21.7315	-21.6942	-21.491	1.48697	0.583951	2.60211	2.10321
1440 Pos	16.448	314.342	315.349	313.335	-0.117664	-20.0757	3.3952	3.19211	-20.1277	-19.9724	2.40396	1.99501	2.97854	2.11987	0.117664	0.363421	-20.1894	-20.0304	-20.0831	-19.9507
2205 Pos	6.747	315.03	316.037	314.023	10.4716	11.6156	-10.8678	-10.6851	10.8875	11.2158	-10.7127	-10.5606	-10.7628	-10.7121	-10.6748	-10.4716	11.215	11.1385	11.1015	11.3666
556 Pos	1.627	315.121	316.129	314.114	-0.281486	-0.360519	0.448281	0.327856	-0.0391722	-0.151567	0.432514	0.313101	0.424232	0.0391722	0.322882	0.514816	-0.220711	-0.344074	-0.456761	-0.526236
2941 Pos	6.612	315.201	316.208	314.194	-0.209856	-0.051651	-0.362072	-0.179375	-0.103687	0.051651	-0.206919	-0.0548592	-0.257019	21.0822	21.8683	19.3583	20.1123	19.4936	20.1864	0.0733452
2793 Pos	16.436	315.344	316.351	314.337	-0.252783	-0.0945778	21.3285	21.2981	-0.146614	0.00872421	20.5812	20.2486	20.9972	20.2546	-0.211988	-0.00872421	-0.208286	-0.0492592	-0.10202	0.0304184
2874 Pos	6.622	315.799	316.806	314.791	-0.209856	-0.051651	-0.362072	-0.179375	-0.103687	0.051651	-0.206919	-0.0548592	20.5197	-0.20632	20.5358	20.7587	20.4512	20.3055	20.9796	20.831
2769 Pos	1.247	315.931	316.939	314.924	10.7981	10.9492	10.4226	10.3815	10.7287	11.2433	10.6119	9.87715	-10.2075	-10.1568	-10.1196	-9.91629	-10.1159	-9.95683	-10.0096	-9.87715
988 Pos	1.477	315.933	316.94	314.925	-0.0765262	0.417782	0.0763373	0.00459242	0.119956	0.859531	-0.269491	-0.271365	-0.246011	-0.30533	-0.197143	-0.225337	-0.00459242	0.818775	0.398078	0.620674
908 Neg	22.097	316.218	317.225	315.211	-20.8457	-20.6875	1.49013	1.49453	-20.7395	-20.5842	1.69868	1.73817	1.98787	2.14131	1.90293	1.9229	-1.49013	-20.6422	-20.695	-20.5625
992 Neg	16.08	316.262	317.269	315.254	-1.02998	-0.494688	1.40781	0.494688	-20.9201	-20.7648	1.53231	0.856512	1.56039	1.14632	1.61531	1.42068	-20.9818	-0.818021	-20.8755	-20.7431
2779 Pos	8.359	316.367	317.374	315.36	-0.209856	-0.051651	-0.362072	-0.179375	-0.103687	0.051651	-0.206919	-0.0548592	-0.257019	21.3835	20.5251	20.9408	20.3226	20.6725	20.5718	21.3118
953 Pos	3.209	317.098	318.105	316.091	0.144024	0.0898528	0.272411	0.666103	0.0987334	-0.0435739	0.444433	0.354986	0.0435739	-0.671029	-0.497969	-0.501646	-0.420127	-0.36604	-0.643458	-0.716763
1178 Pos	11.692	317.219	318.226	316.212	0.0682626	0.0845237	-0.408092	-0.237922	0.00716829	0.112035	-0.0394301	-0.363183	-0.00716829	-0.490746	0.0075202	-0.190912	-0.0100484	0.231068	0.569557	0.274497
2015 Neg	2.141	317.282	318.289	316.275	20.2211	19.8987	-0.280682	-0.0979843	-0.0222969	0.133041	-0.125528	0.0265312	-0.175629	-0.124929	-0.0876713	0.115593	-0.0839691	0.075058	0.0222969	0.154736
1751 Pos	1.173	317.901	318.908	316.894	-0.156601	0.00160408	-0.308817	-0.12612	-0.0504322	0.104906	-0.153664	-0.00160408	-0.203764	21.4898	-0.115807	0.0874577	23.0148	23.1884	23.1976	23.439
1898 Neg	18.954	318.188	319.195	317.18	-0.180864	-0.0226593	-0.33308	-0.150383	-0.0746956	0.0806427	20.0434	20.8691	19.9292	-0.177328	19.9151	20.9936	-0.136368	0.0226593	-0.0301018	0.102337
229 Neg	23.603	318.234	319.241	317.226	0.0016427	-1.26585	0.849578	0.40562	-0.397352	-1.89921	0.472664	-0.0016427	0.822256	0.596374	0.740953	0.674338	-0.117846	-0.752422	-0.26697	-1.27081
1212 Pos	6.025	318.285	319.292	317.278	-11.4936	-11.3354	-11.6458	-11.4631	-11.3874	-11.2321	-11.4906	-11.3386	11.3295	11.9852	11.3162	11.7832	11.423	11.6044	11.2321	12.1476
2133 Pos	5.972	318.347	319.354	317.34	-10.7154	-10.5572	-10.8676	-10.6849	-10.6092	-10.4539	-10.7124	-10.5604	10.8324	11.7174	10.9602	11.2623	10.9323	11.3371	10.4539	11.6999
1977 Pos	1.178	319.123	320.131	318.116	-21.6606	-21.5024	-21.8128	-21.6301	-2.0201	-21.3991	-2.15537	0.227064	0.383749	0.0822206	0.271099	0.326538	0.282731	0.521437	0.0572867	-0.0572867
2506 Pos	1.228	319.956	320.964	318.949	-0.180864	-0.0226593	22.9359	19.5993	-0.0746956	0.0806427	20.0252	22.8949	-0.228027	-0.177328	-0.14007	0.0631943	-0.136368	0.0226593	-0.0301018	0.102337
771 Neg	20.888	320.214	321.221	319.207	-11.4062	-11.248	11.5478	11.123	-11.3	-11.1447	11.502	11.4777	11.6562	11.4504	11.7705	11.8418	-11.3617	-11.2027	-11.2554	-11.123
678 Neg	26.047	320.249	321.256	319.242	-0.0735435	-0.840294	0.48103	0.181094	-0.405418	-0.760219	0.615973	-0.169692	0.9128	0.412283	0.80274	0.342709	-0.187016	-0.415938	0.0735435	-0.433427
2629 Pos	1.893	321.106	322.114	320.099	21.2794	20.913	22.1038	22.2178	-0.0730915	20.2976	-0.176323	-0.0242634	-0.226423	-0.175724	-0.138466	0.0647984	-0.134764	0.0242634	-0.0284977	0.103941
381 Pos	6.427	321.132	322.139	320.124	-0.0229206	0.10261	-0.173332	-0.0496416	0.117448	0.230746	-0.0930042	-0.0985327	-0.0974007	-0.115105	0.00434113	-0.00434113	0.0360661	0.0426455	0.110064	0.197663
162 Neg	3.029	321.133	322.14	320.125	4.67904	4.52348	-0.191368	4.67911	0.500064	4.66775	-21.2467	4.8757	-21.2968	-21.2461	0.191368	5.18345	-21.2051	-21.0461	-21.0989	-20.9664
1172 Pos	7.595	321.166	322.173	320.159	-0.860318	-0.510292	0.682387	0.56366	-0.225314	-0.368796	0.296242	0.187972	0.514081	0.132103	0.277188	0.553077	-0.286797	-0.282711	-0.132103	-0.653809
2818 Pos	6.443	321.349	322.357	320.342	-0.223791	-0.0655861	-0.376007	-0.19331	-0.117622	0.0377159	-0.220854	-0.0687943	20.9566	20.7558	20.904	0.0202675	21.012	-0.0202675	21.1053	20.763
579 Pos	1.056	321.803	322.81	320.795	-0.0734448	-0.0906262	-0.352641	0.137675	0.266245	0.261222	-0.31511	-0.259223	-0.35497	-0.250513	-0.147663	0.0734448	0.144786	0.191762	0.16487	0.330129
751 Pos	1.878	322.001	323.009	320.994	-0.170386	-0.323054	0.201556	0.231543	-0.609532	-0.372485	0.386317	0.227142	0.170386	0.193909	0.362196	0.25941	-0.230402	-0.738675	-0.943079	-0.981292
2735 Pos	11.76	322.08	323.088	321.073	-0.180864	-0.0226593	21.8208	21.9485	-0.0746956	0.0806427	21.535	21.0656	-0.228027	-0.177328	-0.14007	0.0631943	-0.136368	0.0226593	-0.0301018	0.102337
1944 Pos	7.776	322.162	323.169	321.155	-10.88	-10.7218	-11.0322	-10.8495	-10.7738	-10.6185	-10.877	-10.725	10.6185	11.8468	11.4233	11.4218	11.1649	11.4336	10.7741	11.3959
1352 Pos	10.004	322.169	323.177	321.162	-0.194706	-0.0415249	-1.02961	-0.615739	0.182775	0.137588	0.118881	-0.396459	-0.0884028	-0.576799	-0.32598	0.0467548	0.128925	0.145072	0.0415249	0.273864
1389 Pos	20.952	322.187	323.194	321.18	-1.06069	-1.47483	1.12947	1.06069	-21.3537	-21.1984	1.40938	1.19379	1.23095	1.13827	1.66172	1.34201	-1.53321	-21.2564	-21.3091	-21.1767
139 Neg	1.239	323.976	324.983	322.969	-0.00174952	-0.120129	0.105961	0.0183225	-0.448946	-0.628512	0.222772	0.184722	0.271773	0.00174952	0.413153	0.259028	-0.522114	-0.581558	-1.08829	-0.656459
1748 Pos	10.836	324.166	325.173	323.158	23.0984	23.5689	22.7874	23.0865	-0.0730915	0.0822468	-0.176323	-0.0242634	-0.226423	-0.175724	-0.138466	0.0647984	-0.134764	0.0242634	-0.0284977	0.103941
801 Neg	20.91	324.232	325.239	323.224	-21.2757	-21.1175	1.19078	1.86448	-21.1695	-21.0142	1.45184	2.29142	1.27518	1.84179	1.7138	2.01286	-21.2312	-1.19078	-21.1249	-20.9925
1881 Pos	22.931	324.263	325.27	323.256	-21.5404	-21.3822	-21.6926	-0.0434761	-21.4342	-21.2789	-21.5374	-21.3854	0.678923	0.0434761	1.03358	0.513407	0.887856	0.293211	0.566839	0.629715
851 Neg	1.518	325.091	326.098	324.083	-22.1695	-22.0113	0.403328	0.190582	-0.0761495	-0.226355	0.295477	0.536929	0.567822	0.00153303	0.193631	0.384476	-0.247483	-0.00153303	-22.0187	-21.8863
3227 Pos	5.498	325.1	326.108	324.093	20.8255	21.3381	-0.280682	-0.0979843	-0.0222969	0.133041	-0.125528	0.0265312	-0.175629	-0.124929	-0.0876713	0.115593	-0.0839691	0.075058	0.0222969	0.154736
1393 Neg	1.521	325.101	326.109	324.094	22.4695	22.1035	-0.282799	-0.100101	-0.0244141	0.130924	-0.127645	0.0244141	-0.177746	-0.127047	-0.0897884	0.113476	-0.0860863	0.0729408	22.0503	22.3979
2884 Pos	6.207	325.113	326.121	324.106	20.6624	21.3564	20.6875	20.5179	20.5476	20.5784	-0.220854	-0.0687943	-0.270954	-0.220255	-0.182997	0.0202675	-0.179295	-0.0202675	-0.0730286	0.0594101
1483 Pos	2.926	325.209	326.216	324.201	-0.677056	-0.289465	0.746616	0.631499	-0.46827	-0.388311	0.455164	0.417663	0.425056	1.28237	0.289465	0.788948	-1.16017	-1.03644	-1.54916	-0.972836
2128 Pos	1.665	326.083	327.09	325.076	-0.0776591	-21.1499	-0.0137858	0.372338	-21.202	-21.0466	0.0137858	0.422309	0.124039	0.423567	0.242154	0.381138	0.122815	-21.1046	-21.1574	-21.025
2386 Pos	11.635	326.127	327.135	325.12	1.463	1.57629	0.103026	-0.0411835	0.612961	0.0411835	-20.6809	-20.5289	-20.731	-20.6803	-20.6431	-20.4398	0.096034	0.379354	0.153873	-0.0774889
689 Neg	1.175	326.139	327.147	325.132	-0.46105	-0.13413	0.590105	0.232321	-22.3289	-22.1736	0.680346	0.13413	0.750119	0.299386	0.805525	0.719776	-22.3906	-22.2316	-22.2843	-22.1519
143 Neg	1.519	326.158	327.165	325.151	-1.60612	-2.30349	0.679361	0.477727	-0.598073	-0.573838	0.896339	0.432812	0.864676	0.538288	1.00552	0.641107	-1.39336	-0.432812	-1.95934	-0.699223
819 Neg	22.182	326.246	327.254	325.239	-0.904173	-0.250662	0.250662	0.900939	-21.9351	-21.7797	0.356353	1.09527	0.285059	0.891112	0.46583	1.43536	-21.9968	-21.8377	-21.8905	-1.66645
829 Neg	2.138	327.028	328.035	326.02	-0.53371	-0.367522	0.247183	0.0354924	-0.328311	0.0335403	0.0998807	-0.0335403	0.187803	0.170948	0.404894	0.439545	-0.315329	-0.0958133	-0.690452	-0.342631
1649 Neg	1.538	327.085	328.092	326.078	-0.250912	-0.648847	0.0123892	-0.0657883	0.481771	0.479602	-0.540832	-0.667755	0.162133	-0.444962	-0.25468	-0.0123892	0.566285	0.691621	0.586763	0.588877
664 Pos	2.446	327.131	328.139	326.124	-0.0337148	-0.310621	0.707668	0.368146	0.0337148	-0.0584359	0.496023	0.279383	0.451526	-0.0964694	0.502768	0.285898	-0.17274	-0.121143	-0.314561	-0.5861
977 Neg	2.299	327.132	328.139	326.125	-0.272998	0.014914	-0.0312991	0.490112	-0.246286	0.0496097	0.0366101	0.263756	0.166727	0.37652	-0.014914	0.639196	-0.421972	-0.363538	-0.256796	-0.640261
2150 Pos	6.504	327.352	328.359	326.344	0.166552	0.417798	-21.5805	0.46414	0.313234	0.0605984	-0.0605984	0.319078	-21.4754	-21.4247	-21.3874	-21.1842	-21.3837	-21.2247	0.231659	0.750505
1933 Pos	6.483	327.356	328.363	326.348	-10.9815	-10.8233	11.0099	-10.9511	-10.8754	-10.72	-10.9786	-10.8266	10.72	11.7478	10.9672	11.2996	10.8181	11.1441	-10.8308	11.5501
1116 Pos	3.371	328.022	329.029	327.014	0.308488	0.355798	-0.00192499	0.695479	0.00192499	-0.112203	-0.251207	0.103213	0.086412	-0.0181375	-0.690465	-0.587184	0.462079	0.279869	-0.698678	-0.274398
2562 Pos	2.615	328.055	329.063	327.048	10.7765	11.0763	11.6795	11.7901	10.2979	10.0962	10.3843	9.99735	-10.3277	-10.277	-10.2398	-10.0365	-10.2361	-10.077	-10.1298	-9.99735
1245 Pos	9.438	328.09	329.097	327.082	0.245488	-0.0478215	0.510853	1.00384	-0.293674	0.327043	0.713436	0.62741	0.300036	0.036859	-0.313303	-0.036859	-0.581972	-0.628104	-0.682934	-0.576904
225 Pos	1.679	328.134	329.141	327.127	-0.197694	-0.168398	0.168398	0.526771	-0.594275	-0.776242	0.345313	0.766964	0.400147	0.577393	0.51436	0.642572	-0.558747	-1.32351	-0.856359	-1.95318
2715 Pos	8.476	328.174	329.182	327.167	-0.201132	-0.0429268	-0.353348	-0.17065	-0.0949631	0.0603752	-0.198194	-0.046135	20.9724	-0.197596	21.0851	0.0429268	21.3602	21.1192	20.9068	21.5873
63 Neg	10.8	328.226	329.233	327.219	-0.599991	-1.05206	-0.648604	-0.847306	0.103376	0.0864353	0.0287066	-0.037138	-0.043582	0.0456686	0.248424	-0.0545893	0.0961447	0.101192	-0.0287066	0.216616
2665 Pos	18.512	328.237	329.244	327.23	-9.98851	-9.8303	11.3248	10.8153	-9.88234	-9.727	11.5655	10.0783	11.2938	10.2881	11.5544	-9.74445	9.70531	-9.78499	-9.83775	-9.70531
1050 Pos	21.422	328.239	329.247	327.232	-0.149704	-0.610643	0.576161	0.149704	-0.322243	-0.945218	0.506192	0.294521	0.582408	0.422019	0.830705	0.635111	-0.206507	-1.15694	-0.70354	-0.823203
26 Neg	21.353	328.242	329.249	327.234	-0.702488	-0.296769	0.600751	0.706233	-0.822017	-0.853643	0.69244	0.296769	0.877382	1.0032	0.913593	1.07937	-1.05069	-0.496768	-1.23447	-0.775075
748 Neg	10.798	328.386	329.393	327.379	-0.697863	-1.14115	-0.789611	-0.883552	0.0121064	-0.0112538	0.00948763	-0.0643992	-0.0199885	-0.00948763	0.309616	0.0242	0.226023	0.0194173	0.0286574	0.234066
349 Neg	1.342	329.115	330.122	328.107	-0.764343	-0.346528	0.598021	0.349624	-0.853839	-1.22074	0.84147	0.346528	0.758923	0.578956	0.957861	0.851398	-0.811566	-0.871698	-1.10964	-1.11168
2802 Pos	2.733	329.155	330.162	328.148	21.417	21.597	-0.376007	-0.19331	20.735	20.5449	20.6906	20.5662	-0.270954	-0.220255	-0.182997	0.0202675	-0.179295	-0.0202675	-0.0730286	0.0594101
1946 Pos	6.496	329.194	330.201	328.187	10.77	11.3321	11.3188	11.154	11.149	10.8715	10.9281	10.9827	-11.1004	-11.0497	-11.0124	-10.8092	-11.0087	-10.8497	-10.9025	-10.77
713 Pos	6.27	329.204	330.211	328.197	-11.8918	-11.7336	-12.044	-11.8613	-11.7857	-11.6303	-11.8889	-11.7368	11.6303	12.5864	12.1283	12.2306	11.8554	11.767	11.6996	12.2776
2722 Pos	1.219	329.745	330.753	328.738	21.2225	20.9918	20.5341	20.5654	20.8126	20.8151	20.7943	-0.108633	-0.310793	-0.260094	-0.222836	-0.0195713	-0.219133	-0.0601063	-0.112867	0.0195713
776 Neg	1.808	329.899	330.906	328.892	-11.2203	-11.0621	11.4898	11.3268	12.3326	-10.9588	11.6004	10.9371	11.6919	11.4388	-11.1795	11.9846	-11.1758	-11.0168	-11.0696	-10.9371
593 Neg	1.706	329.899	330.907	328.892	-0.1064	-0.380306	0.1064	-22.6216	0.74497	0.594496	-22.6492	-22.4971	-22.6993	-22.6486	0.251864	-22.4081	0.841212	0.450604	1.00364	0.525054
1333 Neg	9.384	329.987	330.995	328.98	10.9289	10.4901	-10.8864	-10.7037	11.1024	10.8791	-10.7312	-10.5792	-10.7813	-10.7306	-10.6934	-10.4901	10.8908	11.2641	11.5062	11.0765
61 Neg	22.03	330.258	331.265	329.251	-1.51272	-1.4967	1.26863	1.4519	-1.71212	-1.61664	1.40429	1.47426	1.56674	1.86861	1.64236	1.94731	-1.68719	-1.49609	-1.26863	-1.58799
1662 Pos	8.81	330.261	331.268	329.254	-0.128577	0.216163	-0.116405	-0.240238	0.110161	0.328296	-0.140697	-0.0585685	-0.0992417	-0.225835	-0.121979	0.0585685	0.152319	0.108901	0.139126	0.136549
208 Neg	22.248	330.276	331.283	329.269	0.734311	0.419199	-0.431817	-1.84469	0.750817	0.345303	-0.345303	-1.76853	-0.564292	-0.711156	-1.10711	-1.46539	1.10626	0.813672	1.10282	0.783358
3001 Pos	8.552	330.288	331.296	329.281	-9.9075	-9.74929	-10.0597	-9.87701	-9.80133	-9.64599	-9.90456	-9.7525	9.64599	10.6787	10.2995	10.5253	10.0047	10.2631	10.2603	11.0514
335 Pos	1.542	331.088	332.095	330.08	-0.219721	-0.0240993	0.0240993	0.329244	-0.46474	-0.371589	0.215739	0.379931	0.385779	0.254101	0.266295	0.512167	-0.418561	-0.471368	-0.564584	-1.02449
81 Pos	5.508	331.112	332.12	330.105	0.22383	-0.0549808	0.596001	0.902204	0.00381041	0.147279	0.809964	0.7107	0.244053	-0.00381041	-0.157629	-0.0869107	-0.293241	-0.424759	-0.747804	-0.656491
2915 Pos	1.146	331.127	332.134	330.119	-0.201132	-0.0429268	-0.353348	-0.17065	-0.0949631	0.0603752	-0.198194	-0.046135	-0.248295	19.8862	20.3164	0.0429268	20.7342	20.87	20.8163	21.5707
3224 Pos	11.278	331.239	332.247	330.232	20.0547	20.0322	-0.305096	-0.122398	20.1844	20.3409	-0.149942	0.00211716	-0.200043	-0.149343	-0.112085	0.0911789	-0.108383	0.0506439	-0.00211716	0.130322
1420 Pos	5.515	331.273	332.28	330.266	0.194833	-0.00554419	0.677874	0.95771	-0.0203519	0.0933614	0.824266	0.750346	0.216778	0.00554419	-0.178366	-0.0897489	-0.337616	-0.251941	-0.859707	-0.838619
46 Pos	22.666	331.323	332.33	330.316	0.0110364	0.010447	-0.0672965	-0.0924172	0.5459	0.219875	-0.0645976	-0.00400972	-0.0524917	-0.0695262	-0.00887823	0.00400972	-0.0543857	0.128646	0.165963	0.16576
2157 Pos	7.758	332.172	333.18	331.165	-21.0259	-20.8677	0.792769	0.505151	-20.9198	-20.7644	-0.214192	0.353465	-0.102817	0.793516	0.477669	0.675415	-20.9814	-20.8224	0.102817	1.12055
334 Neg	23.087	332.273	333.281	331.266	-0.89822	-0.59441	0.409372	0.67654	-0.38169	-0.596741	0.38169	0.502129	0.937937	0.696508	0.631501	0.620273	-1.08209	-0.478868	-0.828472	-0.655525
2184 Pos	22.205	332.3	333.307	331.292	22.0984	-0.0945778	21.0429	22.5031	21.3139	0.00872421	21.3275	22.6087	-0.299946	-0.249247	-0.211988	-0.00872421	-0.208286	-0.0492592	-0.10202	0.0304184
2641 Pos	6.414	332.304	333.311	331.297	-10.4494	-10.2912	-10.6016	-10.4189	-10.3432	-10.1879	-10.4465	-10.2944	10.4968	11.3505	10.5617	10.4423	10.1879	10.4249	10.3881	11.1665
1773 Neg	2.09	333.033	334.04	332.026	-0.63171	-1.62729	0.377018	0.38474	-0.239726	-1.25486	0.539797	-0.529154	0.495549	0.378288	0.601224	0.187583	-0.148315	-0.317133	0.148315	-0.436372
158 Neg	1.589	333.104	334.112	332.097	-24.5429	-24.3847	-0.0126424	0.700244	0.0126424	-0.690988	0.146225	-0.340621	0.610241	0.85921	-0.105464	0.228877	-0.805986	0.898734	-0.996943	0.198891
594 Pos	6.848	333.132	334.139	332.125	0.649405	0.964558	-0.324887	-0.236057	0.740619	0.903577	-0.784629	-0.77724	-0.477048	-0.989722	-0.591809	-0.791487	0.548515	0.601652	0.370837	0.236057
1833 Neg	2.926	333.133	334.14	332.126	21.8511	22.3893	-0.280682	-0.0979843	-0.0222969	0.133041	-0.125528	0.0265312	-0.175629	-0.124929	-0.0876713	0.115593	-0.0839691	0.075058	0.0222969	0.154736
268 Pos	1.706	333.138	334.145	332.131	-0.35908	-0.270348	0.334392	0.430489	-0.719922	-1.08193	0.397252	0.617103	0.518557	0.270348	0.640922	0.631472	-0.807472	-1.45233	-1.34143	-2.66356
2871 Pos	10.053	333.149	334.156	332.141	-0.252783	21.1407	21.4161	20.9216	20.2214	0.00872421	20.1322	19.7409	-0.299946	-0.249247	-0.211988	-0.00872421	-0.208286	-0.0492592	-0.10202	0.0304184
1958 Neg	2.064	333.265	334.273	332.258	20.6281	21.6519	-0.280682	-0.0979843	-0.0222969	0.133041	-0.125528	0.0265312	-0.175629	-0.124929	-0.0876713	0.115593	-0.0839691	0.075058	0.0222969	0.154736
2733 Pos	1.669	333.3	334.307	332.293	-0.254213	-0.33262	0.308331	0.433576	-20.1504	-19.9951	0.321921	0.524308	0.302677	0.254213	0.586588	0.485887	-20.2121	-20.0531	-20.1059	-19.9734
2378 Pos	1.155	333.986	334.994	332.979	10.9651	10.5884	10.5374	10.7844	10.6075	10.8324	10.5988	10.8778	-10.8677	-10.817	-10.7798	-10.5765	-10.7761	-10.617	-10.6698	-10.5374
125 Pos	7.375	334.098	335.105	333.091	1.22127	1.68092	-0.420399	-0.445938	0.31324	0.29215	-0.266958	-0.327154	-0.494441	-0.431576	-0.160213	-0.29573	0.160213	0.27385	0.368581	0.524254
419 Neg	6.171	334.099	335.107	333.092	-0.737239	-0.742939	-1.47618	-1.43261	0.848035	0.255461	-0.36128	-0.824295	-0.0414548	-0.410008	0.21407	0.0414548	0.457346	0.160524	0.895432	0.731344
1667 Neg	15.975	334.196	335.203	333.188	-0.223791	-0.0655861	20.8711	21.2908	-0.117622	0.0377159	-0.220854	20.9384	20.8711	21.1829	-0.182997	0.0202675	-0.179295	-0.0202675	-0.0730286	0.0594101
1054 Neg	8.796	334.196	335.203	333.189	21.7238	21.9698	21.7497	22.2066	22.3055	-0.0108471	22.1673	21.8883	-0.319517	-0.268818	-0.23156	-0.0282955	-0.227858	-0.0688305	-0.121592	0.0108471
1709 Pos	7.372	334.259	335.266	333.252	1.34981	1.72782	-0.33594	-0.376995	0.274699	0.39481	-0.301341	-0.121041	-0.476794	-0.563226	-0.256068	-0.32866	0.121041	0.344825	0.422176	0.554629
439 Pos	11.274	334.703	335.71	333.696	-0.0956507	0.0665827	-0.214783	0.0163364	0.0537786	0.245825	-0.0163364	0.0748472	-24.2123	-24.1616	-24.1244	-23.9211	0.0670691	0.156741	-24.0144	0.236928
726 Pos	11.283	335.261	336.268	334.253	-0.154484	0.00372124	-0.3067	-0.124002	24.8385	24.9529	24.6125	24.7411	-0.201647	-0.150948	-0.113689	0.0895748	-0.109987	0.0490398	-0.00372124	0.128717
1646 Pos	21.073	335.315	336.322	334.307	-0.201132	-0.0429268	-0.353348	-0.17065	-0.0949631	0.0603752	-0.198194	-0.046135	22.9763	22.5671	-0.160337	0.0429268	24.0077	21.6697	21.3726	21.9868
696 Neg	20.901	336.185	337.192	335.177	-1.83354	-1.60035	1.30836	1.49056	-21.3958	-21.2405	1.56542	1.62461	1.5476	1.62817	1.68484	1.96565	-21.4575	-2.03266	-21.3512	-1.30836
532 Neg	13.848	336.233	337.24	335.226	-11.042	-10.8837	11.0197	13.2723	-10.9358	-10.7804	10.7588	12.5157	11.2984	12.8487	10.829	12.7186	-10.9975	-10.8384	-10.8912	-10.7588
1167 Neg	7.455	336.259	337.266	335.252	-0.116619	-0.151777	-0.0758634	-0.258771	0.0499387	-0.102746	0.0813699	-0.176328	-0.0499387	-0.144762	0.150074	0.0976481	0.139581	0.167506	0.203896	0.0868917
2843 Pos	1.267	336.9	337.907	335.892	20.5111	20.6923	-0.331476	-0.148779	21.1669	20.9318	-0.176323	-0.0242634	-0.226423	-0.175724	-0.138466	0.0647984	-0.134764	0.0242634	21.2403	21.3537
2654 Pos	16.451	337.258	338.266	336.251	-0.252783	-0.0945778	21.5995	21.3776	-0.146614	0.00872421	20.8704	20.805	21.2943	20.5847	-0.211988	-0.00872421	-0.208286	-0.0492592	-0.10202	0.0304184
66 Pos	32.525	337.334	338.341	336.326	0.880141	1.06383	-0.297212	-0.770757	-0.0298676	-0.0379529	0.366681	0.7198	0.152895	-0.441204	-0.973928	-1.20784	0.348633	-0.189436	0.0298676	0.75086
589 Pos	1.023	337.796	338.803	336.788	0.087853	0.0965819	-0.352472	-0.206076	0.0587249	0.330847	-0.123332	-0.0538039	-0.245032	-0.254877	-0.0384316	0.0947185	-0.0393701	0.0384316	0.154475	0.351472
2256 Pos	9.021	338.183	339.19	337.175	-0.156601	0.00160408	-0.308817	-0.12612	-0.0504322	0.104906	-0.153664	-0.00160408	22.157	22.2847	-0.115807	0.0874577	22.5331	22.4451	-0.00583839	21.7524
1719 Neg	6.442	338.185	339.192	337.178	-0.156601	0.00160408	-0.308817	-0.12612	-0.0504322	0.104906	-0.153664	-0.00160408	21.4877	21.7735	-0.115807	0.0874577	21.533	21.6373	-0.00583839	0.1266
2533 Pos	9.724	339.169	340.176	338.162	-0.156601	0.00160408	-0.308817	-0.12612	-0.0504322	0.104906	-0.153664	-0.00160408	22.2239	21.8024	-0.115807	0.0874577	22.2236	22.1058	-0.00583839	0.1266
1343 Pos	10.034	339.188	340.195	338.181	0.0718713	0.0197949	-0.672267	-0.471486	0.0568366	-0.0197949	-0.725708	-0.548153	0.176348	-0.034718	-0.308186	-0.140751	0.0684037	0.17121	0.702142	0.0537009
1708 Pos	1.573	340.011	341.018	339.004	-20.9301	-20.7719	-21.0823	-20.8996	-20.824	-20.6686	-1.359	-20.7751	1.41454	1.359	1.4753	1.70584	1.44974	1.61565	1.43995	1.77958
922 Pos	12.783	340.143	341.15	339.135	2.38296	2.33162	0.958975	1.24848	-0.13518	0.323557	-22.1235	-21.9714	-22.1736	-22.1229	-22.0856	-21.8823	0.326018	0.945132	-0.365627	0.13518
1246 Neg	3.122	340.173	341.18	339.166	-0.156601	0.00160408	-0.308817	-0.12612	-0.0504322	0.104906	-0.153664	-0.00160408	24.385	23.0431	-0.115807	0.0874577	19.4798	0.0469227	-0.00583839	0.1266
787 Pos	20.342	340.258	341.265	339.251	-0.00250959	0.00405359	-0.0818486	-0.339292	0.20587	0.0274739	-0.0927234	0.0745244	-0.388262	-0.112285	-0.144792	-0.140542	0.00250959	0.128327	0.29462	0.0460162
1109 Pos	6.568	340.337	341.344	339.33	0.395287	0.355167	0.782011	0.7176	0.339306	0.207304	0.233295	0.434213	-1.47609	-0.272117	-1.01567	-0.671671	-0.942041	-0.85099	-0.925152	-0.207304
65 Neg	1.573	341.035	342.042	340.028	-1.6442	-1.57609	0.0772195	-0.0510707	0.138458	-0.180189	0.0798545	-0.391093	0.311964	-0.275447	0.678906	0.093575	0.208039	-0.139518	0.024919	-0.024919
1481 Neg	1.141	342.004	343.011	340.997	-0.0753326	0.0828724	-0.227549	-0.0448513	0.0308361	0.186174	-0.0723953	0.0796642	-0.122496	-0.0717964	-0.0345383	0.168726	-0.0308361	0.128191	23.6339	23.5816
3210 Pos	10.561	342.052	343.059	341.045	19.6889	19.6342	20.2103	20.6468	-0.0730915	0.0822468	-0.176323	-0.0242634	-0.226423	-0.175724	-0.138466	0.0647984	-0.134764	0.0242634	-0.0284977	0.103941
1547 Neg	12.21	342.078	343.085	341.071	9.76416	-9.88916	11.2527	11.5933	-9.94119	-9.78585	10.759	10.2625	10.6962	10.7667	10.9167	-9.8033	-10.0029	-9.84384	-9.8966	-9.76416
1594 Neg	1.506	342.293	343.3	341.285	-20.2613	-20.103	0.733937	0.871625	-20.1551	-19.9997	0.598259	0.819642	0.74742	0.670171	0.825871	0.722544	-20.2168	-0.598259	-20.1105	-19.9781
2821 Pos	26.254	342.332	343.34	341.325	20.647	-0.105425	20.1374	21.075	20.8565	19.9507	20.6717	20.7632	-0.310793	-0.260094	-0.222836	-0.0195713	-0.219133	-0.0601063	-0.112867	0.0195713
637 Pos	1.526	342.978	343.986	341.971	0.237895	0.31697	-0.415251	-0.603017	0.555484	0.522168	-0.237895	-0.82392	-0.537838	-0.713998	-0.553082	-0.32103	0.298762	0.385069	0.715562	0.556881
2599 Pos	1.567	343.121	344.129	342.114	-10.5761	-10.4179	-10.7283	-10.5456	-10.4699	10.7268	-10.5732	-10.4211	10.7094	10.4153	10.332	-10.332	10.7843	10.5656	10.6783	10.8515
2443 Pos	2.561	343.159	344.167	342.152	-0.0587897	-0.079926	0.629406	0.66322	-0.45873	-0.408936	0.0587897	0.355969	0.150741	0.727665	0.397415	0.756397	-0.722631	-20.2992	-20.352	-20.2195
1813 Pos	7.779	344.144	345.152	343.137	10.7661	10.7699	11.6315	11.7756	11.3197	10.8965	10.8494	11.5442	-11.0965	-11.0458	-11.0085	-10.8053	-11.0048	-10.8458	-10.8986	-10.7661
364 Neg	2.104	345.142	346.149	344.135	-0.21827	-0.535043	1.2547	0.742698	-1.25908	-1.39314	0.9411	0.21827	1.29474	1.1642	1.07531	1.09811	-1.7194	-0.988862	-2.16322	-1.57191
464 Pos	11.514	345.25	346.257	344.243	-0.472287	0.114696	-0.58405	-0.543379	0.308	0.192258	0.0225101	0.0652099	-0.0887561	-0.152892	-0.154772	-0.252701	0.0570331	-0.0225101	0.398124	0.118012
1897 Neg	2.089	345.307	346.314	344.299	-0.272354	-0.114149	19.996	19.0394	-0.166185	-0.0108471	19.6182	-0.117357	19.8277	19.5783	19.5038	19.5684	-0.227858	-0.0688305	-0.121592	0.0108471
3129 Pos	9.936	346.08	347.087	345.073	20.8134	20.5531	-0.305096	-0.122398	20.6584	20.8692	-0.149942	0.00211716	-0.200043	-0.149343	-0.112085	0.0911789	-0.108383	0.0506439	-0.00211716	0.130322
1164 Pos	1.598	346.083	347.09	345.076	11.4084	11.4352	11.54	11.8703	11.4112	11.2298	11.9169	12.0645	-11.5601	-11.5094	-11.4722	-11.2689	-11.4685	-11.3094	-11.3622	-11.2298
3068 Pos	5.714	346.119	347.126	345.112	-0.156601	0.00160408	-0.308817	-0.12612	-0.0504322	0.104906	-0.153664	-0.00160408	20.6952	-0.153065	20.2751	19.6839	21.1951	20.6812	-0.00583839	0.1266
1990 Pos	16.45	346.126	347.133	345.119	-0.272354	-0.114149	22.3859	22.6274	-0.166185	-0.0108471	21.7937	21.3217	22.1086	21.5967	20.6754	-0.0282955	-0.227858	-0.0688305	-0.121592	0.0108471
1603 Neg	18.966	346.183	347.19	345.176	-10.5081	-10.3499	10.2568	10.2249	-10.4019	-10.2466	10.4806	10.9246	10.3261	10.7194	10.9761	11.3349	-10.4636	-10.3045	-10.3573	-10.2249
929 Neg	20.919	346.215	347.222	345.208	-1.13607	-0.653859	0.653859	1.79703	-21.0818	-20.9265	0.752565	2.27511	0.783311	1.43051	1.13703	1.8099	-1.51583	-0.8341	-21.0372	-20.9048
874 Pos	22.723	346.308	347.315	345.3	23.4691	23.8026	23.3537	-0.233149	23.5928	23.6443	23.6197	23.5104	-0.310793	-0.260094	-0.222836	-0.0195713	-0.219133	-0.0601063	-0.112867	0.0195713
1144 Pos	1.491	346.882	347.89	345.875	-0.0440764	0.2322	-0.0777822	-0.0493054	0.352855	0.489777	-0.268247	-0.142729	-0.226699	-0.157134	0.0440764	-0.0909505	0.333403	0.486186	0.314367	0.421916
2892 Pos	1.588	347.029	348.036	346.022	-0.156601	0.00160408	-0.308817	-0.12612	-0.0504322	0.104906	-0.153664	-0.00160408	-0.203764	-0.153065	20.6608	20.3319	21.0674	21.043	21.1113	20.9272
1959 Pos	1.546	348.007	349.014	347	-11.0815	-10.9233	-11.2337	-11.051	-10.9754	-10.82	-11.0786	-10.9265	11.2246	10.8758	10.9981	11.2736	10.82	11.2214	10.9512	11.2155
169 Neg	1.287	348.019	349.027	347.012	0.226693	-0.164678	0.0650678	-0.0303435	-0.989213	-0.753737	0.323611	0.276503	0.281894	0.0303435	0.287276	0.426377	-0.922291	-0.889289	-1.55734	-0.904469
2659 Pos	4.77	348.138	349.146	347.131	10.8113	10.175	10.3983	11.1936	10.6483	10.5961	10.3451	10.182	-10.5053	-10.4546	-10.4174	-10.2141	-10.4137	-10.2546	-10.3074	-10.175
828 Pos	11.983	348.231	349.238	347.223	1.24711	1.60831	1.62963	1.67772	-0.153965	0.146064	-0.18523	-0.176708	0.396669	0.107732	-2.4963	-22.0841	0.485536	-0.107732	-22.1774	-22.045
1291 Neg	22.153	348.232	349.239	347.225	-20.9431	-0.422021	0.481213	1.15237	-20.837	-0.787971	0.583496	1.48121	0.422021	1.48537	0.553911	1.03835	-20.8986	-20.7396	-20.7924	-20.6599
1385 Neg	26.464	348.28	349.287	347.272	21.5806	21.0842	-0.351744	-0.169046	20.651	20.7246	-0.19659	-0.0445309	-0.246691	-0.195992	-0.158733	0.0445309	21.4731	21.8382	-0.0487652	20.1035
2338 Pos	6.481	349.342	350.35	348.335	21.8534	21.8934	22.2601	22.1739	21.747	0.0377159	-0.220854	-0.0687943	-0.270954	-0.220255	-0.182997	0.0202675	-0.179295	-0.0202675	-0.0730286	0.0594101
1225 Pos	8.215	350.093	351.1	349.085	-0.624346	0.370005	0.209897	0.224426	-0.482575	-0.0735426	-0.599626	0.0735426	0.286671	0.455894	-0.877474	-0.772964	0.392369	0.155597	-0.816758	-0.955617
812 Pos	9.439	350.094	351.101	349.087	0.0217199	0.24721	0.386668	0.348427	-0.289405	-0.0217199	-0.29743	0.271233	0.61453	0.344511	-0.495946	-0.0871639	0.404914	-0.0903015	-0.869158	-0.972222
69 Pos	11.506	350.206	351.213	349.199	-0.506113	-0.34843	-0.743548	-0.786136	0.324792	0.232156	0.192921	0.0817905	-0.124534	-0.226629	-0.0512519	-0.00529814	0.00960016	0.0831943	0.159422	0.00529814
1999 Pos	11.505	350.371	351.378	349.363	10.6923	10.8757	10.641	10.659	11.5681	11.4332	11.4721	11.4666	-10.9713	-10.9206	-10.8834	-10.6801	-10.8797	-10.7206	-10.7734	-10.641
1800 Pos	1.499	351.093	352.101	350.086	-0.0629282	-0.463551	0.169297	0.113822	-0.254205	-0.909102	0.480165	0.661432	0.0629282	0.315894	0.322691	0.755462	-0.851954	-1.45175	-0.772595	-1.22876
1016 Pos	8.797	351.124	352.132	350.117	-0.0170603	0.0170603	0.461358	0.342212	0.351076	0.331549	0.202434	0.234671	-22.929	-22.8783	-0.347989	-22.6378	0.250895	-22.6783	-22.7311	-22.5986
2040 Pos	9.022	351.126	352.133	350.119	-0.209856	-0.051651	-0.362072	-0.179375	-0.103687	0.051651	-0.206919	-0.0548592	22.1073	21.419	-0.169062	21.8184	22.2231	21.9178	22.2476	22.3125
1011 Pos	16.47	351.25	352.257	350.242	-0.106319	-0.391825	2.53413	2.83108	-21.1939	-21.0385	2.05238	1.77662	2.52473	1.59996	0.106319	0.224998	-21.2555	-21.0965	-21.1493	-21.0168
130 Pos	22.212	351.312	352.319	350.304	0.418165	0.933077	-1.09815	-1.41452	-1.07046	0.0686226	0.425774	0.247391	0.239445	-0.160919	-25.6533	-25.45	1.21252	-0.0686226	-0.109575	0.395158
2060 Pos	22.208	351.335	352.342	350.328	-0.128466	0.0297394	-0.280682	-0.0979843	-0.0222969	0.133041	-0.125528	0.0265312	-0.175629	-0.124929	23.9611	23.8452	-0.0839691	0.075058	0.0222969	0.154736
3025 Pos	20.872	351.402	352.409	350.395	-0.272354	-0.114149	19.6599	-0.241873	-0.166185	-0.0108471	20.1644	20.1774	19.7229	20.1658	20.1881	20.2778	-0.227858	-0.0688305	-0.121592	0.0108471
281 Neg	1.002	351.794	352.801	350.787	-0.0469899	0.0122437	-0.105683	-0.0122437	0.0147119	-0.179587	-0.230488	-0.414878	0.0521646	-0.186717	0.147745	0.0373139	0.141096	-0.0599437	0.309905	0.266207
2 Pos	8.824	352.108	353.115	351.1	-0.161799	-0.0798178	-0.146504	-0.0599995	0.0176296	0.0856705	-0.0463209	0.0216179	0.019866	-0.0695562	0.0590982	0.0893641	-0.0274515	-0.0176296	0.0436277	0.0565681
109 Neg	2.133	352.14	353.148	351.133	-0.824215	-0.472445	0.492217	0.767836	-1.69008	-1.18928	0.581203	0.472445	0.518756	0.611462	0.525784	0.848833	-2.61278	-1.15448	-2.94664	-1.77038
567 Neg	1.508	352.156	353.163	351.149	-1.00992	-0.910961	0.429188	0.844671	-1.18411	-0.321343	0.467949	0.912088	0.321343	0.591969	0.549564	0.719271	-1.9635	-1.10216	-1.90241	-1.14729
868 Neg	23.37	352.23	353.237	351.223	-0.328003	0.0877385	-0.034265	0.509591	-0.603408	-0.184678	0.034265	0.488396	0.556759	0.577463	0.104476	0.400123	-0.553788	-0.383656	-0.750329	-0.0364194
1627 Pos	14.961	352.256	353.263	351.249	0.744263	1.10601	1.16419	1.04408	-0.262902	-0.220139	0.518543	0.888814	0.224764	-0.0855627	-21.2502	-21.047	-0.0782518	0.0782518	-0.351379	-0.226018
1966 Neg	5.282	352.274	353.282	351.267	20.0052	20.7595	-0.305096	-0.122398	19.397	20.142	-0.149942	0.00211716	-0.200043	-0.149343	-0.112085	0.0911789	-0.108383	0.0506439	-0.00211716	0.130322
1334 Neg	2.131	352.306	353.313	351.299	-0.651589	-0.43342	0.675596	0.782837	-20.7612	-20.6058	0.703339	0.43342	0.660662	0.7268	0.55429	1.04977	-20.8228	-0.843992	-20.7166	-20.5841
210 Neg	2.124	352.368	353.375	351.36	-10.1652	-10.007	10.1183	10.2673	-10.059	-9.90367	10.0964	9.88198	10.0595	10.5701	9.95029	10.5385	-10.1207	-9.96165	-10.0144	-9.88198
186 Pos	8.819	352.727	353.734	351.72	-0.108727	-0.0656304	0.0136228	-25.5198	-25.4441	-25.2888	-25.5474	-25.3953	0.191533	0.0693727	0.208677	0.172975	0.0306725	-0.0136228	0.0210242	0.089745
315 Pos	8.247	353.072	354.079	352.064	-0.0345235	0.0693841	-0.0228858	-0.127482	0.12751	0.276946	0.00974131	0.124009	-0.093123	-0.0360122	-0.0246739	0.00455046	-0.00455046	-0.059031	0.154252	0.101678
2516 Pos	11.288	353.739	354.746	352.732	0.0500174	0.573113	0.00441551	0.244246	0.468549	0.604433	-0.00441551	0.490803	-20.8548	-20.8041	-20.7668	-20.5636	-20.7631	0.650882	-20.6569	-20.5244
2714 Pos	11.304	353.752	354.759	352.744	-0.232515	-0.0743103	-0.384731	-0.202034	-0.126347	0.0289917	-0.229578	-0.0775185	20.706	20.8602	20.9378	21.1188	20.7324	-0.0289917	20.8606	21.2238
1583 Pos	8.374	354.062	355.069	353.054	-10.5789	12.4355	12.1308	12.0801	12.2717	12.3753	11.3728	12.1948	-10.626	-10.5753	-10.5381	-10.3348	10.2957	-10.3753	-10.4281	-10.2957
798 Pos	1.571	354.079	355.087	353.072	-22.4423	-22.2841	-22.5945	-22.4118	-22.3361	-22.1808	-22.4393	-0.908392	1.50062	1.46142	1.54519	1.73887	1.10693	1.03296	0.908392	1.0239
547 Pos	6.6	354.153	355.16	353.145	-12.0511	-11.8928	-12.2033	-12.0206	-11.9449	-11.7895	-12.0481	-11.8961	11.7895	12.6974	11.8822	12.2611	12.286	12.2031	12.4141	12.9224
961 Pos	7.579	354.188	355.195	353.181	-11.6277	-11.4695	-11.7799	-11.5972	-11.5215	-11.3662	-11.6247	-11.4727	11.4681	12.2538	11.3662	12.0797	11.4481	11.8978	11.9362	12.5213
254 Pos	21.529	354.274	355.281	353.266	0.184875	-0.148076	-0.164298	-0.247454	0.126522	-0.0455585	-0.0600457	-0.221604	-0.130728	-0.00702238	0.00702238	0.216558	0.285218	0.211412	0.418956	0.195515
571 Neg	1.466	355.037	356.044	354.03	0.352799	-0.288654	-0.0703001	0.171315	-1.31862	-0.281664	0.225795	0.339488	0.480344	0.0703001	0.278312	0.516439	-0.82472	-0.51758	-1.53184	-0.718768
101 Pos	8.822	355.1	356.107	354.093	-0.207909	-0.136843	-0.205762	-0.034224	-0.00644255	0.00644255	0.0112805	0.0339007	0.0700879	-0.0544486	0.156338	0.115545	-0.0477023	-0.0611119	0.0622258	0.114448
1612 Neg	6.279	355.128	356.135	354.12	21.7854	21.1609	21.1951	21.0778	-0.0730915	0.0822468	-0.176323	-0.0242634	-0.226423	-0.175724	-0.138466	0.0647984	-0.134764	0.0242634	-0.0284977	0.103941
1192 Pos	6.61	356.053	357.061	355.046	2.2167	2.69518	2.91702	3.2757	-0.112144	-0.216709	-0.0472074	0.165729	0.286753	-0.0255647	-0.647951	-0.378615	0.0255647	0.0789981	-20.6716	-20.5392
1837 Pos	9.241	356.077	357.084	355.07	-0.0412827	-21.5286	-21.839	-21.6563	0.590065	0.834242	-21.6838	-21.5318	-21.7339	-21.6832	0.118768	0.0412827	0.33624	0.412476	0.785465	1.17908
533 Neg	2.295	356.084	357.092	355.077	0.173579	0.00552845	0.381732	0.0510635	-0.881383	-1.58039	0.0712156	-0.59861	-0.00552845	0.431131	0.339361	0.257337	-0.73353	-1.15055	-1.70745	-1.87203
839 Neg	1.522	356.13	357.138	355.123	-0.825951	-1.37361	0.246062	0.165396	-0.00995827	-0.203574	0.436213	0.216807	0.517792	0.00995827	0.467129	0.327694	-0.265846	-0.0461006	-0.236202	-0.320644
2483 Pos	18.148	356.258	357.265	355.251	-10.3652	-10.207	-10.5174	-10.3347	-10.259	-10.1037	-10.3622	-10.2102	10.5032	12.724	10.2631	10.548	10.3863	10.1037	10.4619	10.6804
1550 Neg	1.542	357.013	358.02	356.005	-0.156601	0.00160408	-0.308817	-0.12612	-0.0504322	0.104906	-0.153664	-0.00160408	-0.203764	22.521	-0.115807	22.6828	22.6208	22.7461	22.5353	22.6186
1849 Pos	8.807	357.073	358.08	356.066	-11.2027	-11.0445	-11.3549	-11.1722	-11.0966	-10.9412	-11.1998	-11.0477	11.1825	10.9412	11.2533	11.2024	11.0308	10.9723	11.2637	10.9934
2881 Pos	6.86	357.078	358.085	356.07	19.9267	-0.105425	20.9476	21.2216	19.7804	19.6318	20.3116	20.6234	-0.310793	-0.260094	-0.222836	-0.0195713	-0.219133	-0.0601063	-0.112867	0.0195713
2823 Pos	14.96	357.161	358.168	356.153	20.5265	20.9879	20.4405	21.3868	20.0517	-0.0108471	19.6681	20.5633	-0.319517	-0.268818	-0.23156	-0.0282955	-0.227858	-0.0688305	-0.121592	0.0108471
1610 Pos	11.286	357.248	358.256	356.241	-0.201132	-0.0429268	-0.353348	-0.17065	-0.0949631	0.0603752	-0.198194	-0.046135	22.5787	22.6984	22.7869	0.0429268	22.7978	22.8785	-0.0503693	22.9871
2198 Pos	11.342	357.311	358.318	356.304	21.6545	21.2704	-0.376007	22.0992	22.3054	22.3794	22.0579	-0.0687943	-0.270954	-0.220255	-0.182997	0.0202675	-0.179295	-0.0202675	-0.0730286	0.0594101
2505 Pos	8.906	357.676	358.683	356.669	-0.232515	-0.0743103	-0.384731	-0.202034	-0.126347	0.0289917	-0.229578	-0.0775185	21.1096	21.6313	21.2617	21.3515	21.1737	-0.0289917	21.2593	21.4512
494 Neg	1.179	357.896	358.903	356.889	-0.201405	-0.229275	0.0604672	0.181309	-0.287866	-0.082128	-0.0604672	0.139114	0.254326	0.208171	0.310298	0.30111	-0.159732	0.150992	-0.751125	-0.22118
1009 Pos	1.183	358.023	359.03	357.016	-0.201132	-0.0429268	-0.353348	-0.17065	23.2887	23.54	-0.198194	-0.046135	-0.248295	20.4867	-0.160337	0.0429268	23.0785	23.4721	23.9487	24.5661
1996 Pos	1.431	358.023	359.031	357.016	12.3889	12.0837	10.087	-10.2932	12.6448	12.655	10.0405	10.8587	-10.3709	-10.3202	-10.2829	10.8809	-10.2792	-10.1202	-10.173	-10.0405
2702 Pos	7.842	358.123	359.13	357.115	-0.26363	-0.105425	21.2431	21.2731	20.2952	20.2403	20.4371	-0.108633	20.3508	21.3185	-0.222836	-0.0195713	-0.219133	-0.0601063	-0.112867	0.0195713
2759 Pos	12.076	358.124	359.132	357.117	-0.156601	0.00160408	-0.308817	-0.12612	-0.0504322	0.104906	-0.153664	-0.00160408	21.6673	-0.153065	20.9419	20.7258	21.9803	21.0629	-0.00583839	0.1266
1196 Neg	23.563	358.282	359.289	357.274	0.201019	0.722899	-21.3436	-21.1609	0.743453	0.536799	-0.0584121	-21.0364	-21.2385	-21.1878	-0.15383	-20.9473	0.19721	0.824247	0.0584121	0.344121
2706 Pos	1.772	359.054	360.061	358.046	-19.6358	-19.4776	0.511767	0.113532	1.12346	1.88118	-19.6329	-19.4808	-19.683	-19.6323	-0.113532	-19.3917	1.45332	1.77343	1.38942	1.4443
3165 Pos	14.452	359.117	360.124	358.11	-0.15288	0.00532532	-0.305096	-0.122398	-0.046711	0.108627	-0.149942	0.00211716	21.751	20.9319	-0.112085	0.0911789	-0.108383	0.0506439	-0.00211716	0.130322
1383 Pos	9.258	359.175	360.182	358.168	1.93628	2.7939	-21.016	-20.8333	2.1828	2.26961	-20.8608	-20.7088	-0.438335	-20.8602	-20.823	-20.6197	2.30212	2.34755	0.438335	0.542899
1675 Neg	8.42	359.177	360.185	358.17	20.9985	21.1307	-0.351744	-0.169046	20.4452	20.8605	-0.19659	-0.0445309	-0.246691	-0.195992	-0.158733	0.0445309	21.0301	21.2898	-0.0487652	19.7534
2522 Pos	8.827	359.19	360.198	358.183	-0.128466	0.0297394	-0.280682	-0.0979843	-0.0222969	0.133041	-0.125528	0.0265312	-0.175629	-0.124929	-0.0876713	0.115593	23.1522	23.2997	0.0222969	0.154736
1309 Pos	2.802	359.193	360.2	358.185	-0.0754204	-0.225685	0.443398	0.618087	-0.341117	-0.567189	0.219908	0.143001	0.17245	1.10736	0.0754204	0.517652	-0.644667	-0.782895	-1.07116	-1.08276
1890 Pos	8.846	359.198	360.205	358.19	22.3217	23.0782	-0.331476	-0.148779	22.7538	22.9445	-0.176323	-0.0242634	-0.226423	-0.175724	-0.138466	0.0647984	-0.134764	0.0242634	21.7621	21.9144
1656 Pos	8.11	359.204	360.211	358.197	1.2536	1.39524	0.0758643	0.570111	-0.0355868	0.56528	-0.264108	-0.0869832	-0.258006	-0.335451	-0.593093	-0.190355	0.0355868	0.57691	-0.156044	0.594963
1081 Pos	11.294	360.067	361.074	359.059	-0.284055	-0.0652685	-0.45285	-0.145161	-0.206389	-0.0228195	-0.27277	-0.0227623	0.220369	0.0612545	0.0803184	0.502747	0.0227623	0.137165	0.145813	0.312404
1671 Pos	1.464	361.926	362.933	360.918	1.74825	1.83701	0.19315	0.0178008	-1.11489	2.18533	-0.0178008	0.328573	-21.2793	-21.2286	-21.1914	0.460111	-21.1877	-21.0287	-0.41292	0.641311
1799 Neg	16.576	362.245	363.253	361.238	-0.272354	-0.114149	20.7471	20.6474	-0.166185	-0.0108471	20.1435	20.5288	-0.319517	-0.268818	20.3549	20.5203	-0.227858	19.5139	-0.121592	0.0108471
820 Pos	20.708	362.301	363.308	361.294	0.316882	0.0694823	0.290799	0.252688	0.442228	0.134367	0.278099	0.1904	-0.762403	-0.746534	-0.439874	-0.521048	-0.74841	-0.61789	-0.0694823	-0.721473
3054 Pos	1.504	362.856	363.864	361.849	-0.156601	0.00160408	-0.308817	-0.12612	-0.0504322	0.104906	-0.153664	-0.00160408	-0.203764	20.3531	-0.115807	19.9639	20.5516	20.5804	20.5849	20.4926
2745 Pos	11.279	363.156	364.163	362.149	20.9841	21.5843	21.43	21.4949	20.6822	0.0377159	-0.220854	-0.0687943	-0.270954	-0.220255	-0.182997	0.0202675	-0.179295	-0.0202675	-0.0730286	0.0594101
3027 Pos	8.776	363.216	364.223	362.209	-0.156601	0.00160408	-0.308817	-0.12612	-0.0504322	0.104906	-0.153664	-0.00160408	20.5188	20.8158	20.8275	20.5734	-0.112104	0.0469227	-0.00583839	20.8144
2380 Pos	1.466	363.921	364.928	362.914	22.2158	20.2177	19.3022	-0.222301	22.8564	0.00872421	21.4399	21.7008	-0.299946	-0.249247	-0.211988	-0.00872421	-0.208286	-0.0492592	-0.10202	0.0304184
1178 Neg	1.203	363.991	364.999	362.984	-0.0181484	0.14603	0.0271749	-0.0491285	-23.0227	-22.8674	0.111823	0.224369	0.254886	0.0181484	0.402544	0.407124	-1.38099	-0.574352	-22.9781	-22.8457
129 Neg	1.242	363.999	365.007	362.992	-0.0997467	0.0584583	-0.251963	-0.0692654	21.8012	22.1035	-0.0968094	0.0552502	-0.14691	-0.0962105	-0.0589523	0.144312	-0.0552502	0.103777	21.7313	21.955
1307 Pos	11.977	364.145	365.152	363.137	0.766374	1.34214	1.07721	1.92285	-21.678	-0.153517	-0.292827	-0.028966	0.028966	0.505118	-21.7434	-21.5401	0.466769	0.35601	-21.6334	-21.501
931 Neg	21.374	364.221	365.228	363.214	-0.911697	-0.598261	0.546415	0.379198	-0.735516	-0.738892	0.359867	0.340759	0.428012	0.533131	0.453593	0.482437	-0.965554	-0.340759	-0.556268	-0.726645
1459 Pos	1.535	365.036	366.044	364.029	11.0676	11.7392	11.4408	11.4189	11.2477	11.6447	11.1563	11.5783	-11.398	-11.3473	-11.31	-11.1067	-11.3063	-11.1473	-11.2	-11.0676
1635 Pos	9.445	365.154	366.161	364.146	0.0865002	-0.606167	0.152781	0.609439	-0.0122414	-0.124409	0.595177	0.41322	-0.229424	0.0122414	0.296356	0.0601683	-0.564053	-0.587716	-0.49628	-0.737647
1290 Neg	1.085	365.858	366.865	364.851	-0.199528	21.768	-0.351744	-0.169046	22.0712	21.8703	-0.19659	-0.0445309	-0.246691	-0.195992	-0.158733	0.0445309	21.9669	21.454	22.3374	22.1944
261 Neg	1.259	365.969	366.976	364.961	0.149428	-0.241141	0.287886	-0.0112801	-0.244478	-0.306051	0.438393	0.0112801	0.43804	0.303665	0.403426	0.211245	-0.263807	-0.129849	-0.787809	-0.158013
1251 Neg	1.233	366.047	367.054	365.04	0.691231	0.534386	-21.4998	-21.3171	0.748441	0.579656	-21.3446	-21.1926	-0.534386	-21.344	-21.3068	-21.1035	0.783648	0.749189	1.12929	1.03517
245 Neg	1.496	366.173	367.18	365.166	-0.227665	-0.102828	0.263279	0.180004	-2.53544	-2.00471	0.306855	0.263795	0.384808	0.303036	0.102828	0.41328	-2.80909	-1.88435	-4.15156	-2.1475
1205 Neg	17.302	366.184	367.192	365.177	-21.2184	-21.0602	-0.423961	0.322779	-0.17288	0.21489	0.31265	0.545975	0.632151	0.147862	-0.238348	-0.147862	0.511287	0.861187	-1.02671	-0.956294
1153 Pos	11.985	366.237	367.244	365.23	1.16599	1.56128	1.47947	1.73084	-0.330875	0.419476	-0.473294	-0.276358	0.408778	-0.194894	-21.7847	-1.63588	0.47491	0.194894	-21.6748	-21.5423
2364 Pos	2.439	367.127	368.134	366.12	-10.6508	-10.4926	10.7121	10.548	-10.5446	-10.3893	10.3676	11.0209	11.0652	10.7856	11.3888	10.9585	-10.6063	-10.4473	-10.5001	-10.3676
1640 Pos	1.292	367.828	368.835	366.82	12.1052	12.0971	10.463	10.8436	12.6664	12.8105	10.587	10.7554	-10.7934	-10.7427	-10.7054	-10.5021	-10.7017	-10.5427	-10.5954	-10.463
2091 Pos	8.043	368.201	369.208	367.194	22.0105	22.1185	-0.376007	22.4253	22.2048	22.178	21.7733	-0.0687943	-0.270954	-0.220255	-0.182997	0.0202675	-0.179295	-0.0202675	-0.0730286	0.0594101
1099 Pos	22.219	368.238	369.246	367.231	-11.6386	-11.4804	-11.7908	-11.6081	-11.5325	-11.3771	-11.6357	-11.4836	11.8323	11.3771	11.4531	11.5458	11.6111	11.6824	11.9795	11.6664
2291 Pos	9.084	368.7	369.707	367.693	10.8584	11.1229	11.5275	11.2354	10.7861	10.9835	10.3912	10.6556	-10.7215	-10.6708	-10.6336	-10.4303	-10.6299	-10.4708	-10.5236	-10.3912
2352 Pos	1.484	368.887	369.895	367.88	-10.8381	-10.6799	-10.9903	-10.8076	-10.7319	-10.5766	-10.8352	-10.6831	10.8748	10.7072	10.6438	10.7854	10.9106	10.8769	10.5766	10.8948
1112 Pos	9.561	369.235	370.242	368.228	-0.353399	-0.0529046	-0.374853	-0.21891	0.222377	0.170186	-0.00584269	0.20014	-0.168532	-0.547195	0.00584269	0.183557	-0.0148721	0.0926404	0.763973	0.483058
1413 Pos	19.48	369.321	370.328	368.314	0.322768	0.773625	-0.482154	-0.97454	-0.880649	0.0370822	0.514502	-0.0370822	0.165427	0.0403094	-21.7732	-21.5699	0.737207	-0.330072	0.323738	-0.133699
2105 Pos	21.168	369.323	370.33	368.316	-10.4006	-10.2424	-10.5528	-10.3701	-10.2945	-10.1391	-10.3977	-10.2456	12.6281	11.7837	11.795	10.6869	11.6845	10.7825	10.6535	10.1391
3079 Pos	8.816	369.724	370.731	368.717	20.1246	-0.0945778	20.7505	19.9515	19.6692	0.00872421	19.994	19.7777	-0.299946	-0.249247	-0.211988	-0.00872421	-0.208286	-0.0492592	-0.10202	0.0304184
595 Neg	1.376	369.92	370.927	368.913	-0.832541	-1.13495	-0.349004	-0.295355	0.154601	-0.0610895	0.265233	-0.356093	-0.0875874	-0.146939	0.197383	0.113623	0.338738	0.0610895	0.647163	0.284104
2936 Pos	1.163	369.972	370.979	368.965	20.8978	20.8557	-0.329359	-0.146662	-0.0709744	21.1366	20.9937	21.0409	-0.224306	-0.173607	-0.136349	0.0669155	-0.132647	0.0263805	-0.0263805	0.106058
2418 Pos	6.919	370.389	371.396	369.382	-0.209856	-0.051651	-0.362072	-0.179375	-0.103687	0.051651	-0.206919	-0.0548592	21.2651	-0.20632	21.5948	22.0935	21.8938	21.9075	21.5093	0.0733452
834 Pos	6.91	370.396	371.403	369.389	0.434075	0.620805	0.802939	0.708519	0.484357	0.255502	0.111446	0.481104	-23.0459	-0.111446	-22.958	-22.7547	-22.9543	-22.7952	-22.848	-0.436189
2141 Pos	5.473	371.177	372.184	370.17	-0.0135217	0.42028	0.0135217	-0.0510125	0.429867	-0.0674148	-0.548494	-0.639501	-0.693671	0.146752	-0.427918	-0.222578	0.440327	0.12204	0.0847592	0.566378
2675 Pos	9.085	371.178	372.185	370.17	-10.2333	-10.0751	-10.3855	-10.2028	-10.1271	-9.97177	-10.2303	-10.0783	9.97177	11.531	10.5034	10.5689	10.6861	10.8013	10.6313	11.368
1114 Pos	7.605	371.215	372.222	370.208	0.948287	1.18204	1.24523	-0.17887	1.31493	1.26098	0.854848	0.828611	-22.1872	0.17887	-22.0992	-21.896	-22.0955	-21.9365	-21.9893	-21.8568
736 Pos	1.335	372.013	373.021	371.006	0.453288	0.441153	-0.376215	0.0459957	0.50883	0.704843	-0.114965	-0.141393	-0.377971	-0.538214	-0.0459957	-0.213025	0.408799	0.453137	0.161228	-0.128775
1012 Pos	8.865	372.058	373.065	371.051	0.14148	0.272924	0.0167794	0.105419	0.0587659	0.24323	0.0370727	0.464572	-23.0784	-23.0277	-1.06727	-22.7872	-0.0167794	-22.8277	-22.8805	-22.7481
438 Neg	2.124	372.079	373.086	371.072	-0.495085	-0.589597	-0.364633	-0.114937	0.14604	0.737532	-0.380813	-0.250547	-0.187159	0.210622	-0.235701	0.114937	0.607845	0.603144	0.517834	0.665374
1441 Neg	18.968	372.155	373.163	371.148	-10.6444	-10.4862	10.756	10.3612	-10.5383	-10.3829	11.0134	10.9571	10.6202	10.7516	11.1765	11.766	-10.5999	-10.4409	-10.4937	-10.3612
2494 Pos	8.992	372.699	373.706	371.692	10.7287	10.6591	11.0722	10.8033	10.4496	10.4601	10.4177	10.4035	-10.7339	-10.6832	-10.6459	-10.4427	-10.6422	-10.4832	-10.536	-10.4035
524 Pos	2.545	373.173	374.18	372.165	-0.110582	0.0126886	0.625234	0.4866	-0.127437	-0.493615	-0.0126886	0.220612	0.226331	0.8917	0.0627356	0.658992	-0.762429	-0.893467	-1.07972	-1.10567
2782 Pos	8.953	373.202	374.21	372.195	20.1195	20.3595	20.9379	20.5097	20.5837	-0.0108471	20.9492	21.1329	-0.319517	-0.268818	-0.23156	-0.0282955	-0.227858	-0.0688305	-0.121592	0.0108471
859 Neg	1.043	373.752	374.759	372.745	0.0439234	-0.0593576	-0.27179	-0.516835	-0.154034	0.133192	-0.294126	-0.284049	0.269616	0.0399904	0.17512	0.104921	0.0384293	-0.0629835	0.102359	-0.0384293
1348 Neg	1.11	373.86	374.867	372.852	-0.156601	0.00160408	-0.308817	-0.12612	-0.0504322	0.104906	-0.153664	-0.00160408	22.4193	22.6702	22.3064	22.3422	-0.112104	0.0469227	-0.00583839	0.1266
434 Neg	20.894	374.215	375.222	373.208	-1.90476	-1.29288	1.29288	1.62149	-21.9946	-21.8392	1.75885	1.93443	1.37726	1.86707	1.89367	2.07076	-2.30511	-1.99353	-21.95	-21.8175
759 Pos	4.47	374.216	375.223	373.208	0.199832	0.244274	0.25676	0.420108	0.154537	-0.0213914	-0.0509887	-0.0444407	0.0481143	-0.155609	-0.144964	0.0730128	-0.0856919	-0.330985	-0.078074	0.0213914
413 Neg	1.512	375.163	376.17	374.155	-1.42284	-1.61888	1.59308	1.42284	-22.099	-21.9437	1.46346	1.60572	1.44583	2.04337	1.78461	1.8138	-22.1607	-22.0016	-22.0544	-21.922
2734 Pos	9.127	375.209	376.216	374.202	10.5334	10.4673	11.2645	10.9673	10.7024	10.7612	9.88314	10.7608	-10.2135	-10.1628	-10.1255	-9.92228	-10.1218	-9.96282	-10.0156	-9.88314
2217 Pos	1.039	375.73	376.738	374.723	-21.2466	-21.0884	-21.3989	-0.0136838	-21.1405	-20.9851	-21.2437	0.100051	0.202384	-0.327099	0.0136838	0.339903	0.228965	0.659331	0.591064	0.457478
761 Pos	1.302	375.918	376.925	374.91	-0.282713	-0.0612102	0.0400386	0.126762	-0.434968	0.100663	0.22172	0.418976	-0.0400386	0.141253	0.0859675	0.325966	-0.644398	-0.531512	-0.71821	-1.43584
1723 Pos	1.091	375.918	376.925	374.911	12.3477	12.2632	9.89632	12.5629	12.3608	12.03	12.5527	-10.0245	-10.2267	12.5285	-10.1387	-9.93547	-10.135	-9.976	-10.0288	-9.89633
2720 Pos	1.809	375.93	376.937	374.923	10.2221	10.9797	10.513	10.2711	9.99066	10.6901	11.2144	10.8658	-10.321	-10.2703	-10.2331	-10.0298	-10.2294	-10.0703	-10.1231	-9.99066
1735 Pos	8.832	376.061	377.068	375.054	-0.156601	0.00160408	-0.308817	-0.12612	-0.0504322	0.104906	-0.153664	-0.00160408	23.1795	23.2377	23.34	23.1374	-0.112104	0.0469227	-0.00583839	0.1266
734 Pos	1.569	376.062	377.069	375.054	1.45135	1.74239	1.58717	1.86031	1.2631	1.35386	1.50569	1.91646	-22.2628	-22.2121	-1.2631	-1.43339	-22.1711	-22.0121	-22.0649	-21.9324
1121 Pos	9.497	376.106	377.113	375.098	0.627543	0.547547	-0.160563	-0.0781002	-0.191531	-0.353147	0.131322	0.331963	0.0997305	-0.0513248	0.104964	0.219481	-0.384746	0.0513248	-0.224771	-0.368851
487 Pos	6.58	376.134	377.142	375.127	0.920514	1.04488	1.33614	1.23391	1.09451	0.935965	0.725143	1.04028	-1.35028	-0.725143	-0.965012	-1.07477	-1.76296	-1.48257	-1.62497	-0.791565
1814 Pos	7.574	376.169	377.176	375.162	0.733007	0.154625	1.23291	0.609635	-0.0285034	0.493846	0.529068	0.595525	-21.6456	-21.5949	-21.5577	0.0285034	-21.554	-21.3949	-21.4477	-21.3152
860 Neg	1.44	379.08	380.087	378.073	0.701172	-0.382694	0.0572638	-0.0572638	-21.8681	-21.7128	0.301615	0.0966172	0.736608	0.425219	0.321106	0.848324	-1.05649	-0.80997	-21.8235	-1.15123
815 Pos	1.051	379.762	380.769	378.755	-0.110476	0.0861893	-0.406231	-0.0543156	0.2135	0.436524	-0.190017	-0.195974	-0.205062	0.0543156	-0.297123	-0.0975647	0.117459	0.283596	0.327848	0.538051
1986 Pos	1.342	379.947	380.955	378.94	-10.5632	-10.405	-10.7154	11.5055	10.28	-10.3017	11.5087	11.7032	11.6182	11.7849	11.5899	11.6211	-10.5187	-10.3596	-10.4124	-10.28
1932 Pos	8.064	380.095	381.103	379.088	11.8489	11.8917	-10.6656	-10.4829	11.2048	12.917	-10.5104	-10.3584	-10.5605	-10.5098	-10.4726	-10.2693	10.9548	11.8971	10.2693	11.5462
966 Pos	9.281	380.108	381.115	379.1	0.156308	-0.0255909	-0.240312	-0.300613	0.148634	0.236341	-0.279251	-0.0949678	-0.414115	-0.31238	-0.0787602	0.190205	0.0922451	0.185369	0.0255909	0.281827
1655 Neg	2.077	381.016	382.023	380.009	22.6912	23.1322	-0.280682	-0.0979843	-0.0222969	0.133041	-0.125528	0.0265312	-0.175629	-0.124929	-0.0876713	0.115593	-0.0839691	0.075058	0.0222969	0.154736
333 Neg	1.206	381.937	382.944	380.929	0.305722	-0.111595	0.111595	-0.198333	-0.267926	-0.180139	0.242471	0.182804	0.279186	0.212684	0.244133	0.260533	-0.296352	-0.140627	-0.323762	-0.353122
51 Pos	1.228	382.107	383.115	381.1	-0.199531	-0.185935	0.185935	0.324404	-0.848251	-0.902412	0.373425	0.489893	0.300538	0.326385	0.384763	0.536349	-0.671546	-1.07463	-1.51363	-2.58934
199 Pos	1.731	382.108	383.115	381.1	-0.0701694	-0.0938301	0.205879	0.0701694	-0.581368	-0.573581	0.532377	0.282906	0.378082	0.268094	0.585322	0.329192	-0.588277	-1.26937	-1.5433	-4.24095
1412 Pos	11.534	382.145	383.153	381.138	-0.255793	-0.30151	-0.696585	-0.191439	0.0742197	-0.0272751	0.382672	0.107609	0.0440416	-0.0388136	-0.14969	-0.12534	0.19634	0.480849	0.0272751	0.0683918
804 Pos	1.247	382.282	383.289	381.275	-0.22498	-0.21675	0.21675	0.331176	-0.926788	-0.84738	0.375353	0.550505	0.420628	0.394279	0.393797	0.628308	-0.751667	-1.08653	-1.73187	-2.63342
500 Neg	1.579	383.025	384.032	382.017	-22.8871	-22.7289	-0.142623	-0.129621	0.184337	-0.508761	0.184524	-0.404037	0.218081	0.0435476	0.0433626	-0.363843	0.0584822	0.0527182	-0.0433626	0.238519
972 Pos	1.592	383.114	384.121	382.107	-22.3376	1.02045	-22.4898	-22.3071	-22.2315	0.265682	-22.3347	-22.1826	1.48268	1.24667	1.58991	1.47152	0.455364	-0.0467324	0.0467324	-1.1277
1707 Pos	1.731	383.21	384.218	382.203	11.7763	11.484	11.3459	11.5603	-10.8227	-10.6674	-10.9259	-10.7739	11.8135	11.5515	-10.8881	-10.6848	11.1792	10.6457	-10.7781	-10.6457
1196 Pos	1.604	384.038	385.045	383.03	-1.45103	-21.5162	-21.8267	-21.644	-0.927469	-1.13795	-0.519656	-21.5194	1.39872	1.56549	1.77616	1.73747	1.09974	0.892518	1.08075	0.519656
2649 Pos	8.422	384.042	385.049	383.035	0.77683	0.554989	0.564302	0.694225	0.529328	0.46032	-0.142846	0.142846	-20.4039	-20.3532	-20.316	-20.1127	0.412517	-0.576196	-20.206	-20.0736
1318 Neg	1.51	384.119	385.126	383.112	-1.08018	-1.6431	0.275242	0.245085	-0.728467	-0.475077	0.448058	0.294131	0.52692	0.333694	0.631873	0.456727	-1.15914	-0.245085	-1.44273	-0.703452
2008 Pos	6.988	384.374	385.381	383.367	10.926	11.0795	11.4129	11.311	10.9398	10.9438	10.6622	11.3268	-10.9925	-10.9418	-10.9046	-10.7013	-10.9009	-10.7418	-10.7946	-10.6622
2006 Pos	6.989	384.38	385.387	383.372	-10.8667	-10.7085	-11.0189	-10.8362	-10.7605	-10.6052	-10.8637	-10.7117	10.6052	11.6986	11.1161	11.4951	10.969	11.0033	10.8956	11.7248
1634 Pos	8.048	385.229	386.236	384.221	-21.7691	-21.6109	-21.9213	-21.7386	-21.6629	-21.5076	-0.159469	-21.6141	0.159469	1.20643	0.773531	0.542545	0.38636	0.942961	0.429141	0.893164
1828 Pos	22.512	385.297	386.304	384.29	-10.7474	-10.5892	-10.8996	-10.7169	-10.6412	-10.4859	-10.7444	-10.5924	11.1908	10.4859	12.164	11.1996	11.6461	11.5971	11.9391	11.9714
1666 Pos	1.045	385.746	386.753	384.739	-0.0264792	-0.0966725	-0.288932	-0.366784	0.349125	0.150397	-0.121485	0.0264792	-0.170029	-0.475384	-0.261317	0.158018	0.0802073	0.375308	0.186005	0.365745
3051 Pos	5.061	385.846	386.853	384.838	19.4699	20.2587	20.1426	19.8693	20.0935	20.0538	20.1469	-0.108633	-0.310793	-0.260094	-0.222836	-0.0195713	-0.219133	-0.0601063	-0.112867	0.0195713
477 Pos	1.677	386.09	387.097	385.083	-0.164855	-0.283837	0.164855	0.460728	-0.512454	-0.561168	0.255298	0.487589	0.370803	0.383398	0.431902	0.557515	-0.42458	-1.08809	-0.632566	-1.22254
2761 Pos	9.124	386.197	387.204	385.19	10.0568	11.0632	10.9887	10.8868	10.0962	10.2568	10.4477	9.99738	-10.3277	-10.277	-10.2398	-10.0365	-10.2361	-10.0771	-10.1298	-9.99738
1366 Pos	1.524	387.014	388.021	386.007	-11.4767	-11.3185	-11.6289	-11.4462	-11.3705	-11.2152	-11.4738	-11.3217	11.3581	11.3395	11.2152	11.5658	11.4986	11.6444	11.2382	11.8229
2704 Pos	16.446	387.143	388.151	386.136	-0.252783	-0.0945778	21.2778	21.3629	-0.146614	0.00872421	20.816	20.668	21.2158	20.6224	-0.211988	-0.00872421	-0.208286	-0.0492592	-0.10202	0.0304184
117 Pos	10.435	387.207	388.214	386.2	14.6448	14.8327	-12.7693	-12.5866	14.4101	14.4096	-12.6142	-12.4621	-12.6643	-12.6136	-12.5763	-12.3731	14.8325	14.2177	12.3731	12.623
178 Pos	10.065	387.208	388.215	386.201	2.73684	3.4005	-1.87427	-2.39563	2.5011	2.94867	-2.36442	-2.27835	-0.737411	-1.243	-3.47735	-2.92409	3.22848	3.32093	0.737411	1.62993
283 Neg	9.77	387.209	388.216	386.201	13.4859	13.354	-11.6452	-11.4625	12.8825	13.2661	-11.4901	-11.338	-11.5402	-11.4895	-11.4522	-11.2489	13.0479	13.7758	11.2951	11.2489
322 Neg	9.296	387.209	388.216	386.202	3.40313	2.81856	-21.5603	-21.3776	2.88598	2.71917	-1.75309	-21.2531	-1.29762	-0.846468	-21.3673	-21.164	3.36255	3.40644	1.33579	0.846468
1325 Pos	11.541	387.27	388.277	386.263	-0.158595	0.0741949	-0.710305	-0.509039	0.36319	0.398605	0.254283	-0.0400553	-0.140408	-0.279805	-0.0629892	0.192619	0.0400553	0.158587	0.225122	-0.104583
2776 Pos	14.163	387.352	388.359	386.345	-0.209856	-0.051651	-0.362072	-0.179375	-0.103687	0.051651	-0.206919	-0.0548592	20.8374	-0.20632	20.8403	20.9352	20.9903	20.8846	20.8197	20.6536
2300 Pos	10.055	387.379	388.386	386.371	11.8297	12.4087	-10.1615	-9.97878	11.3868	11.8221	-10.0063	-9.85426	-10.0564	-10.0057	-9.96847	-9.7652	12.1458	12.2321	9.7652	10.5357
2636 Pos	10.427	387.38	388.387	386.373	-0.130583	0.0276222	-0.282799	-0.100101	-0.0244141	0.130924	-0.127645	0.0244141	-0.177746	-0.127047	-0.0897884	0.113476	23.0868	22.2757	20.5064	20.5032
1879 Neg	9.279	387.382	388.389	386.374	20.4749	20.0731	-0.351744	-0.169046	19.927	0.0619793	-0.19659	-0.0445309	-0.246691	-0.195992	-0.158733	0.0445309	20.1778	20.491	-0.0487652	0.0836735
1826 Neg	9.796	387.382	388.39	386.375	20.6225	20.5451	-0.305096	-0.122398	-0.046711	20.5116	-0.149942	0.00211716	-0.200043	-0.149343	-0.112085	0.0911789	20.3404	21.0558	-0.00211716	0.130322
2850 Pos	10.435	387.447	388.454	386.439	21.6411	21.926	-0.305096	-0.122398	21.3151	21.2969	-0.149942	0.00211716	-0.200043	-0.149343	-0.112085	0.0911789	-0.108383	0.0506439	-0.00211716	0.130322
3138 Pos	10.061	387.448	388.455	386.441	20.548	21.1054	-0.305096	-0.122398	20.2807	20.6904	-0.149942	0.00211716	-0.200043	-0.149343	-0.112085	0.0911789	-0.108383	0.0506439	-0.00211716	0.130322
1392 Pos	6.91	387.661	388.668	386.654	11.434	11.2923	11.9397	11.5744	11.3758	11.3144	11.103	11.4577	-11.4334	-11.3827	-11.3454	-11.1422	-11.3417	-11.1827	-11.2355	-11.103
2233 Pos	7.748	388.025	389.032	387.018	21.9102	22.282	22.7561	22.8266	-0.0730915	0.0822468	-0.176323	-0.0242634	-0.226423	-0.175724	-0.138466	0.0647984	-0.134764	0.0242634	-0.0284977	0.103941
2789 Pos	10.432	388.382	389.389	387.375	21.0609	21.1943	-0.351744	-0.169046	20.6854	20.8801	-0.19659	-0.0445309	-0.246691	-0.195992	-0.158733	0.0445309	21.5147	20.8639	-0.0487652	0.0836735
1398 Pos	6.912	388.422	389.429	387.415	11.5022	11.5515	11.8889	11.7602	11.471	11.2799	11.0299	11.5387	-11.3603	-11.3096	-11.2723	-11.069	-11.2686	-11.1096	-11.1623	-11.0299
2942 Pos	8.455	389.069	390.076	388.062	-10.2291	-10.0709	-10.3813	-10.1986	-10.123	-9.96762	-10.2262	-10.0741	10.1888	9.96762	10.0839	10.3627	10.3775	10.2818	10.2055	10.4617
2295 Pos	1.131	389.701	390.708	388.694	-0.08531	0.0436764	0.011013	0.489906	0.484509	0.627162	-0.0264702	0.430262	-20.9789	-20.9282	-0.011013	0.627037	0.452034	-20.7283	-20.781	-20.6486
2411 Pos	1.297	389.828	390.835	388.821	21.8186	21.8974	20.6751	20.8001	22.2657	-0.0108471	20.4583	20.8486	-0.319517	-0.268818	-0.23156	-0.0282955	-0.227858	-0.0688305	-0.121592	0.0108471
1986 Neg	1.283	390.007	391.014	389	0.130529	-0.213651	0.0125537	-0.0125537	-0.441645	-0.461598	0.175809	0.0840383	0.202781	0.0477796	0.335919	0.250514	-0.505162	-0.395914	-1.057	-0.628885
1408 Pos	7.064	390.151	391.159	389.144	-21.7187	-21.5605	-21.8709	-21.6882	0.0989447	0.26825	0.0898285	2.50088	0.488444	-21.7151	1.76021	0.990721	-21.6742	-21.5151	-0.0898285	0.445114
1640 Neg	5.84	390.188	391.195	389.18	22.0483	21.6057	-0.404999	21.9652	-0.146614	0.00872421	-0.249845	-0.0977859	19.9272	20.1014	-0.211988	-0.00872421	-0.208286	20.2104	-0.10202	0.0304184
139 Pos	25.508	390.277	391.284	389.269	-0.932442	-1.3097	0.498083	0.020998	-0.104876	-0.623272	0.301855	-0.221541	0.502346	0.00119019	0.57361	0.113536	-0.00119019	-0.885592	0.0642719	-0.626115
859 Pos	21.051	390.301	391.308	389.293	24.1674	22.7275	23.4461	-0.233149	23.8019	23.3787	23.5767	23.5737	-0.310793	-0.260094	-0.222836	-0.0195713	-0.219133	-0.0601063	-0.112867	0.0195713
1873 Pos	25.512	390.451	391.458	389.444	-0.70231	-1.02665	0.622499	0.149621	-0.147184	-0.753092	0.403495	-0.0679212	0.475207	-0.0799851	0.694924	0.18717	0.18575	-0.745438	0.0679212	-0.464224
2812 Pos	9.49	392.286	393.294	391.279	-0.209856	-0.051651	-0.362072	-0.179375	-0.103687	0.051651	-0.206919	-0.0548592	-0.257019	20.9386	20.7227	21.2291	20.3068	20.8436	20.3837	20.9227
962 Pos	6.917	392.376	393.383	391.369	-11.5935	-11.4353	-11.7457	-11.563	-11.4873	-11.3319	-11.5905	-11.4385	11.3319	12.6342	11.7661	12.0963	11.6087	11.903	11.4793	12.2731
1744 Pos	6.915	392.445	393.452	391.438	-11.0053	-10.8471	-11.1576	-10.9749	-10.8992	-10.7438	-11.0024	-10.8503	10.7438	12.074	11.1035	11.7243	11.0629	11.4717	10.9531	11.8193
910 Neg	1.198	393.998	395.006	392.991	11.1659	11.226	-11.5386	-11.3559	11.2509	11.1424	-11.3835	-11.2314	-11.4336	-11.3829	-11.3456	-11.1424	11.5833	11.2591	11.7054	11.6625
174 Pos	9.495	394.12	395.128	393.113	0.700311	0.64848	0.0460067	-0.0460067	-0.27847	-0.291299	0.155801	0.0953622	-0.207083	0.0664477	0.191948	0.541819	-0.442779	-0.383992	-0.469648	-0.390534
2607 Pos	9.492	394.292	395.3	393.285	0.969505	0.938723	0.531616	0.3883	0.0555272	-0.0555272	0.669202	0.329252	0.528461	-20.4326	-20.3954	-20.1921	-20.3917	-20.2326	-20.2854	-20.153
2808 Pos	25.692	394.471	395.479	393.464	20.7407	20.6705	-0.415846	20.6048	20.9022	20.7425	20.5229	20.709	-0.310793	-0.260094	-0.222836	-0.0195713	-0.219133	-0.0601063	-0.112867	0.0195713
1467 Pos	1.662	395.009	396.016	394.001	0.0974894	0.0806084	-0.208641	-0.0801201	0.249612	-0.014472	0.140791	-0.200881	-0.0917644	-0.375885	-0.0313005	-0.0493765	0.337732	0.584424	0.32702	0.014472
2682 Pos	18.09	395.322	396.329	394.315	-0.252783	-0.0945778	-0.404999	-0.222301	-0.146614	0.00872421	-0.249845	-0.0977859	19.9768	22.7662	20.0401	-0.00872421	19.8734	20.2591	20.0817	20.3812
625 Pos	1.031	395.759	396.766	394.751	-0.0292206	0.392827	-0.195019	-0.237691	-0.0788584	-0.0329418	0.0292206	-0.0752277	0.0574675	-0.253896	-0.125058	0.191012	0.181136	0.396433	0.551199	0.57209
2168 Pos	8.828	397.228	398.236	396.221	-21.2954	-21.1372	-21.4476	0.273284	-21.1892	-21.0339	-21.2924	-21.1404	-0.047688	0.479365	0.368467	0.458217	0.047688	0.635569	0.40093	0.941339
2329 Pos	32.527	397.37	398.378	396.363	11.6484	11.713	10.6677	10.144	11.2379	10.8863	11.4564	11.1272	-10.4744	-10.4237	-10.3864	-10.1832	-10.3827	-10.2237	-10.2765	-10.144
1075 Pos	1.058	397.749	398.756	396.742	1.07487	0.904858	0.649093	0.698029	0.898808	1.27189	0.74566	0.735467	-0.649093	-22.3469	-22.3097	-22.1064	-22.306	-22.1469	-22.1997	-22.0673
1962 Pos	7.959	398.213	399.22	397.206	-10.9114	-10.7532	-11.0636	-10.8809	-10.8052	-10.6499	-10.9084	-10.7564	10.9788	11.4242	10.7683	11.4392	10.6499	11.2444	10.8161	12.17
551 Neg	1.572	398.999	400.006	397.992	-1.03361	-1.7008	-0.126853	-0.260155	0.32966	-0.176055	-0.0187607	-0.476135	0.191472	0.200071	0.34788	0.121921	0.0709391	-0.00994873	0.00994873	0.116428
1517 Neg	21.497	399.335	400.342	398.327	-20.5353	0.799742	-0.660682	0.0383611	0.615089	-0.00451803	-20.5324	-20.3803	-0.176041	0.509438	-20.4945	-20.2912	0.00451803	1.84347	0.346221	0.663481
1710 Pos	11.51	400.172	401.179	399.164	0.0552068	0.0198197	0.404618	0.0718017	0.236335	0.215243	0.332598	0.31649	-0.196043	-0.710833	-0.742942	-0.0198197	-0.366477	-0.870886	-0.84498	-0.615506
877 Neg	20.906	400.188	401.196	399.181	-21.3943	-0.850121	1.16111	0.850121	-1.53384	-1.26506	1.20871	1.13632	1.23208	1.02232	1.33941	1.51341	-1.11955	-1.25833	-21.2435	-21.1111
2110 Pos	11.783	400.204	401.211	399.197	-10.5031	-10.3449	-10.6553	-10.4726	-10.397	-10.2416	-10.5002	-10.3481	11.8922	10.2416	11.9794	10.9456	12.0041	10.7435	11.5577	10.854
2376 Pos	18.09	400.279	401.286	399.272	-10.3037	-10.1455	-10.4559	-10.2732	-10.1975	-10.0422	-10.3007	-10.1487	10.4491	13.07	10.6404	10.6481	10.5298	10.8568	10.92	10.0422
1861 Pos	1.528	401.116	402.124	400.109	-0.209856	-0.051651	-0.362072	-0.179375	-0.103687	0.051651	-0.206919	-0.0548592	22.7854	22.9017	22.8268	22.9296	20.639	20.2125	-0.0590935	20.1898
2170 Pos	7.024	401.469	402.476	400.461	-10.651	-10.4928	-10.8032	-10.6205	-10.5448	-10.3895	-10.6481	-10.496	10.6713	10.3895	11.2064	11.5588	11.1199	11.1558	11.419	11.9538
1639 Neg	2.094	402.126	403.133	401.119	-0.272354	-0.114149	20.4986	20.5663	-0.166185	-0.0108471	20.3758	-0.117357	20.9727	20.845	21.2125	20.9805	-0.227858	-0.0688305	-0.121592	0.0108471
650 Pos	11.417	402.185	403.193	401.178	0.316556	0.0546508	0.197602	0.10377	0.436398	0.532963	0.424194	0.281011	-23.6855	-23.6348	-23.5976	-23.3943	-23.5939	-0.0546508	-23.4876	-23.3552
289 Neg	1.254	405.979	406.986	404.971	0.0410008	0.0676017	-0.0410008	-0.0497098	-0.650963	-0.594742	0.151628	0.339763	0.249126	0.150973	0.483691	0.282039	-0.502411	-0.379489	-0.910765	-0.71565
3198 Pos	11.8	406.122	407.129	405.115	-0.130583	0.0276222	-0.282799	-0.100101	-0.0244141	20.6317	-0.127645	0.0244141	-0.177746	-0.127047	-0.0897884	0.113476	19.8076	20.1201	19.9269	20.0218
2777 Pos	6.991	406.422	407.429	405.415	20.5761	20.7685	21.0753	20.8398	-0.157461	20.5129	20.3464	20.8408	-0.310793	-0.260094	-0.222836	-0.0195713	-0.219133	-0.0601063	-0.112867	0.0195713
448 Neg	1.497	408.161	409.168	407.154	-0.2978	-0.685743	0.52932	0.353535	-22.8665	-22.7111	0.404768	0.2978	0.684346	0.66375	0.560435	0.686608	-22.9281	-1.02233	-2.58464	-1.3105
1862 Pos	14.161	408.337	409.344	407.329	-0.252783	-0.0945778	-0.404999	-0.222301	-0.146614	0.00872421	-0.249845	-0.0977859	21.9558	21.5226	22.4819	-0.00872421	22.3938	22.4218	22.3702	22.1759
2369 Pos	14.167	408.398	409.405	407.391	0.0974255	0.125043	0.354181	-0.0974255	0.530871	0.702353	0.265695	0.44876	-21.0206	-0.340334	-20.9327	-20.7294	0.296864	-20.7699	-20.8227	-20.6903
969 Pos	8.9	409.13	410.137	408.122	-0.476562	-0.324662	0.220657	0.2694	-0.0932303	-0.259827	0.0633011	0.242744	0.512795	0.0768776	0.262057	0.0856552	-0.0633011	-0.468524	-0.44021	-0.641685
1915 Pos	6.928	409.18	410.187	408.172	-11.0074	-10.8492	-11.1596	-10.977	-10.9013	-10.7459	-11.0045	-10.8524	10.7459	11.9608	10.8496	11.0426	10.9726	11.2727	10.891	11.6346
1704 Neg	9.249	409.19	410.197	408.182	20.8362	20.8237	-0.404999	-0.222301	20.7366	0.00872421	-0.249845	-0.0977859	-0.299946	-0.249247	-0.211988	-0.00872421	20.706	21.5112	19.3389	0.0304184
3300 Pos	14.142	409.409	410.416	408.402	-0.15288	0.00532532	20.1588	19.851	-0.046711	0.108627	-0.149942	0.00211716	-0.200043	-0.149343	-0.112085	0.0911789	-0.108383	0.0506439	-0.00211716	0.130322
763 Neg	1.218	409.934	410.942	408.927	0.568808	0.383769	-0.578185	-0.538184	1.06082	1.01114	-0.383769	-21.5443	-21.7465	-21.6958	-0.627701	-0.552616	1.30378	1.33019	1.32523	1.30803
1489 Pos	1.521	410.138	411.145	409.13	0.606812	1.20393	0.824914	1.19746	-21.6119	-21.4566	-0.577152	-21.5631	1.04873	0.577152	-21.6773	-21.474	0.877777	0.711823	-21.5673	-21.4349
1789 Pos	6.456	410.154	411.161	409.146	1.35207	1.59254	1.06378	1.21566	-21.0605	-20.9052	-1.21738	-21.0117	0.334548	0.406733	-21.1259	-0.334548	0.819261	1.10902	-21.016	-20.8835
2811 Pos	6.636	410.155	411.162	409.148	-0.156601	0.00160408	-0.308817	-0.12612	-0.0504322	0.104906	-0.153664	-0.00160408	21.2995	21.1505	-0.115807	0.0874577	21.7453	21.9733	-0.00583839	0.1266
1033 Pos	21.834	410.169	411.176	409.162	-0.0916371	-0.0360665	-0.171361	-0.0226817	0.136381	-0.054337	0.154369	0.155871	-0.0745349	-0.146101	0.140763	0.205102	0.00814581	-0.00814581	0.0883851	0.201131
712 Pos	1.507	411.028	412.035	410.021	-0.262271	-0.0503402	0.0503402	0.370707	-0.535072	-0.359255	0.132737	0.358201	0.190571	0.0863652	0.157255	0.308647	-0.542995	-0.501923	-0.689372	-1.1969
3287 Pos	15.408	412.057	413.064	411.05	-0.15288	0.00532532	20.3728	20.2402	-0.046711	0.108627	-0.149942	0.00211716	-0.200043	-0.149343	-0.112085	0.0911789	-0.108383	0.0506439	-0.00211716	0.130322
894 Pos	5.876	412.134	413.141	411.127	-0.0850277	0.16483	-0.0289516	-0.223776	0.412004	0.419082	0.0289516	-0.0661802	-0.125291	-0.345786	-0.0599518	-0.154613	0.233772	0.523128	0.150485	0.19379
1659 Pos	24.491	412.369	413.376	411.362	22.6553	22.5319	-0.415846	20.2505	20.8572	22.4159	23.137	23.2501	-0.310793	-0.260094	-0.222836	-0.0195713	-0.219133	-0.0601063	-0.112867	0.0195713
2452 Pos	9.118	413.06	414.068	412.053	21.8087	22.2148	22.3996	22.0192	-0.0730915	19.5487	-0.176323	-0.0242634	-0.226423	-0.175724	-0.138466	0.0647984	-0.134764	0.0242634	-0.0284977	0.103941
2013 Pos	1.203	413.071	414.078	412.064	-0.0443621	-0.0767097	0.0443621	0.605985	-20.9092	-0.541347	0.649878	0.909519	0.577993	0.982058	1.06169	1.00821	-20.9708	-20.8118	-20.8646	-20.7321
3078 Pos	1.331	413.727	414.734	412.72	-0.156601	0.00160408	-0.308817	-0.12612	-0.0504322	0.104906	-0.153664	-0.00160408	-0.203764	20.171	20.82	20.6767	20.7264	20.2893	-0.00583839	0.1266
1945 Pos	6.877	414.151	415.158	413.143	-0.597833	-0.159605	0.528984	0.970329	-0.668601	-0.6656	0.26079	0.299865	-0.207749	0.918834	0.435726	0.818943	-0.663711	-0.121691	-0.459063	0.121691
2137 Pos	14.788	414.207	415.214	413.199	-10.6055	-10.4473	-10.7577	-10.575	-10.4993	-10.344	-10.6025	-10.4505	10.344	11.5483	11.2018	10.9514	11.9105	11.2168	10.6533	11.9146
2219 Pos	1.709	414.974	415.981	413.966	-0.0836358	-0.120112	-0.0426869	0.189426	0.0426869	0.0471568	0.0720954	0.253704	-0.131007	0.67258	0.237861	0.45536	-0.370521	-0.663825	-0.107127	-0.412031
3238 Pos	12.942	415.057	416.064	414.05	-0.15288	0.00532532	20.866	20.8293	-0.046711	0.108627	-0.149942	0.00211716	-0.200043	-0.149343	-0.112085	0.0911789	-0.108383	0.0506439	-0.00211716	0.130322
231 Pos	5.858	415.086	416.094	414.079	9.79738	9.76522	-10.1615	-9.97879	10.4447	11.0891	-10.0063	-9.85428	-10.0564	-10.0057	-9.96848	-9.76522	10.4671	10.7474	10.4308	10.2839
2969 Pos	7.858	415.086	416.094	414.079	1.10975	1.15588	-1.65436	-1.39887	1.57994	2.21347	-1.60081	-1.10975	-1.42735	-1.17718	-1.49845	-1.24884	1.39818	1.82892	1.58057	1.9334
320 Pos	8.15	415.087	416.094	414.08	0.900384	1.57906	-1.33555	-1.25201	1.7414	2.15743	-1.7454	-0.952704	-1.11429	-0.962394	-1.17243	-0.900384	1.6365	2.05725	1.73865	2.24886
2239 Pos	6.049	415.205	416.213	414.198	-0.265232	-0.134778	0.0330043	-0.250096	0.0961623	0.0102563	-0.908923	-0.302606	-0.257519	0.350606	-0.372641	-0.0102563	0.644435	0.363776	0.491374	0.804643
574 Pos	7.058	415.206	416.213	414.198	-12.0804	-11.9222	-12.2326	-12.0499	-11.9742	-11.8189	-12.0774	-11.9254	11.8189	12.6068	11.9384	12.1947	12.1367	12.1902	12.096	12.6831
132 Pos	11.274	415.238	416.246	414.231	3.15419	3.74443	-1.97317	-2.10647	2.68958	3.12419	-2.17952	-1.91895	-0.71969	-1.13911	-3.51902	-3.17222	3.06816	3.41647	0.71969	1.58594
84 Pos	11.645	415.239	416.246	414.232	14.8225	15.1541	-12.8932	-12.7105	14.6816	14.7213	-12.7381	-12.586	-12.7882	-12.7375	-12.7002	-12.4969	14.9957	14.6159	12.4969	12.82
1608 Neg	11.097	415.24	416.247	414.233	13.7664	13.3956	-11.57	-11.3873	13.3659	13.2447	-11.4148	-11.2627	-11.4649	-11.4142	-11.3769	-11.1737	13.3346	13.7895	11.381	11.1737
327 Neg	10.654	415.24	416.247	414.233	3.20901	2.63981	-21.8927	-21.71	2.72945	2.12741	-21.7375	-1.77512	-1.48643	-0.569725	-21.6997	-21.4964	2.84704	2.78551	0.928851	0.569725
2747 Pos	11.27	415.417	416.424	414.41	-0.130583	0.0276222	-0.282799	-0.100101	-0.0244141	0.130924	-0.127645	0.0244141	-0.177746	-0.127047	-0.0897884	0.113476	22.2703	22.7285	19.9961	20.7317
2391 Pos	11.638	415.418	416.425	414.411	-0.130583	0.0276222	-0.282799	-0.100101	-0.0244141	0.130924	-0.127645	0.0244141	-0.177746	-0.127047	-0.0897884	0.113476	23.3584	23.0168	20.6352	21.1142
1794 Neg	11.093	415.419	416.426	414.412	20.8485	20.555	-0.351744	-0.169046	20.4766	20.2948	-0.19659	-0.0445309	-0.246691	-0.195992	-0.158733	0.0445309	20.308	20.9319	-0.0487652	0.0836735
1868 Neg	10.649	415.42	416.427	414.412	20.5028	19.7154	-0.351744	-0.169046	20.0629	19.7656	-0.19659	-0.0445309	-0.246691	-0.195992	-0.158733	0.0445309	20.1389	20.0004	-0.0487652	0.0836735
2931 Pos	11.266	415.748	416.755	414.74	-10.2794	-10.1212	-10.4316	-10.2489	-10.1732	-10.0179	-10.2764	-10.1244	10.0179	10.1205	10.1067	10.1905	10.2525	10.2723	10.1175	10.6818
1125 Pos	1.034	415.807	416.815	414.8	-0.167913	-0.0132575	-1.45007	0.04322	0.164103	0.310457	-1.46814	-1.04747	-1.67299	-1.41908	0.0132575	-0.063993	0.106827	0.459468	0.338189	0.212141
1641 Pos	1.213	415.982	416.989	414.974	-0.156601	0.00160408	-0.308817	-0.12612	22.5354	22.7257	-0.153664	-0.00160408	-0.203764	-0.153065	-0.115807	0.0874577	22.3955	22.9523	23.0446	23.4854
2362 Pos	9.778	416.02	417.027	415.012	21.2871	21.8305	22.9667	22.5446	-0.0730915	0.0822468	-0.176323	-0.0242634	-0.226423	-0.175724	-0.138466	0.0647984	-0.134764	0.0242634	-0.0284977	0.103941
1486 Neg	8.488	416.199	417.206	415.192	22.0751	21.1429	-0.351744	-0.169046	21.4421	21.643	-0.19659	-0.0445309	-0.246691	-0.195992	-0.158733	0.0445309	21.074	21.8301	-0.0487652	19.738
1071 Pos	8.364	416.2	417.207	415.193	-0.168262	0.0920539	-0.354559	-0.375865	-0.0575013	0.0220647	-0.175898	-0.148711	0.0383334	-0.148846	-0.0220647	0.323588	0.111521	0.226538	0.51202	0.0799403
2824 Pos	11.277	416.419	417.426	415.411	20.8266	21.5086	-0.351744	-0.169046	20.4939	20.9944	-0.19659	-0.0445309	-0.246691	-0.195992	-0.158733	0.0445309	20.746	21.1758	-0.0487652	0.0836735
2499 Pos	11.641	416.421	417.428	415.413	21.5454	21.8826	-0.351744	-0.169046	21.406	21.4079	-0.19659	-0.0445309	-0.246691	-0.195992	-0.158733	0.0445309	21.9097	21.4093	-0.0487652	0.0836735
3100 Pos	6.725	417.017	418.024	416.01	21.5245	22.0837	-0.280682	-0.0979843	-0.0222969	0.133041	-0.125528	0.0265312	-0.175629	-0.124929	-0.0876713	0.115593	-0.0839691	0.075058	0.0222969	0.154736
1477 Pos	1.538	417.071	418.078	416.064	-0.317241	-21.7163	0.567632	0.424063	-0.704742	-0.354073	0.709986	0.587261	0.571936	0.317241	0.738123	0.832053	-21.83	-21.671	-21.7238	-21.5913
3077 Pos	8.027	417.175	418.183	416.168	19.7799	19.5962	20.3139	19.41	19.8628	-0.0108471	20.3292	19.5946	-0.319517	-0.268818	-0.23156	-0.0282955	-0.227858	-0.0688305	-0.121592	0.0108471
3231 Pos	7.163	417.436	418.443	416.428	19.0386	19.4313	19.8842	19.7797	-0.117622	0.0377159	-0.220854	19.7398	-0.270954	-0.220255	-0.182997	0.0202675	-0.179295	-0.0202675	-0.0730286	0.0594101
2846 Pos	11.328	418.237	419.245	417.23	21.1558	21.8185	19.4926	-0.19331	20.6062	21.2715	19.7068	-0.0687943	-0.270954	-0.220255	-0.182997	0.0202675	-0.179295	-0.0202675	-0.0730286	0.0594101
2713 Pos	11.648	418.241	419.248	417.233	21.7188	22.1471	-0.305096	-0.122398	21.6584	21.7879	-0.149942	0.00211716	-0.200043	-0.149343	-0.112085	0.0911789	-0.108383	0.0506439	-0.00211716	0.130322
2695 Pos	1.595	419.122	420.129	418.114	-0.1382	-20.149	0.636	0.748682	-20.201	-20.0457	0.614776	0.461087	0.50232	0.1382	0.472955	0.401994	-20.2627	-20.1036	-20.1564	-20.024
436 Pos	7.059	420.16	421.167	419.153	-1.35407	-1.21285	-0.622592	-0.334869	-1.94491	-1.22417	-1.49436	-1.104	0.334869	1.1256	0.679053	0.859292	0.564774	0.692931	0.478914	1.29995
2835 Pos	9.747	421.167	422.174	420.16	9.87742	10.2637	10.808	10.6901	10.6274	10.4361	10.6325	10.6392	-10.2078	-10.1571	-10.1198	-9.91656	-10.1161	-9.9571	-10.0099	-9.87742
1010 Pos	7.173	422.206	423.214	421.199	11.647	11.9213	12.3403	12.1094	11.5677	11.583	11.3152	11.7206	-11.6455	-11.5948	-11.5576	-11.3543	-11.5539	-11.3948	-11.4476	-11.3152
2869 Pos	16.081	422.265	423.272	421.258	22.8047	22.0447	-0.280682	-0.0979843	-0.0222969	0.133041	-0.125528	0.0265312	-0.175629	-0.124929	-0.0876713	0.115593	-0.0839691	0.075058	0.0222969	0.154736
1115 Pos	20.608	423.354	424.362	422.347	-0.08744	-0.182964	-0.133548	-0.239771	0.218769	0.0666833	0.079288	0.104654	-0.0666833	-0.11637	-0.108684	0.091001	-0.132688	0.129676	0.186042	0.368676
747 Neg	1.077	423.814	424.821	422.807	0.352559	0.195189	-21.9077	-21.725	1.30743	0.769361	-0.19663	-0.575896	-0.429842	-0.465247	-0.316121	-0.195189	1.13559	0.900404	1.61923	1.46365
358 Neg	1.23	423.93	424.937	422.922	0.108988	0.0226851	0.0518894	-0.0999422	-0.187901	-0.102032	0.257489	-0.0226851	0.329794	0.155638	0.293915	0.223372	-0.17777	-0.0892868	-0.630662	-0.393067
33 Pos	10.811	424.129	425.137	423.122	0.452114	0.912729	-0.494619	-0.682235	1.84451	2.14935	-0.929132	-1.12757	-0.452114	-0.646584	-0.544088	-0.690016	1.40929	1.63633	2.01494	2.11889
939 Neg	6.242	424.132	425.139	423.125	20.6777	24.9648	22.3038	21.0691	-0.126347	0.0289917	-0.229578	-0.0775185	-0.279678	-0.228979	-0.191721	22.927	-0.188019	-0.0289917	19.6708	0.0506859
1191 Pos	20.983	424.207	425.214	423.2	-0.223791	-0.0655861	23.5551	23.5903	21.6081	0.0377159	23.9065	23.9495	-0.270954	-0.220255	-0.182997	0.0202675	-0.179295	-0.0202675	-0.0730286	0.0594101
1891 Pos	14.161	424.309	425.316	423.302	-0.347102	-0.209923	-0.199534	-0.326373	0.255736	0.0764332	-0.0868826	-0.0764332	-0.301209	-0.491648	0.107229	0.088994	0.228694	0.270555	0.268271	0.154966
621 Pos	10.784	424.31	425.317	423.302	1.00913	-0.237148	0.0516753	-0.316716	2.53146	1.10461	-0.398383	-0.785619	0.0799251	-0.237632	-0.0516753	-0.240505	2.09543	2.29936	2.76305	-0.430276
596 Neg	1.569	425.013	426.02	424.006	-1.75066	-1.64508	-0.0573225	-0.325151	0.535519	-0.323277	0.338396	-0.27807	0.266031	-0.242774	0.180769	-0.0606146	0.527405	0.0573225	0.350265	0.112972
1230 Pos	22.136	426.24	427.247	425.232	24.5333	23.7074	21.4405	21.917	22.2572	22.1824	-0.260693	21.734	-0.310793	-0.260094	-0.222836	-0.0195713	-0.219133	-0.0601063	-0.112867	0.0195713
237 Pos	9.298	426.245	427.252	425.238	0.294662	0.489812	0.639062	0.551851	0.346887	0.0714316	0.0386367	0.196973	-1.45348	-0.0386367	-1.16206	-0.704852	-1.15097	-0.893112	-1.35127	-0.547858
1468 Pos	19.259	426.359	427.366	425.351	-21.665	-21.5068	-21.8172	-21.6345	0.0313225	-21.4035	-21.662	-21.51	1.25808	1.11877	0.0518665	-0.0313225	1.96112	0.642316	1.33231	0.861639
2851 Pos	14.164	427.131	428.138	426.124	20.8585	20.4977	20.4472	20.2326	20.522	21.1207	20.2486	-0.108633	-0.310793	-0.260094	-0.222836	-0.0195713	-0.219133	-0.0601063	-0.112867	0.0195713
1561 Neg	23.442	427.312	428.319	426.305	0.764552	-0.143368	0.307854	0.163838	-20.1941	-20.0388	-20.2974	-20.1453	-0.000413895	-20.2968	0.353765	0.188265	-20.2558	0.000413895	0.161978	0.620627
1685 Pos	1.031	427.693	428.7	426.686	-0.327833	0.0641837	0.166337	-0.0641837	0.262987	0.513652	-0.124878	-0.22037	-0.303346	-0.179924	-21.5246	-21.3213	0.205761	0.462499	0.601629	0.293087
2968 Pos	8.587	428.11	429.117	427.102	-0.156601	0.00160408	-0.308817	-0.12612	20.3131	0.104906	-0.153664	-0.00160408	-0.203764	-0.153065	-0.115807	0.0874577	20.6169	21.4825	20.608	21.5107
2940 Pos	2.524	428.134	429.142	427.127	20.3411	19.535	20.6257	20.3778	20.2401	-0.0108471	20.4758	20.3236	-0.319517	-0.268818	-0.23156	-0.0282955	-0.227858	-0.0688305	-0.121592	0.0108471
1564 Pos	21.377	428.257	429.265	427.25	-0.130583	0.0276222	-0.282799	-0.100101	-0.0244141	0.130924	-0.127645	0.0244141	-0.177746	-0.127047	-0.0897884	0.113476	23.9695	23.2318	23.5848	23.4447
1730 Pos	20.951	428.261	429.268	427.254	-0.130583	0.0276222	-0.282799	-0.100101	-0.0244141	0.130924	-0.127645	0.0244141	-0.177746	-0.127047	-0.0897884	0.113476	23.7739	23.0802	23.6285	22.6823
1359 Pos	19.228	428.368	429.376	427.361	1.19603	1.92756	0.63366	-0.486664	0.486664	1.14593	1.99352	1.58416	-21.5856	-21.5349	-21.4976	-21.2944	-21.4939	-21.3349	0.983904	-21.2552
2894 Pos	6.035	429.02	430.027	428.012	21.227	21.2702	21.5903	20.9491	-0.0730915	0.0822468	-0.176323	-0.0242634	-0.226423	-0.175724	-0.138466	0.0647984	-0.134764	0.0242634	-0.0284977	0.103941
2816 Pos	9.237	429.247	430.254	428.24	-0.232515	-0.0743103	-0.384731	-0.202034	-0.126347	0.0289917	-0.229578	-0.0775185	20.1714	21.4662	21.1439	20.1558	20.5309	-0.0289917	20.3304	20.5512
849 Pos	1.028	429.689	430.696	428.682	0.0652809	0.115396	-0.0966244	-0.162987	0.536715	0.450917	-0.0740318	-0.189992	-0.213983	0.0919046	-0.141528	-0.0652809	-0.262904	0.435953	0.42879	0.372731
1272 Neg	3.509	430.162	431.169	429.155	-0.181323	-0.0179324	0.24114	0.74613	-20.8296	-1.07311	0.0179324	0.632012	0.627992	1.10013	0.5704	1.52552	-20.8912	-20.7322	-20.785	-20.6525
1403 Pos	14.166	431.227	432.234	430.22	-0.228427	-0.0374022	-22.3185	-22.1358	0.416841	0.610065	-22.1634	0.0165758	-22.2135	-22.1628	0.22732	-0.0165758	0.660515	0.465556	0.649053	0.179371
808 Neg	13.704	432.228	433.235	431.221	-1.2024	-21.0488	1.30592	1.2024	-21.1008	-20.9455	1.94107	1.52026	1.92314	1.94025	2.06004	1.72252	-21.1625	-21.0035	-21.0562	-20.9238
587 Pos	10.552	432.232	433.239	431.225	24.1252	-0.105425	24.0894	24.046	24.3631	24.33	24.0193	24.1443	-0.310793	-0.260094	-0.222836	-0.0195713	-0.219133	-0.0601063	-0.112867	0.0195713
2166 Pos	1.175	433.825	434.832	432.818	-0.130583	22.2622	-0.282799	-0.100101	-0.0244141	21.9981	-0.127645	0.0244141	-0.177746	-0.127047	-0.0897884	0.113476	22.3054	22.1567	22.1408	22.5037
986 Pos	1.551	434.022	435.029	433.014	-0.269043	-0.0123811	0.0123811	0.198614	-0.0644469	0.0629811	-0.0903478	0.0521684	0.0463357	0.0621257	0.349294	0.174778	-0.17371	-0.415081	-0.216769	-0.610414
1769 Pos	7.454	434.178	435.185	433.171	10.7552	11.1983	11.9067	11.7339	11.1592	11.0215	11.0465	11.214	-11.0856	-11.0349	-10.9977	-10.7944	-10.994	-10.8349	-10.8877	-10.7552
786 Neg	14.537	434.243	435.251	433.236	-11.5311	-11.3729	11.2479	11.5961	-11.425	-11.2696	11.4167	11.4502	11.4509	11.5263	11.6043	11.8406	-11.4866	-11.3276	-11.3804	-11.2479
3010 Pos	7.975	434.471	435.478	433.464	19.9825	20.318	20.9974	21.3996	-0.117622	0.0377159	19.3785	-0.0687943	-0.270954	-0.220255	-0.182997	0.0202675	-0.179295	-0.0202675	-0.0730286	0.0594101
772 Neg	1.218	435.988	436.995	434.981	0.593378	0.553419	-1.05087	-0.647151	0.717709	0.762054	-0.755275	-1.17031	-0.553419	-0.564739	-0.662866	-0.794619	0.590379	0.844141	0.778931	0.744679
3195 Pos	1.581	436.053	437.06	435.045	-0.0976295	0.0605755	-0.249845	-0.0671482	21.5496	21.4042	-0.0946922	0.0573673	-0.144793	-0.0940933	-0.0568352	0.146429	-0.053133	0.105894	0.053133	0.185572
510 Neg	2.119	436.117	437.124	435.11	-0.0424414	-0.516966	1.1869	0.71044	-0.352655	-0.837966	1.1268	0.0424414	0.982628	1.04907	0.934558	0.915653	-1.28264	-0.647512	-1.47049	-0.860368
2489 Pos	8.711	437.196	438.203	436.189	-20.2559	-0.554474	0.659581	0.554474	-20.1498	-19.9944	0.68678	1.31626	1.56052	1.0322	0.83336	0.617462	-0.804771	-20.0524	-20.1052	-19.9727
263 Neg	11.097	437.223	438.23	436.216	21.4612	21.3613	-0.351744	-0.169046	21.1569	21.4317	-0.19659	-0.0445309	-0.246691	-0.195992	-0.158733	0.0445309	21.0162	21.3758	-0.0487652	0.0836735
1148 Pos	1.042	437.721	438.728	436.713	-0.0017848	0.0017848	-0.234352	-0.25837	0.118441	0.455823	-0.191412	0.154321	-0.441604	-0.495374	-0.31442	-0.309619	0.288144	0.383111	0.516053	0.478913
2708 Pos	8.405	438.051	439.058	437.044	-10.2896	-10.1314	-10.4418	-10.2591	-10.1834	-10.0281	-10.2867	-10.1346	10.0785	10.0281	10.884	10.3262	10.7757	10.9932	11.0581	11.0889
2810 Pos	9.506	438.084	439.091	437.077	20.8182	20.6746	20.8737	20.4055	20.0783	-0.0108471	20.5808	20.7811	-0.319517	-0.268818	-0.23156	-0.0282955	-0.227858	-0.0688305	-0.121592	0.0108471
1551 Neg	7.648	438.097	439.104	437.089	11.6223	10.428	-10.5787	-10.396	10.8235	10.1825	-10.4236	-10.2715	-10.4737	-10.423	-10.3857	-10.1825	10.403	10.7012	10.8898	11.1205
2272 Pos	1.583	439.052	440.059	438.044	-10.6844	11.4097	-10.8366	-10.6539	-10.5782	-10.4229	-10.6814	-10.5294	11.5387	11.2937	11.2654	-10.4403	10.7896	10.5503	10.4229	10.4503
2672 Pos	9.565	439.096	440.104	438.089	0.819181	1.05394	1.3029	1.37263	-19.9081	-19.7528	0.558778	0.282466	0.648459	0.611087	-19.9735	-0.282466	-19.9698	-19.8108	-19.8636	-19.7311
275 Pos	8.702	439.141	440.148	438.133	-0.441564	-0.324371	0.290528	0.604252	-0.140952	-0.260313	0.270447	0.140952	0.583605	0.437783	0.503871	0.557086	-0.395093	-0.424324	-0.292424	-0.365543
3039 Pos	8.674	439.325	440.332	438.317	-9.87506	-9.71685	-10.0273	-9.84458	-9.76889	-9.61355	-9.87212	-9.72006	10.5933	10.3371	10.6076	10.7593	9.61355	9.88689	10.183	9.95698
2466 Pos	17.988	439.348	440.355	438.341	-0.201132	-0.0429268	-0.353348	-0.17065	-0.0949631	0.0603752	-0.198194	-0.046135	20.8251	23.4114	20.1911	0.0429268	-0.156635	20.6886	20.477	20.5816
692 Pos	1.04	439.717	440.725	438.71	0.0378733	-0.00647736	-0.367034	-0.00989246	0.403292	0.25291	-0.126557	-0.020031	-0.313317	-0.036994	0.0162735	-0.195938	0.00647736	0.34135	0.279326	0.519778
2974 Pos	8.373	440.128	441.136	439.121	-0.156601	0.00160408	-0.308817	-0.12612	-0.0504322	0.104906	-0.153664	-0.00160408	-0.203764	-0.153065	20.5344	0.0874577	20.831	21.1329	21.1888	20.8558
1335 Pos	9.467	440.226	441.233	439.218	-1.37608	-0.842453	-0.687093	-0.714727	-1.28057	-1.18725	-1.33967	-0.493769	0.759498	1.61445	0.537506	1.49852	0.694963	1.10803	0.493769	1.45924
836 Pos	1.037	441.715	442.722	440.708	0.135151	0.0711927	-0.280508	-0.272855	0.122147	0.217267	-0.155063	0.0801134	-0.339927	-0.458361	-0.152709	-0.133367	-0.0711927	0.268689	0.396183	0.458304
1356 Neg	1.504	442.078	443.086	441.071	-0.24101	-0.605244	0.133983	0.244108	-0.150492	-0.201894	0.219876	0.205871	0.311859	0.0902448	0.355085	0.28181	-1.18266	-0.0902448	-1.25972	-0.170931
795 Pos	5.07	442.231	443.238	441.223	-0.229029	-0.0114346	0.92081	1.01918	-0.657938	-1.08318	0.0114346	0.62762	0.209661	1.1158	0.382366	0.438777	-0.779809	-1.35271	-0.927531	-1.43609
2635 Pos	17.305	442.233	443.24	441.226	23.2871	22.5226	-0.280682	-0.0979843	-0.0222969	0.133041	-0.125528	0.0265312	-0.175629	-0.124929	-0.0876713	0.115593	-0.0839691	0.075058	0.0222969	0.154736
2618 Pos	17.813	442.233	443.24	441.226	23.182	22.7904	-0.280682	-0.0979843	-0.0222969	0.133041	-0.125528	0.0265312	-0.175629	-0.124929	-0.0876713	0.115593	-0.0839691	0.075058	0.0222969	0.154736
3111 Pos	18.111	442.234	443.241	441.227	21.7461	21.8275	-0.280682	-0.0979843	-0.0222969	0.133041	-0.125528	0.0265312	-0.175629	-0.124929	-0.0876713	0.115593	-0.0839691	0.075058	0.0222969	0.154736
3012 Pos	20.072	442.234	443.242	441.227	22.2967	21.8013	-0.280682	-0.0979843	-0.0222969	0.133041	-0.125528	0.0265312	-0.175629	-0.124929	-0.0876713	0.115593	-0.0839691	0.075058	0.0222969	0.154736
201 Pos	7.698	442.241	443.248	441.233	-12.8047	-12.6465	-12.9569	-12.7742	-12.6985	-12.5432	-12.8017	-12.6497	12.5432	13.6266	12.8155	13.2193	13.113	13.1415	13.0578	13.6583
2509 Pos	7.514	443.207	444.215	442.2	-10.4292	-10.271	-10.5814	-10.3987	-10.3231	-10.1677	-10.4263	-10.2742	10.1677	11.3955	10.477	10.9554	10.9319	10.8402	10.9146	11.4724
307 Pos	9.291	443.272	444.279	442.265	-12.4675	-12.3093	-12.6197	-12.437	-12.3613	-12.206	-12.4645	-12.3125	12.206	13.4425	12.4439	13.1173	12.5814	12.7863	12.4938	13.2911
1476 Pos	1.038	443.708	444.715	442.701	-0.174221	0.278686	-0.300414	-0.584167	0.250397	0.442593	-0.0760756	-0.378839	-0.192585	-0.568204	-0.458632	0.0760756	0.183577	0.518168	0.277054	0.591211
1543 Pos	1.552	443.992	444.999	442.985	-11.2956	-11.1374	-11.4479	-11.2652	-11.1895	-11.0341	-11.2927	-11.1406	11.6707	11.6326	11.44	11.6848	11.12	11.0747	11.314	11.0341
2650 Pos	1.654	444.037	445.044	443.029	-0.156601	0.00160408	-0.308817	-0.12612	21.7814	21.7935	-0.153664	-0.00160408	-0.203764	-0.153065	-0.115807	0.0874577	21.5556	21.3906	21.8038	0.1266
1253 Pos	1.664	444.044	445.051	443.037	-0.498017	-0.0323844	0.0988393	0.332688	-22.3848	-22.2294	0.0323844	0.369501	0.169482	0.125785	0.240823	0.42894	-22.4464	-22.2874	-22.3402	-1.33642
1894 Pos	10.646	444.138	445.145	443.131	-10.5858	-10.4276	10.8184	10.3026	-10.4797	-10.3243	11.6298	11.6228	11.7691	11.9713	11.9816	11.9718	-10.5413	-10.3823	-10.4351	-10.3026
550 Pos	10.086	444.225	445.232	443.218	24.7015	25.3905	-0.351744	-0.169046	23.8696	24.4705	-0.19659	-0.0445309	-0.246691	-0.195992	-0.158733	0.0445309	24.2671	24.539	-0.0487652	0.0836735
263 Pos	10.546	444.228	445.235	443.22	14.7717	14.9537	-11.7103	-11.5276	13.739	13.7786	-11.5551	-11.403	-11.6052	-11.5545	-11.5172	-11.314	14.3271	13.8089	11.314	12.0071
534 Neg	9.66	444.23	445.237	443.223	13.5346	13.1841	-10.9516	-10.7689	11.9996	12.2117	-10.7965	-10.6444	-10.8466	-10.7959	-10.7586	-10.5553	12.2914	13.4039	10.5687	10.5553
938 Neg	9.167	444.23	445.238	443.223	23.2174	22.257	-0.415846	-0.233149	22.4092	21.5873	-0.260693	-0.108633	-0.310793	-0.260094	-0.222836	-0.0195713	22.8559	22.5411	21.0042	0.0195713
2749 Pos	17.992	444.308	445.316	443.301	-0.180864	-0.0226593	-0.33308	-0.150383	-0.0746956	0.0806427	-0.177927	-0.0258675	20.6198	22.681	19.9127	20.3356	-0.136368	0.0226593	20.3735	20.4118
2642 Pos	10.545	444.413	445.42	443.406	21.7363	22.0697	-0.351744	-0.169046	20.8078	20.7234	-0.19659	-0.0445309	-0.246691	-0.195992	-0.158733	0.0445309	21.3855	20.7707	-0.0487652	0.0836735
282 Pos	14.187	445.221	446.228	444.213	-0.200419	-0.0853181	-0.480969	-0.290348	0.104453	0.235436	-0.199439	0.00704432	-0.265833	-0.328616	0.0101466	0.125034	-0.00704432	0.0887742	0.0486789	0.159428
2803 Pos	8.192	445.265	446.272	444.258	-0.232515	-0.0743103	-0.384731	-0.202034	-0.126347	0.0289917	-0.229578	-0.0775185	20.3665	21.2289	20.3855	20.9447	20.5708	-0.0289917	20.7358	20.7689
1665 Pos	6.005	445.677	446.684	444.67	-11.2755	-11.1173	-11.4277	-11.245	-11.1693	-11.014	-11.2726	-11.1205	11.014	11.4216	11.3196	11.173	11.0794	11.2184	11.4207	11.4503
1578 Neg	7.16	446.026	447.034	445.019	10.7932	10.5454	10.848	10.8275	-9.97879	-9.82345	11.0235	10.352	9.80175	10.4489	-10.0442	-9.84089	-10.0405	-9.88143	-9.93419	-9.80175
754 Neg	7.481	446.113	447.12	445.106	0.194147	0.31516	-0.615313	-1.12803	0.488449	0.24246	-0.358997	-0.194147	-0.603168	-0.913864	-0.34305	-0.199215	0.581483	0.432793	0.775607	0.470988
3071 Pos	7.367	446.507	447.514	445.5	-0.180864	-0.0226593	-0.33308	-0.150383	-0.0746956	0.0806427	-0.177927	-0.0258675	19.5869	20.6436	-0.14007	20.3709	20.3103	0.0226593	20.1582	20.6586
1901 Pos	11.314	447.033	448.04	446.026	-0.0355391	0.372798	-0.38414	-0.0564637	0.219975	0.0380397	-0.217813	-0.153764	-0.0348792	0.0521903	-0.152225	-0.194422	0.0348792	0.0649619	0.295914	0.190824
1188 Pos	1.055	447.746	448.754	446.739	-0.110895	0.00960016	-0.337339	-0.25855	-0.00960016	0.450893	-0.109013	0.0256734	-0.455612	-0.277293	-0.20397	0.28367	0.175714	0.359718	0.389122	0.41328
344 Neg	1.253	447.969	448.976	446.961	0.146993	-0.549987	0.0575728	0.146952	-0.469588	-0.840748	0.143696	0.0525031	0.195211	-0.0525031	0.407244	0.217962	-0.593453	-0.535583	-1.25765	-0.814372
2355 Pos	1.691	448.087	449.094	447.08	11.0324	11.14	-10.6038	-10.4211	10.7281	-10.19	11.7023	11.8072	-10.4987	-10.448	10.9518	11.0602	10.1683	-10.248	-10.3008	-10.1683
188 Neg	7.465	448.353	449.36	447.346	-0.180609	-0.262976	-0.141309	-0.222746	-0.0139203	-0.0663791	0.0356545	-0.0779748	0.176422	0.0139203	0.217945	0.175697	0.114833	0.0329604	0.196463	-0.048737
1521 Pos	1.055	449.745	450.753	448.738	11.444	11.2366	11.2077	11.2668	11.4606	-11.0706	11.0489	11.4356	-11.3793	-11.3286	-11.2914	-11.0881	11.4234	-11.1286	-11.1814	-11.0489
2428 Pos	10.6	451.178	452.185	450.171	-0.603876	-0.558755	0.557235	-0.0368619	0.0579658	0.264318	0.114397	0.262382	0.237149	-0.272834	0.273707	0.0368619	-0.473268	-0.866227	-20.5301	-20.3976
2463 Pos	8.401	452.041	453.048	451.034	11.191	11.3995	10.1207	10.1182	11.5737	11.593	10.6142	10.767	-10.4486	-10.3979	-10.3606	-10.1573	-10.3569	-10.1979	-10.2506	-10.1182
479 Neg	1.518	452.121	453.128	451.114	-0.902033	-0.857716	0.498164	0.240618	-0.0697646	-0.135491	0.631586	-0.0465617	0.746439	0.662068	0.767043	0.301853	-0.642305	0.0194526	-0.785222	-0.0194526
724 Pos	23.513	452.212	453.22	451.205	-0.164614	-0.130552	-0.0890965	0.143932	-0.09166	0.00543261	-0.0531278	0.0886626	0.317519	-0.00543261	0.268749	0.515654	0.0327935	0.0325093	-0.480725	-0.225066
939 Pos	1.538	453.072	454.079	452.064	-0.412276	-0.0140843	0.13524	0.283468	-0.543286	-0.588073	0.0140843	0.396669	0.156077	0.132401	0.254485	0.270317	-0.683013	-0.271348	-0.551253	-0.485425
216 Pos	9.651	453.102	454.109	452.095	-1.61637	-1.99337	-2.02377	-2.00698	0.201557	-0.0448427	-0.125422	-0.167184	0.0608397	0.148766	0.0390186	0.166368	-0.0390186	0.0981712	0.0570068	0.120398
87 Pos	9.366	453.102	454.11	452.095	-1.78278	-1.90958	-2.30278	-1.87926	0.0113912	0.046742	-0.092793	-0.115701	0.0898757	0.115016	0.147968	0.237001	-0.121502	0.0362363	-0.0113912	0.16293
2966 Pos	10.196	453.103	454.11	452.095	19.9832	-0.105425	19.1483	19.2605	20.739	20.906	20.5903	20.6411	-0.310793	-0.260094	-0.222836	-0.0195713	-0.219133	-0.0601063	-0.112867	0.0195713
148 Neg	7.096	453.103	454.111	452.096	-1.80593	-1.584	-1.92832	-2.23842	-0.0497513	-0.0469608	-0.0324764	-0.118272	0.327331	0.200687	0.312316	0.279664	0.0532026	0.0324764	0.139209	0.151875
1281 Pos	18.183	453.285	454.292	452.278	-0.491606	-0.55014	-1.8988	-1.14437	0.209015	0.0219917	0.411341	0.0976419	0.0603361	-0.222864	-0.207668	-0.28057	0.279819	0.139592	-0.0219917	0.264626
1122 Neg	18.294	453.287	454.294	452.28	-0.725691	-0.368721	-1.27973	-0.527328	0.0950274	-0.132798	0.0251918	-0.239173	-0.0159869	0.259721	-0.340548	0.219592	0.0159869	0.365643	0.26597	0.461563
1554 Neg	7.069	453.291	454.298	452.283	-20.6475	-20.4893	-20.7997	-20.617	-0.0602183	-0.151616	-0.00405264	0.00405264	0.489474	0.258589	0.474734	0.383378	0.108054	0.234237	0.207782	-0.0178008
2947 Pos	1.332	453.714	454.721	452.707	20.7159	0.00160408	-0.308817	-0.12612	-0.0504322	20.652	-0.153664	-0.00160408	-0.203764	-0.153065	-0.115807	0.0874577	20.6109	21.1165	20.6999	20.7427
1919 Pos	27.411	454.365	455.372	453.358	-10.5054	-10.3472	-10.6576	-10.4749	-10.3993	-10.2439	-10.5025	-10.3504	11.7464	10.2439	12.3561	11.5153	11.7594	11.7462	11.5302	12.097
1680 Pos	9.37	456.103	457.111	455.096	-1.01845	-1.46145	-1.06296	-0.984147	0.246078	0.0575037	-0.328375	-0.231548	0.215155	0.20481	0.388409	-0.0575037	0.294932	-0.162103	0.070404	0.0757961
1840 Pos	7.488	456.16	457.167	455.153	-10.9667	-10.8085	-11.1189	-10.9362	-10.8605	-10.7052	-10.9637	-10.8117	11.1884	12.1015	11.0531	11.921	10.7052	11.007	10.7371	11.514
1767 Pos	5.084	456.21	457.217	455.203	-0.362572	0.12222	0.803288	0.545288	-0.707227	-0.978113	-0.0635743	0.669062	0.443956	0.816611	0.0635743	0.451427	-1.01744	-1.44002	-1.16922	-1.13516
361 Pos	22.487	456.341	457.348	455.334	-0.0696006	0.139842	-0.441103	-0.256702	0.0194697	0.248255	-0.0588574	-0.0194697	-0.303638	-0.0303082	-0.0379634	0.0665574	0.137622	0.179241	0.308676	0.195762
750 Neg	1.538	456.962	457.969	455.955	-21.9428	-21.7846	0.0667052	-0.0871901	-0.053473	0.374496	-0.212787	0.184618	-0.169806	0.101512	0.225552	0.23442	0.121224	-0.324235	0.053473	-0.0632529
882 Neg	14.441	458.244	459.251	457.237	-11.3453	-11.1871	11.553	11.9885	-11.2391	-11.0838	11.4902	11.2888	11.0621	11.3592	11.3711	11.7026	-11.3008	-11.1418	-11.1945	-11.0621
1070 Neg	2.07	458.997	460.004	457.99	-21.3902	-21.232	0.525325	-0.853929	0.0842299	-0.924658	0.202326	-0.996979	0.823963	0.276424	1.06732	-0.0842299	0.368188	-0.264373	0.149985	-0.687507
210 Pos	7.693	459.266	460.274	458.259	12.9182	13.0907	13.399	13.1966	12.9854	12.7155	12.5664	12.9581	-12.8968	-12.8461	-12.8088	-12.6055	-12.8051	-12.6461	-12.6988	-12.5664
2566 Pos	1.286	459.897	460.904	458.89	20.9316	20.9068	20.927	21.3816	-0.157461	21.1042	21.2217	21.4825	-0.310793	-0.260094	-0.222836	-0.0195713	-0.219133	-0.0601063	-0.112867	0.0195713
2667 Pos	2.788	460.195	461.202	459.187	10.8209	10.4937	10.6726	-10.2371	10.8132	9.98439	11.5879	10.7903	-10.3148	-10.2641	-10.2268	-10.0235	10.2793	-10.0641	-10.1168	-9.98439
1553 Neg	15.481	460.211	461.219	459.204	10.2044	10.9429	-10.6006	-10.4179	10.5086	10.9796	-10.4455	-10.2934	-10.4956	-10.4449	-10.4076	-10.2044	10.2116	10.6639	10.7757	10.8804
1363 Neg	15.197	460.254	461.261	459.247	-10.9149	-10.7567	10.7929	11.0555	-10.8087	-10.6534	10.6317	10.9137	10.7953	10.8389	10.8645	11.282	-10.8704	-10.7114	-10.7641	-10.6317
3064 Pos	9.614	461.245	462.252	460.237	20.4501	21.2274	-0.329359	-0.146662	20.3311	20.9247	-0.174206	19.9793	-0.224306	-0.173607	-0.136349	0.0669155	-0.132647	0.0263805	-0.0263805	0.106058
2542 Pos	20.791	462.123	463.13	461.115	10.7624	10.9817	10.4057	10.5071	10.6287	10.7948	10.7933	10.3224	-10.6527	-10.602	-10.5648	-10.3615	-10.5611	-10.402	-10.4548	-10.3224
1529 Pos	9.462	462.209	463.216	461.202	0.799767	1.0058	1.71978	1.16892	0.947899	0.932058	0.684274	0.867451	-21.5203	-1.4863	-1.98524	-1.26192	-21.4287	-21.2696	-21.3224	-0.684274
1907 Pos	1.6	463.057	464.064	462.049	0.149229	-0.608007	0.0766544	0.255823	-0.421484	-0.0174828	0.442328	0.177424	-0.255327	0.0174828	0.186054	0.623485	-0.334023	-0.267892	-0.662599	-0.565637
1329 Neg	2.311	463.13	464.138	462.123	-10.9435	-10.7852	10.9016	10.6603	-10.8373	-10.6819	10.7375	10.7873	11.0001	11.3794	-10.9027	11.1136	-10.899	11.0795	-10.7927	-10.6603
161 Pos	9.042	463.142	464.149	462.134	2.34333	2.31432	2.17362	2.22929	2.52301	2.45906	2.40468	2.28015	-2.98268	-2.8557	-2.74502	-2.49683	-2.59072	-2.77232	-2.99615	-2.17362
1643 Pos	21.948	463.309	464.316	462.302	23.739	23.1389	22.0262	21.9832	21.4675	21.6751	-0.260693	20.8589	-0.310793	-0.260094	-0.222836	-0.0195713	-0.219133	-0.0601063	-0.112867	0.0195713
1508 Neg	2.122	464.153	465.16	463.145	-0.128466	0.0297394	-0.280682	-0.0979843	-0.0222969	0.133041	-0.125528	0.0265312	-0.175629	-0.124929	-0.0876713	0.115593	19.6986	21.3758	0.0222969	0.154736
2130 Pos	8.242	464.221	465.228	463.214	0.998866	0.792204	1.01721	0.346811	1.09064	0.9514	0.865636	0.93744	-20.9592	-20.9085	-20.8712	-0.346811	-20.8675	-20.7085	-20.7613	-20.6288
332 Pos	7.696	464.221	465.228	463.214	12.4594	12.6216	12.8767	12.8899	12.4614	12.288	12.2563	12.5357	-12.5867	-12.536	-12.4987	-12.2955	-12.495	-12.336	-12.3888	-12.2563
1547 Pos	8.096	465.159	466.166	464.151	-0.0963244	-0.228591	0.0389037	0.0607867	0.196397	0.490808	-0.14338	-0.306003	-0.590138	-0.294994	-0.246949	-0.0389037	0.244899	0.0777965	0.290036	0.0890803
471 Pos	11.362	465.192	466.199	464.185	-0.622884	-0.327197	0.424537	0.407588	-0.338192	-0.10322	0.10322	0.490255	0.635815	0.438265	0.234222	0.484416	-0.439236	-0.125905	-0.327544	-0.161319
636 Pos	20.977	465.32	466.327	464.313	1.83643	0.709867	-2.14233	-1.36142	1.77551	1.0994	-1.71043	-0.709867	-2.1541	-1.22625	-2.61079	-1.19752	1.34009	0.741365	1.16561	0.808543
942 Pos	21.399	465.322	466.33	464.315	2.30439	0.972615	-21.8192	-21.6365	2.09315	1.66783	-0.979389	-0.972615	-1.15156	-1.10018	-21.6262	-21.423	2.0186	1.54002	1.97038	1.55602
635 Neg	5.759	466.103	467.11	465.096	-22.7605	-22.6023	0.25685	0.135532	-22.6543	-22.499	0.14747	-0.160843	0.758066	1.01097	-0.0786161	0.541513	-22.716	0.493535	-22.6097	0.0786161
2550 Pos	8.507	466.154	467.161	465.147	-10.6512	-10.493	-10.8034	-10.6207	-10.545	-10.3897	-10.6483	-10.4962	10.5034	10.3897	10.7456	10.4887	10.759	10.7605	10.7538	10.7341
2880 Pos	10.258	467.116	468.124	466.109	-0.199528	19.9192	-0.351744	-0.169046	19.4687	0.0619793	-0.19659	-0.0445309	-0.246691	-0.195992	-0.158733	0.0445309	20.9758	21.3894	20.8289	21.666
1655 Pos	9.95	467.119	468.126	466.112	-0.191954	1.02252	-20.9942	-20.8115	0.641097	1.05303	-20.839	-1.34789	0.0874872	-0.545576	-0.0874872	-0.108788	1.39859	1.9453	1.65832	2.81047
2432 Pos	18.92	467.301	468.308	466.294	-10.5989	-10.4407	-10.7511	-10.5684	-10.4927	-10.3374	-10.5959	-10.4439	10.6543	11	11.0494	10.3374	11.0412	10.7942	11.0068	11.2693
278 Neg	1	467.714	468.721	466.707	-0.120263	-0.171747	-0.00262403	-0.240318	0.00262403	-0.213587	-0.0471492	-0.116282	-0.0409856	0.156923	0.184166	0.110243	0.0270724	0.0614991	0.290859	0.0744233
2461 Pos	1.633	468.013	469.02	467.006	-0.00694895	0.147022	0.0536666	0.0426974	-0.115273	-0.311343	0.0359988	0.109435	-0.0737138	0.0532536	0.00694895	0.849759	-20.688	-20.529	-20.5818	-20.4493
1950 Pos	8.402	468.018	469.025	467.01	-0.0683026	0.296531	-0.838848	-0.818168	0.46538	0.441082	-0.603673	-0.312671	-0.482608	-0.256689	0.239592	-0.10929	0.233325	0.0748029	0.539587	0.0683026
2407 Pos	8.598	468.114	469.122	467.107	10.7838	10.2615	-10.6577	-10.475	11.0176	11.3419	-10.5026	-10.3505	-10.5527	-10.502	-10.4647	-10.2615	11	11.3273	11.367	11.3014
2934 Pos	1.279	468.841	469.849	467.834	-0.209856	-0.051651	-0.362072	-0.179375	-0.103687	0.051651	-0.206919	-0.0548592	20.8704	-0.20632	20.9978	20.9581	19.8956	20.2126	19.9273	19.9202
2986 Pos	10.2	469.136	470.143	468.129	21.0261	21.3542	20.4897	20.8959	-0.0730915	19.4398	-0.176323	-0.0242634	-0.226423	-0.175724	-0.138466	0.0647984	-0.134764	0.0242634	-0.0284977	0.103941
3206 Pos	1.684	469.176	470.183	468.168	-0.180864	-0.0226593	20.1223	19.997	-0.0746956	0.0806427	20.026	20.462	-0.228027	-0.177328	-0.14007	0.0631943	-0.136368	0.0226593	-0.0301018	0.102337
2826 Pos	1.181	470.037	471.044	469.03	-0.130583	0.0276222	-0.282799	-0.100101	-0.0244141	0.130924	-0.127645	0.0244141	-0.177746	-0.127047	-0.0897884	20.1555	20.7755	21.4263	21.6767	22.118
1934 Neg	18.22	470.039	471.047	469.032	-0.15288	0.00532532	21.3354	21.3438	-0.046711	0.108627	-0.149942	0.00211716	-0.200043	-0.149343	-0.112085	0.0911789	-0.108383	0.0506439	-0.00211716	0.130322
1365 Pos	8.432	470.087	471.094	469.08	0.203492	0.472805	-0.0623422	-0.00756121	0.318764	0.00756121	0.0460229	-0.150891	-0.395683	-0.180827	-0.391658	-0.248194	0.0628953	-0.0636678	0.316797	0.21926
3043 Pos	7.926	472.11	473.117	471.102	20.6339	21.0232	-0.305096	-0.122398	20.5724	21.701	-0.149942	0.00211716	-0.200043	-0.149343	-0.112085	0.0911789	-0.108383	0.0506439	-0.00211716	0.130322
2975 Pos	9.225	472.147	473.155	471.14	-10.0582	-9.89997	-10.2104	-10.0277	-9.952	-9.79666	-10.0552	-9.90317	10.5732	10.3508	10.2757	10.5052	9.96694	9.79666	9.96288	10.7617
2283 Pos	11.732	472.191	473.199	471.184	-0.272354	-0.114149	21.3709	21.3452	-0.166185	-0.0108471	21.8507	21.5244	21.7666	-0.268818	21.559	21.4771	-0.227858	-0.0688305	-0.121592	0.0108471
308 Pos	11.232	472.26	473.267	471.252	14.0649	14.9582	-11.6289	-11.4462	13.2696	14.0279	-11.4738	-11.3217	-11.5239	-11.4732	-11.4359	-11.2326	13.9602	14.2779	11.2326	11.9149
90 Pos	11.701	472.26	473.267	471.253	15.4572	15.5023	-12.7299	-12.5472	14.509	14.4529	-12.5747	-12.4226	-12.6248	-12.5741	-12.5368	-12.3336	15.0234	14.4587	12.3336	12.483
723 Neg	10.42	472.261	473.268	471.254	13.2757	12.2123	-10.8411	-10.6584	12.6301	11.7057	-10.686	-10.5339	-10.7361	-10.6854	-10.6481	-10.4449	12.709	12.6163	10.6745	10.4449
209 Neg	10.854	472.261	473.268	471.254	14.207	14.1576	-11.6	-11.4173	13.1168	13.0671	-11.4449	-11.2928	-11.495	-11.4443	-11.407	-11.2038	13.1107	14.0122	11.2038	11.2658
2569 Pos	11.697	472.45	473.457	471.442	-0.130583	0.0276222	-0.282799	-0.100101	-0.0244141	0.130924	-0.127645	0.0244141	-0.177746	-0.127047	-0.0897884	0.113476	23.2091	22.5122	20.502	20.427
1709 Neg	10.859	472.452	473.459	471.444	21.0681	21.1954	-0.351744	-0.169046	20.0742	20.2935	-0.19659	-0.0445309	-0.246691	-0.195992	-0.158733	0.0445309	20.1804	21.1278	-0.0487652	0.0836735
2718 Pos	11.24	472.454	473.462	471.447	20.862	21.7571	-0.415846	-0.233149	20.2379	20.8977	-0.260693	-0.108633	-0.310793	-0.260094	-0.222836	-0.0195713	20.8685	20.892	20.3717	0.0195713
3246 Pos	11.711	472.666	473.674	471.659	-0.0976295	0.0605755	-0.249845	-0.0671482	21.0266	21.1165	-0.0946922	0.0573673	-0.144793	-0.0940933	-0.0568352	0.146429	-0.053133	0.105894	0.053133	0.185572
3049 Pos	11.697	472.697	473.704	471.69	21.9178	22.0686	-0.280682	-0.0979843	-0.0222969	0.133041	-0.125528	0.0265312	-0.175629	-0.124929	-0.0876713	0.115593	-0.0839691	0.075058	0.0222969	0.154736
2493 Pos	8.659	473.278	474.286	472.271	-10.256	-10.0978	-10.4082	-10.2255	11.2869	-9.99447	-10.253	-10.101	9.97278	11.6061	11.1579	11.5355	11.352	10.5669	10.7903	-9.97277
1852 Pos	8.265	473.279	474.287	472.272	-0.232515	-0.0743103	22.4467	22.9709	-0.126347	0.0289917	-0.229578	22.9574	-0.279678	21.8217	22.232	21.5631	-0.188019	-0.0289917	-0.0817528	0.0506859
2492 Pos	11.697	473.454	474.461	472.446	22.0804	22.0616	-0.351744	-0.169046	21.1191	21.0637	-0.19659	-0.0445309	-0.246691	-0.195992	-0.158733	0.0445309	21.7049	21.2347	-0.0487652	0.0836735
3174 Pos	11.575	474.049	475.056	473.042	-0.156601	0.00160408	-0.308817	-0.12612	-0.0504322	0.104906	-0.153664	-0.00160408	-0.203764	20.0805	-0.115807	0.0874577	20.4968	20.1516	19.7849	20.3841
2246 Pos	11.7	475.263	476.27	474.256	22.5523	22.2641	-0.351744	-0.169046	21.5527	21.5052	-0.19659	-0.0445309	-0.246691	-0.195992	-0.158733	0.0445309	21.9792	21.7882	-0.0487652	0.0836735
1417 Neg	7.665	476.165	477.172	475.158	0.0678253	-20.0916	-0.0678253	0.445056	-20.1437	-19.9883	0.919494	0.870493	1.28445	1.10886	1.34964	1.51076	-0.540191	-20.0463	-20.0991	-19.9666
2994 Pos	7.577	476.566	477.573	475.559	20.5753	-0.0655861	21.1903	20.6801	-0.117622	0.0377159	20.3587	20.1849	-0.270954	-0.220255	-0.182997	0.0202675	-0.179295	-0.0202675	-0.0730286	0.0594101
809 Neg	2.114	478.105	479.112	477.098	-0.539357	-1.27992	1.2034	0.755889	-0.230593	-1.17925	0.840281	0.230593	1.21401	1.17923	1.19437	0.924788	-1.01112	-0.496305	-1.41228	-0.37747
3041 Pos	17.313	479.301	480.308	478.294	22.2191	21.7284	-0.280682	-0.0979843	-0.0222969	0.133041	-0.125528	0.0265312	-0.175629	-0.124929	-0.0876713	0.115593	-0.0839691	0.075058	0.0222969	0.154736
2593 Pos	20.049	479.306	480.314	478.299	22.1707	21.7695	-0.329359	-0.146662	22.1951	21.2388	-0.174206	20.7153	-0.224306	-0.173607	-0.136349	0.0669155	-0.132647	0.0263805	-0.0263805	0.106058
157 Pos	9.044	480.167	481.174	479.159	-1.90147	-1.97	-1.91788	-2.51815	-2.12115	-2.139	-2.08793	-2.163	2.08323	1.90147	2.27028	2.10651	2.20439	2.12464	2.16945	2.20679
34 Pos	8.296	480.168	481.175	479.161	-0.0539684	0.0287952	-0.0514908	-0.116124	0.119809	0.124707	-0.0458908	-0.0335379	0.0307369	-0.0886497	-0.0287952	-0.0299892	0.05126	0.0863867	0.0459423	0.0787744
1839 Neg	3.962	480.361	481.369	479.354	-0.180864	-0.0226593	20.3652	20.6298	-0.0746956	0.0806427	20.5827	20.7866	-0.228027	-0.177328	-0.14007	21.1238	-0.136368	0.0226593	-0.0301018	0.102337
1918 Pos	8.308	480.436	481.443	479.429	-11.2532	-11.095	-11.4054	-11.2227	-11.147	-10.9917	-11.2502	-11.0982	10.9944	11.0899	11.1159	10.9917	11.1602	11.1029	11.0776	11.1682
1570 Pos	9.966	481.138	482.145	480.131	-21.8145	-21.6563	-0.383282	-0.643701	-0.152361	0.0214658	-1.00925	0.241398	0.747444	0.31028	0.278979	-0.0214658	0.0688882	0.134331	-0.590716	0.345215
2158 Pos	1.675	481.209	482.216	480.202	-0.314949	-0.471866	0.314949	0.857904	-20.7289	-20.5735	0.681081	0.788778	0.729641	0.915549	0.965658	0.954082	-1.0002	-20.6315	-20.6843	-20.5519
1314 Pos	8.292	481.361	482.368	480.354	0.013309	-0.013309	-0.0135388	0.075438	0.234938	0.333982	-0.0348191	-0.0574956	-0.110815	-0.336229	-0.0465684	0.0482993	-0.0444884	0.0526233	0.0630889	0.166584
2214 Pos	12.695	482.171	483.178	481.163	-10.8381	-10.6799	-10.9904	-10.8077	-10.732	-10.5766	-10.8352	-10.6831	10.5766	11.4855	10.6226	11.211	10.7968	10.8537	10.6342	11.3705
802 Neg	14.389	482.249	483.256	481.242	-11.4729	-11.3147	11.6778	11.4564	-11.3668	-11.2114	11.3045	11.5932	11.1897	11.8582	11.4056	11.8046	-11.4284	-11.2694	-11.3222	-11.1897
2891 Pos	18.786	482.312	483.32	481.305	-0.201132	-0.0429268	-0.353348	-0.17065	-0.0949631	0.0603752	-0.198194	-0.046135	20.7862	-0.197596	21.0313	0.0429268	20.8799	20.3068	21.1682	20.2596
1930 Neg	14.018	482.458	483.465	481.45	-0.272354	-0.114149	-0.42457	-0.241873	-0.166185	-0.0108471	19.5392	19.451	19.6896	19.9079	19.3688	19.4254	-0.227858	19.6899	-0.121592	0.0108471
2420 Pos	17.923	483.373	484.38	482.366	-0.209856	-0.051651	-0.362072	-0.179375	-0.103687	0.051651	-0.206919	-0.0548592	-0.257019	23.4094	20.4721	20.2707	20.6561	20.2623	20.8194	20.6767
2608 Pos	20.77	484.105	485.112	483.098	-10.4444	-10.2862	-10.5966	-10.4139	-10.3382	-10.1829	-10.4415	-10.2894	10.1829	10.6721	10.7796	10.6645	11.2176	10.4123	10.9751	10.8291
1150 Pos	5.482	484.111	485.118	483.104	-0.130583	0.0276222	-0.282799	-0.100101	-0.0244141	0.130924	-0.127645	0.0244141	-0.177746	-0.127047	-0.0897884	0.113476	23.7433	24.4354	23.7644	24.5329
1042 Neg	14.889	484.263	485.27	483.255	-11.1543	-10.9961	11.4398	11.583	-11.0481	-10.8928	11.1106	11.1665	10.8711	11.6409	11.299	11.5184	-11.1098	-10.9508	-11.0035	-10.8711
3173 Pos	5.489	484.303	485.31	483.296	-0.156601	0.00160408	-0.308817	-0.12612	19.6221	20.7062	-0.153664	-0.00160408	-0.203764	-0.153065	-0.115807	0.0874577	19.5463	20.0573	19.4803	20.1872
493 Pos	10.014	485.074	486.081	484.067	-0.43783	-0.303532	-1.00538	-0.031497	0.031497	-0.20006	0.86113	1.30648	0.393931	0.654838	-0.662296	-0.229358	0.693435	0.651075	-0.29172	0.682578
788 Neg	7.965	485.076	486.083	484.068	-0.0215926	-0.0234466	0.0215926	-0.475782	-0.31215	-0.294573	1.13536	0.534063	0.90405	0.552472	-0.220477	-0.692238	0.727172	0.668676	0.222531	-0.121224
3260 Pos	2.474	487.022	488.03	486.015	20.6129	20.9674	-0.280682	-0.0979843	-0.0222969	0.133041	-0.125528	0.0265312	-0.175629	-0.124929	-0.0876713	0.115593	-0.0839691	0.075058	0.0222969	0.154736
2554 Pos	7.941	487.242	488.249	486.235	21.5351	21.9026	-0.351744	-0.169046	-0.093359	21.2777	-0.19659	-0.0445309	-0.246691	-0.195992	-0.158733	0.0445309	21.4512	21.5554	21.3577	0.0836735
1036 Neg	1.249	487.98	488.987	486.972	0.282844	-0.224661	0.167823	0.0818219	-0.370146	-0.877784	0.212577	0.155814	0.405573	-0.0818219	0.359687	0.168486	-0.605256	-0.658913	-1.25727	-0.435983
3090 Pos	5.55	488.073	489.08	487.066	21.0092	21.1001	-0.305096	-0.122398	20.5156	20.7968	-0.149942	0.00211716	-0.200043	-0.149343	-0.112085	0.0911789	-0.108383	0.0506439	-0.00211716	0.130322
3241 Pos	7.457	489.122	490.129	488.114	-0.15288	0.00532532	20.9034	20.7325	-0.046711	0.108627	-0.149942	0.00211716	-0.200043	-0.149343	-0.112085	0.0911789	-0.108383	0.0506439	-0.00211716	0.130322
2490 Pos	1.142	489.873	490.88	488.865	21.5724	21.2854	20.641	-0.233149	21.6459	21.8228	20.8363	20.9115	-0.310793	-0.260094	-0.222836	-0.0195713	-0.219133	-0.0601063	-0.112867	0.0195713
2739 Pos	7.223	491.291	492.298	490.284	-10.2916	-10.1334	-10.4438	-10.2611	-10.1854	-10.0301	-10.2886	-10.1366	10.2271	10.5966	10.0301	10.7443	10.4485	10.942	10.6492	11.2493
657 Neg	1.532	494.111	495.119	493.104	-1.36454	-2.38328	0.413746	-0.0201039	0.00278997	-0.446741	0.520277	0.0336709	0.492582	0.319138	0.767506	0.296105	-0.297668	-0.00278997	-0.759553	-0.196813
1533 Neg	10.872	494.244	495.251	493.237	21.7828	21.4923	-0.351744	-0.169046	20.5458	20.8913	-0.19659	-0.0445309	-0.246691	-0.195992	-0.158733	0.0445309	21.1559	21.8626	-0.0487652	0.0836735
1867 Pos	1.534	495.057	496.064	494.049	-21.5605	-21.4023	-21.7127	-0.0650616	-21.4543	-21.299	-21.5575	-0.140926	0.531614	0.596215	0.668076	1.09094	0.440133	0.0650616	0.186776	0.171313
505 Pos	22.447	495.409	496.416	494.402	-0.171117	0.0320759	-0.301186	-0.245657	-0.00131226	0.0546741	-0.0418444	-0.0632105	-0.0386076	-0.0151482	0.0319147	0.221784	0.117778	0.00131226	0.261027	0.202091
2655 Pos	1.191	495.816	496.823	494.809	-0.209856	-0.051651	-0.362072	-0.179375	-0.103687	0.051651	-0.206919	-0.0548592	20.1793	20.4154	-0.169062	20.2212	21.7277	20.9536	21.1688	22.0142
2147 Pos	11.273	496.137	497.144	495.13	-0.232515	-0.0743103	-0.384731	-0.202034	-0.126347	0.0289917	-0.229578	-0.0775185	21.849	21.8536	21.6078	21.8931	21.7328	-0.0289917	21.6909	22.2359
2027 Pos	11.973	496.228	497.235	495.221	0.189444	0.471034	0.436891	0.220835	0.0526643	-0.124655	-0.0526643	0.181524	-0.438316	1.04465	-0.327228	0.486848	-21.1476	-20.9886	-21.0413	-20.9089
1094 Neg	1.169	497.853	498.86	496.846	-0.0631547	-0.255024	0.115778	-0.111725	-0.305293	-0.46893	0.382637	-0.0529828	0.320765	0.10333	0.40351	0.441401	0.270915	0.0529828	-22.5412	-22.4088
2725 Pos	6.274	498.127	499.134	497.12	0.350671	0.449359	-0.350671	-19.8877	0.961243	1.75709	-19.9152	-19.7632	-19.9653	-19.9146	-19.8774	-19.6741	0.705793	1.55538	0.632817	1.01903
2327 Pos	10.98	498.332	499.339	497.325	-10.7681	-10.6099	-10.9203	-10.7376	-10.6619	-10.5066	-10.7651	-10.6131	10.5696	10.6922	10.5066	10.982	10.7377	10.9257	11.4597	11.1123
1811 Pos	11.901	499.177	500.184	498.17	-0.905462	-0.177903	0.442363	0.462325	-0.412559	-0.394922	0.209566	0.770003	0.910609	0.641092	-0.0410047	0.10627	-0.372043	0.0410047	-0.366913	-1.0831
1240 Pos	7.824	500.186	501.193	499.179	-0.348447	-0.0925779	1.26602	0.903072	-0.226237	-0.158336	0.339809	0.495909	0.0483742	1.03777	-0.0483742	0.817307	-0.592122	-0.109896	-0.230471	0.316932
2421 Pos	1.804	501.144	502.151	500.137	-0.71953	-20.1617	1.02629	1.1115	-20.2138	-20.0584	1.26472	1.24249	0.721744	0.71953	1.27127	1.15383	-20.2754	-20.1164	-20.1692	-20.0367
1620 Pos	1.036	501.67	502.677	500.662	-0.00658178	0.344726	-0.52037	-0.158054	0.427691	0.0971103	-0.119087	-0.0259995	0.0558143	-0.239795	-0.131773	-0.099072	0.00658178	0.50281	0.379431	0.702468
2935 Pos	1.296	501.713	502.72	500.706	20.5741	20.9904	19.295	-0.19331	20.9222	21.3209	20.1633	-0.0687943	-0.270954	-0.220255	-0.182997	0.0202675	-0.179295	-0.0202675	-0.0730286	0.0594101
1932 Neg	19.067	502.013	503.02	501.006	-0.15288	0.00532532	21.5649	21.0927	-0.046711	0.108627	-0.149942	0.00211716	-0.200043	-0.149343	-0.112085	0.0911789	-0.108383	0.0506439	-0.00211716	0.130322
1456 Neg	3.863	502.15	503.157	501.142	-9.78835	-9.63015	11.1522	12.0155	-9.68218	-9.52684	11.7883	12.0244	-9.83551	9.50515	11.8949	12.2865	9.92363	-9.58483	-9.63759	-9.50515
247 Neg	17.869	503.156	504.164	502.149	-0.672396	-0.365825	-0.214288	-0.000720501	0.000720501	0.13135	-0.123496	-0.10379	0.140273	-0.131984	0.446815	0.199681	-0.117246	0.0426431	0.0772452	0.153373
2903 Pos	6.802	503.257	504.264	502.249	-10.0604	-9.90219	-10.2126	-10.0299	-9.95422	-9.79888	-10.0575	-9.9054	10.0961	10.4892	9.79888	10.3977	10.5357	10.5759	10.6607	11.2072
2186 Pos	12.695	504.152	505.16	503.145	10.8566	10.7436	11.3393	11.1602	10.7098	10.8584	10.5764	11.051	-10.9067	-10.856	-10.8188	-10.6155	-10.8151	-10.656	-10.7088	-10.5764
2756 Pos	6.405	505.114	506.121	504.107	10.3441	10.7349	-10.6177	-10.435	10.8079	10.5037	-10.4626	-10.3105	-10.5127	-10.462	-10.4247	-10.2214	10.2892	10.2503	10.3895	10.2214
828 Neg	2.128	505.214	506.222	504.207	-10.4347	-10.2765	10.4758	10.7118	-10.3285	-10.1732	10.6072	10.7757	10.1515	10.5024	10.4941	10.7393	-10.3902	-10.2311	-10.2839	-10.1515
1386 Pos	7.788	505.306	506.313	504.299	-11.3013	-11.1431	-11.4535	-11.2708	-11.1951	-11.0398	-11.2984	-11.1463	11.0398	12.0853	11.584	11.7102	11.4955	11.6298	11.2988	11.8087
3018 Pos	32.873	505.389	506.397	504.382	-0.26363	19.3743	19.1316	20.7978	20.6427	20.4889	19.9728	19.6322	-0.310793	-0.260094	-0.222836	-0.0195713	-0.219133	-0.0601063	-0.112867	0.0195713
459 Neg	1.25	505.929	506.936	504.921	0.0952506	-0.346446	-0.0188336	0.0291791	-0.183604	-0.261905	0.209386	0.264026	0.256657	0.0188336	0.21554	0.171758	-0.20015	-0.0920529	-0.0990548	-0.178364
2497 Pos	7.822	506.306	507.313	505.299	0.114659	0.649614	0.938848	0.567478	0.243072	0.266324	-0.0073657	0.601019	-20.7528	-20.7021	-20.6649	-20.4616	-20.6612	-20.5021	-0.776505	0.0073657
530 Pos	30.452	507.449	508.456	506.442	0.0899205	0.27502	-0.00272131	0.175935	0.390876	0.335449	0.142363	0.355834	-0.2476	-0.325592	-0.391471	0.00272131	-0.372839	-0.110318	-0.248557	-0.325009
1032 Pos	1.048	507.705	508.713	506.698	-0.154838	-0.0432568	-0.394705	0.0136271	0.109044	0.299979	-0.220796	0.0358667	-0.0136271	-0.231473	-0.155208	-0.268055	0.0187254	0.37271	0.265867	0.580354
3011 Pos	6.802	508.214	509.221	507.206	-0.252783	-0.0945778	-0.404999	-0.222301	-0.146614	0.00872421	-0.249845	-0.0977859	19.8017	20.1471	20.3701	-0.00872421	20.0284	20.0814	20.1908	20.5531
922 Neg	1.609	508.991	509.998	507.984	-1.42939	-1.87828	-0.0776825	-0.00403881	0.27464	-0.37636	0.135191	-0.406964	0.0671759	-0.00422573	0.228069	-0.365695	0.514366	0.00403881	0.270988	0.0107899
1638 Neg	7.977	509.975	510.982	508.967	20.9368	20.6711	21.4856	21.4395	-0.0730915	0.0822468	-0.176323	-0.0242634	-0.226423	-0.175724	-0.138466	0.0647984	-0.134764	0.0242634	-0.0284977	0.103941
2983 Pos	9.664	510.124	511.131	509.117	21.7808	22.5357	-0.280682	-0.0979843	-0.0222969	0.133041	-0.125528	0.0265312	-0.175629	-0.124929	-0.0876713	0.115593	-0.0839691	0.075058	0.0222969	0.154736
3116 Pos	20.552	510.207	511.214	509.2	-0.232515	-0.0743103	-0.384731	-0.202034	-0.126347	0.0289917	-0.229578	-0.0775185	19.6988	19.2888	20.4129	19.8373	20.3348	-0.0289917	20.4481	0.0506859
2890 Pos	1.664	510.917	511.925	509.91	10.5681	-9.98619	-10.2966	-10.1139	-10.0382	-9.88289	-10.1415	-9.9894	9.98762	9.88289	-10.1036	10.5279	10.858	10.4687	10.5027	10.4802
446 Pos	30.447	512.405	513.413	511.398	-0.311288	0.00958109	-0.65269	-0.369052	0.029882	-0.0774598	-0.518195	-0.231634	0.0262809	0.134937	0.316983	0.151536	-0.00958109	0.298532	-0.0130849	0.251494
1617 Pos	1.045	513.67	514.677	512.663	1.09962	1.30564	0.809944	0.867188	1.2188	1.60168	0.861379	1.06493	-1.98718	-21.3325	-21.2953	-21.092	-21.2916	-0.809944	-0.948835	-21.0529
2976 Pos	1.375	513.673	514.681	512.666	-0.180864	-0.0226593	-0.33308	-0.150383	-0.0746956	0.0806427	-0.177927	-0.0258675	19.6009	21.3341	21.0821	21.0437	20.4243	0.0226593	-0.0301018	0.102337
1405 Neg	1.256	513.988	514.995	512.98	21.9166	21.4564	21.3483	21.7663	20.869	21.0872	-0.260693	-0.108633	-0.310793	-0.260094	-0.222836	-0.0195713	-0.219133	-0.0601063	20.1741	0.0195713
91 Pos	8.696	514.161	515.169	513.154	-0.331509	-0.320992	0.348864	0.488145	-0.29633	-0.377898	0.29633	0.410608	0.612542	0.416995	0.537612	0.624135	-0.360776	-0.594622	-0.485083	-0.666256
150 Neg	6.484	514.163	515.17	513.156	-0.230833	-0.396753	0.485072	0.354878	-0.3834	-0.605355	0.369626	0.146121	0.504981	0.604427	0.508023	0.511606	-0.452875	-0.146121	-0.372165	-0.306753
2763 Pos	8.706	514.359	515.366	513.351	21.1936	21.2309	-0.329359	-0.146662	21.1717	21.2995	-0.174206	21.9487	-0.224306	-0.173607	-0.136349	0.0669155	-0.132647	0.0263805	-0.0263805	0.106058
1504 Neg	6.483	514.361	515.369	513.354	-0.131906	-0.149722	0.611069	0.444809	-0.300767	-0.449961	0.390459	0.131906	0.673061	0.61076	0.521851	0.607748	-0.396308	-0.225853	-0.273279	-0.387457
1790 Pos	8.707	514.363	515.371	513.356	-21.2247	-21.0665	0.758909	0.90703	-21.1185	-20.9632	0.826569	-21.0697	1.09387	0.851033	1.01355	0.982875	0.0573187	-0.252303	-0.0573187	-0.167335
2833 Pos	8.715	514.434	515.442	513.427	20.219	-0.105425	20.6829	21.0829	20.3187	19.9172	20.8237	20.7926	-0.310793	-0.260094	-0.222836	-0.0195713	-0.219133	-0.0601063	-0.112867	0.0195713
1964 Pos	7.189	515.124	516.131	514.116	-0.109167	-0.154494	0.122408	0.327114	0.0400939	-0.214181	0.437868	0.17572	0.391948	-0.1356	0.371891	0.760448	-0.186475	-0.304251	-0.0400939	-0.433553
2487 Pos	10.317	515.175	516.182	514.168	-0.598526	-0.428246	0.382709	0.222868	0.145103	0.125634	-0.166377	-0.0699201	0.652132	0.066361	0.00447989	0.273246	-0.00447989	-0.0208812	-0.458325	-0.302861
2336 Pos	10.965	515.36	516.367	514.353	10.6607	10.6695	10.5713	10.6898	10.8626	10.9033	10.9277	10.6672	-10.9017	-10.851	-10.8137	-10.6105	-10.81	-10.651	-10.7038	-10.5713
2098 Pos	7.693	516.215	517.222	515.208	-10.8629	-10.7047	-11.0151	-10.8324	-10.7567	-10.6014	-10.8599	-10.7079	10.8748	11.5085	10.6014	11.5144	10.8492	10.9686	10.7927	11.3718
2681 Pos	10.571	516.25	517.257	515.243	11.2412	11.534	-10.1474	-9.96471	11.0175	11.3038	-9.99225	-9.84019	-10.0424	10.3823	-9.9544	-9.75113	11.5237	10.8764	-9.84443	9.75113
2764 Pos	8.541	517.3	518.307	516.292	-0.209856	-0.051651	-0.362072	-0.179375	-0.103687	0.051651	-0.206919	-0.0548592	-0.257019	21.5287	21.7843	20.4971	20.4501	20.821	20.6869	0.0733452
445 Pos	8.014	519.087	520.095	518.08	0.235427	1.18124	2.1528	2.02847	-0.745096	-1.94806	0.40632	0.743784	0.96656	0.243139	-1.82065	-1.38835	-0.284638	-0.235427	-1.02444	-1.21949
1912 Neg	8.685	520.196	521.203	519.188	19.5342	19.8966	19.8882	19.9459	-0.117622	0.0377159	-0.220854	-0.0687943	-0.270954	19.8162	-0.182997	0.0202675	-0.179295	-0.0202675	-0.0730286	0.0594101
2321 Pos	11.273	520.394	521.401	519.386	-10.8575	-10.6993	-11.0097	-10.827	-10.7513	-10.596	-10.8545	-10.7025	10.8305	10.7098	10.596	10.9687	10.6783	10.8594	10.7414	11.0986
2414 Pos	8.137	522.229	523.236	521.222	-10.6145	-10.4563	-10.7667	-10.5841	-10.5084	-10.353	-10.6116	-10.4595	10.353	11.4354	10.6375	10.7029	11.5104	10.5648	10.6467	10.9935
2555 Pos	1.135	525.764	526.771	524.756	-0.209856	-0.051651	-0.362072	-0.179375	-0.103687	0.051651	-0.206919	-0.0548592	21.1564	21.0999	21.1688	21.4758	-0.165359	21.9443	21.1191	20.7644
2116 Pos	12.6	526.331	527.338	525.324	10.9413	10.9823	10.7058	10.8269	10.9743	10.9512	10.9076	10.8784	-11.0362	-10.9855	-10.9482	-10.745	-10.9445	-10.7855	-10.8383	-10.7058
3180 Pos	29.591	526.897	527.904	525.889	19.5626	20.0375	-0.376007	-0.19331	20.2783	19.7919	19.7168	19.3207	-0.270954	-0.220255	-0.182997	0.0202675	-0.179295	-0.0202675	-0.0730286	0.0594101
1117 Pos	1.56	527.085	528.092	526.077	0.0310369	0.256899	0.0330443	0.387142	-0.129478	-0.36048	0.0751996	0.439092	-0.0555568	0.353124	-0.0310369	0.275576	-0.416503	-0.500466	-0.604721	-0.518167
3166 Pos	16.636	527.1	528.108	526.093	20.0761	20.2287	20.5737	20.626	-0.0730915	0.0822468	-0.176323	-0.0242634	-0.226423	-0.175724	-0.138466	0.0647984	-0.134764	0.0242634	-0.0284977	0.103941
668 Pos	7.314	527.193	528.2	526.185	-0.0653839	-0.253878	0.124669	0.0653839	-0.229181	-0.266713	0.287332	0.439985	0.348183	0.0826769	0.130259	0.199125	-0.19513	-0.119617	-0.0827847	-0.299156
2564 Pos	17.842	527.399	528.406	526.392	-0.209856	-0.051651	-0.362072	-0.179375	-0.103687	0.051651	-0.206919	-0.0548592	-0.257019	23.044	20.2038	20.0061	20.1773	20.4974	21.0609	20.3758
2717 Pos	1.173	527.991	528.998	526.984	-0.201132	-0.0429268	-0.353348	19.8165	20.8969	20.6759	-0.198194	-0.046135	-0.248295	-0.197596	-0.160337	0.0429268	20.7893	20.955	21.3751	21.8476
3112 Pos	5.064	528.23	529.238	527.223	19.1889	19.8491	20.4829	20.5151	19.7742	0.00872421	-0.249845	19.9034	-0.299946	-0.249247	-0.211988	-0.00872421	-0.208286	-0.0492592	-0.10202	0.0304184
2034 Pos	11.977	528.291	529.298	527.284	0.984507	1.83152	1.584	1.73493	-0.494546	-0.00811815	-0.0498958	-0.191163	0.835398	0.00811815	-20.5624	-20.3591	0.383862	0.239202	-20.4524	-20.3199
213 Pos	11.273	528.609	529.616	527.602	-0.0909414	0.146702	-0.358217	-0.155556	0.0161419	0.179655	-0.13234	-0.0381136	-0.16051	-0.11916	-0.0142307	0.0621624	0.0142307	0.0498447	0.0550909	0.197063
1249 Pos	9.548	529.136	530.143	528.128	0.232525	0.139348	0.441444	0.444409	0.0323377	-0.0323377	0.0440593	0.0769715	-0.0454249	-0.460054	-0.491173	-0.609808	-0.258715	0.0922217	-0.511306	-0.787724
1390 Pos	11.275	529.61	530.618	528.603	-11.4741	-11.3159	-11.6263	-11.4436	-11.3679	-11.2126	-11.4712	-11.3191	11.2126	11.4604	11.2566	11.6115	11.4868	11.5459	11.3907	11.4802
2726 Pos	9.017	531.288	532.295	530.281	-10.2762	-10.118	-10.4284	-10.2457	-10.17	-10.0147	-10.2733	-10.1212	10.4803	11.3833	10.0147	10.4417	10.4253	10.5684	10.3629	11.2301
1775 Pos	1.217	531.898	532.905	530.89	0.70347	0.368117	-21.3775	-21.1948	0.873084	1.12533	-1.32748	-21.0703	-0.368117	-21.2218	-21.1845	-20.9812	1.00211	0.972451	1.26421	2.02067
502 Pos	23.819	534.264	535.271	533.256	0.20781	1.25577	-1.18904	-0.20781	-1.18824	1.01385	-2.02962	0.59683	2.84093	2.69191	-22.1331	-21.9298	2.89662	3.15749	-22.0231	-21.8907
839 Pos	30.377	534.389	535.396	533.381	11.7074	12.0335	11.5277	12.0574	12.0166	11.9327	11.7363	12.0084	-11.858	-11.8073	-11.7701	-11.5668	-11.7664	-11.6073	-11.6601	-11.5277
1591 Neg	2.109	536.067	537.074	535.06	-20.0748	-19.9166	0.768722	0.401877	-19.9686	-19.8133	0.839403	-0.221676	1.00571	1.28416	1.12387	0.673853	-20.0303	0.221676	-19.924	-19.7916
843 Neg	1.488	536.098	537.105	535.091	-22.0415	-21.8833	0.0423613	0.0828848	-0.281489	0.0638752	0.271868	-0.372631	0.436851	-0.00975704	0.441473	0.00975704	-0.209186	0.164978	-0.71177	-0.672107
1241 Pos	21.682	536.244	537.252	535.237	1.95357	1.49604	3.59904	3.96291	-20.4506	-20.2952	0.324419	0.649017	1.46721	0.388346	-20.516	-20.3127	-0.324419	-20.3532	-20.406	-20.2735
2841 Pos	2.502	539.194	540.201	538.187	-0.12567	-19.8064	0.59634	0.689089	-19.8584	-19.7031	0.661338	0.282216	0.542777	0.12567	0.76263	0.776053	-19.9201	-19.7611	-19.8138	-19.6814
515 Neg	1.171	539.848	540.855	538.841	-0.123379	0.0197177	0.0332456	-0.0197177	-0.119739	-0.541544	0.188432	-0.315847	0.0907178	0.0308719	0.341944	0.0977893	0.0759187	-0.243988	-22.5586	-22.4261
2848 Pos	1.257	541.786	542.793	540.779	-0.156601	0.00160408	-0.308817	-0.12612	-0.0504322	0.104906	-0.153664	-0.00160408	20.4042	21.0839	-0.115807	0.0874577	-0.112104	21.3164	21.3307	21.863
3185 Pos	9.943	542.094	543.101	541.086	-0.130583	0.0276222	-0.282799	-0.100101	-0.0244141	0.130924	-0.127645	0.0244141	-0.177746	-0.127047	-0.0897884	0.113476	20.2777	20.9115	19.655	20.8537
1772 Neg	7.923	542.099	543.106	541.092	22.4484	21.4222	-0.305096	-0.122398	-0.046711	0.108627	-0.149942	0.00211716	-0.200043	-0.149343	-0.112085	0.0911789	19.8987	19.69	-0.00211716	0.130322
2906 Pos	12.758	543.225	544.233	542.218	-10.2006	-10.0424	-10.3528	-10.1701	-10.0944	-9.93908	-10.1976	-10.0456	10.2865	10.1028	10.2559	10.1705	10.6994	10.1786	9.93908	10.959
2791 Pos	8.533	544.121	545.129	543.114	-0.199528	19.9204	-0.351744	-0.169046	20.3076	21.2101	-0.19659	-0.0445309	-0.246691	-0.195992	-0.158733	0.0445309	20.6168	21.1854	20.2942	21.8575
2440 Pos	8.119	544.212	545.219	543.205	10.416	10.5929	11.5643	11.4726	10.4888	10.2635	10.9581	10.5945	-10.5938	-10.5431	-10.5059	-10.3026	-10.5022	-10.3431	-10.3959	-10.2635
2054 Pos	11.292	545.047	546.055	544.04	-0.0976295	0.0605755	-0.249845	-0.0671482	23.95	24.0285	-0.0946922	0.0573673	-0.144793	-0.0940933	-0.0568352	0.146429	-0.053133	0.105894	0.053133	0.185572
2207 Pos	9.379	545.242	546.249	544.234	22.3582	22.5254	-0.351744	-0.169046	21.6425	21.9191	-0.19659	-0.0445309	-0.246691	-0.195992	-0.158733	0.0445309	21.8385	21.8189	-0.0487652	0.0836735
2684 Pos	8.98	545.244	546.252	544.237	21.2594	21.4241	-0.351744	-0.169046	20.4487	21.3802	-0.19659	-0.0445309	-0.246691	-0.195992	-0.158733	0.0445309	21.0496	21.7523	-0.0487652	0.0836735
2685 Pos	1.281	545.608	546.615	544.601	10.5714	10.6997	10.2056	10.3473	10.4469	10.3741	10.5012	10.7626	-10.536	-10.4853	-10.448	-10.2447	-10.4443	-10.2853	-10.338	-10.2056
3106 Pos	6.918	545.646	546.653	544.639	20.4587	20.6912	20.7686	20.762	-0.0730915	0.0822468	-0.176323	-0.0242634	-0.226423	-0.175724	-0.138466	0.0647984	-0.134764	0.0242634	-0.0284977	0.103941
3221 Pos	6.915	546.149	547.156	545.141	19.8355	19.7231	20.1366	20.2473	-0.0730915	0.0822468	-0.176323	-0.0242634	-0.226423	-0.175724	-0.138466	0.0647984	-0.134764	0.0242634	-0.0284977	0.103941
672 Pos	11.28	547.054	548.061	546.047	-12.0668	-11.9086	-12.219	-12.0363	-11.9606	-11.8053	-12.0638	-11.9118	11.9548	11.8983	11.8445	12.0815	11.8053	12.0913	11.982	12.1847
2590 Pos	9.093	547.08	548.087	546.073	21.412	22.2026	22.2136	21.7848	-0.0730915	0.0822468	-0.176323	-0.0242634	-0.226423	-0.175724	-0.138466	0.0647984	-0.134764	0.0242634	-0.0284977	0.103941
2328 Pos	1.558	547.085	548.092	546.077	10.8959	10.9549	10.9501	11.1187	10.3734	11.0023	10.9436	11.2572	-10.7038	-10.6531	-10.6158	-10.4126	-10.6121	-10.4531	-10.5059	-10.3734
847 Pos	8.014	547.287	548.294	546.28	11.8765	11.9112	12.5077	12.5489	11.6978	11.6415	11.3886	11.8844	-11.719	-11.6683	-11.631	-11.4278	-11.6273	-11.4683	-11.5211	-11.3886
869 Pos	23.326	547.382	548.389	546.374	-0.00393486	0.138759	-0.143265	0.108681	0.049202	-0.00896358	-0.0462856	-0.0635042	-0.175048	0.00393486	-0.0773249	-0.0185051	0.461139	0.399925	0.269235	0.555033
3234 Pos	7.409	548.073	549.081	547.066	20.5483	21.4529	-0.280682	-0.0979843	-0.0222969	0.133041	-0.125528	0.0265312	-0.175629	-0.124929	-0.0876713	0.115593	-0.0839691	0.075058	0.0222969	0.154736
2877 Pos	2.492	548.159	549.166	547.151	-0.0678873	-19.7329	0.117495	0.643921	-19.7849	-19.6296	0.385589	0.364011	1.03345	0.152156	0.0678873	1.16994	-19.8466	-19.6875	-19.7403	-19.6079
2109 Pos	21.751	548.246	549.254	547.239	-0.209856	-0.051651	-0.362072	-0.179375	-0.103687	0.051651	-0.206919	-0.0548592	22.3396	22.3411	20.1566	19.9679	22.2614	22.9378	-0.0590935	20.2584
2264 Pos	8.824	548.611	549.618	547.604	-0.59451	-0.469647	-0.657124	-0.422957	-0.243374	0.055562	-0.566133	-0.059536	0.125297	0.00116348	0.145889	0.0647802	-0.00116348	0.0809135	0.054266	0.039093
2024 Pos	11.29	549.061	550.069	548.054	10.7503	10.9064	10.9747	11.1166	10.9117	11.2578	10.7962	11.1607	-11.0806	-11.0299	-10.9927	-10.7894	-10.989	-10.8299	-10.8827	-10.7503
3076 Pos	6.562	549.244	550.251	548.236	20.8062	20.4793	20.0539	20.098	19.5958	19.7339	-0.220854	-0.0687943	-0.270954	-0.220255	-0.182997	0.0202675	-0.179295	-0.0202675	-0.0730286	0.0594101
2860 Pos	19.552	550.223	551.231	549.216	20.314	20.598	21.9946	21.8063	-0.0730915	0.0822468	-0.176323	-0.0242634	-0.226423	-0.175724	-0.138466	0.0647984	-0.134764	0.0242634	-0.0284977	0.103941
873 Pos	12.937	550.276	551.283	549.269	0.462054	0.97442	1.35726	1.75212	-1.13894	-0.620501	0.30945	0.152553	0.924476	0.323736	-1.41633	-1.24356	-0.152553	-0.214467	-2.09688	-2.24544
2737 Pos	8.756	552.276	553.283	551.269	-10.3556	-10.1974	-10.5078	-10.3251	-10.2494	-10.0941	-10.3527	-10.2006	10.5562	10.4795	10.0941	10.711	10.5028	10.5695	10.5988	11.0368
3229 Pos	8.875	553.066	554.074	552.059	-0.15288	0.00532532	20.8986	20.9239	-0.046711	0.108627	-0.149942	0.00211716	-0.200043	-0.149343	-0.112085	0.0911789	-0.108383	0.0506439	-0.00211716	0.130322
2476 Pos	8.085	554.272	555.279	553.265	-0.209856	-0.051651	-0.362072	-0.179375	-0.103687	0.051651	-0.206919	-0.0548592	-0.257019	22.1664	21.2711	21.2906	21.0168	21.0868	20.5711	21.8939
1081 Neg	1.276	555.979	556.986	554.972	0.201265	-0.557269	0.449238	0.2687	-21.5371	-21.3818	0.455071	0.0623727	0.551816	-0.204658	0.339329	0.513617	-21.5988	-0.0623727	-21.4925	-21.3601
3156 Pos	17.289	559.072	560.079	558.064	20.0107	20.0025	20.5678	20.9417	-0.0730915	0.0822468	-0.176323	-0.0242634	-0.226423	-0.175724	-0.138466	0.0647984	-0.134764	0.0242634	-0.0284977	0.103941
2488 Pos	1.651	559.957	560.964	558.949	20.9223	20.9245	21.2671	21.4162	21.0208	-0.0108471	21.2576	21.7396	-0.319517	-0.268818	-0.23156	-0.0282955	-0.227858	-0.0688305	-0.121592	0.0108471
3125 Pos	11.527	560.116	561.124	559.109	-0.130583	0.0276222	-0.282799	-0.100101	-0.0244141	0.130924	-0.127645	0.0244141	-0.177746	-0.127047	-0.0897884	0.113476	20.6137	20.7026	21.0817	20.7404
1491 Neg	8.251	560.117	561.125	559.11	10.4825	10.2567	-10.653	-10.4703	11.3162	11.0618	-10.4978	-10.3458	-10.5479	-10.4972	-10.46	-10.2567	11.1413	11.7067	10.871	11.5244
760 Pos	8.174	560.302	561.31	559.295	-0.994341	-1.18898	-0.638779	-0.334701	-0.953356	-1.1258	-1.37155	-0.862304	0.334701	2.10985	1.00295	1.39306	0.632826	1.12266	0.653929	1.54113
1370 Neg	33.126	561.36	562.367	560.353	0.134583	-0.267502	-21.0919	-20.9092	-0.0245256	0.0315828	0.0245256	-0.422275	0.493096	0.0841236	-0.275506	0.0460339	-0.0839825	-0.265235	0.412573	0.301683
2559 Pos	1.641	561.963	562.97	560.956	-20.0525	-19.8943	-0.0427661	-20.022	-19.9463	-19.791	0.0427661	0.196979	1.44824	1.50942	1.67672	1.36957	-20.008	-19.8489	1.16668	0.635334
3020 Pos	17.912	564.238	565.245	563.23	19.4104	-0.105425	20.0789	19.749	19.9278	20.3309	20.1244	20.7375	-0.310793	-0.260094	-0.222836	-0.0195713	-0.219133	-0.0601063	-0.112867	0.0195713
3046 Pos	1.298	565.575	566.583	564.568	19.8963	20.0583	-0.415846	20.0536	20.0987	20.0959	19.9858	20.3306	-0.310793	-0.260094	-0.222836	-0.0195713	-0.219133	-0.0601063	-0.112867	0.0195713
1210 Pos	1.046	565.664	566.671	564.657	-0.313938	0.119159	-0.294268	-0.474041	0.25578	0.402679	-0.36875	0.0121384	-0.244355	-0.326967	-0.138502	-0.0121384	0.130103	0.261606	0.324392	0.495474
3151 Pos	8.634	567.05	568.057	566.042	20.7541	21.4776	19.3606	19.3674	-0.0730915	0.0822468	-0.176323	-0.0242634	-0.226423	-0.175724	-0.138466	0.0647984	-0.134764	0.0242634	-0.0284977	0.103941
1263 Pos	1.045	567.662	568.669	566.654	-0.00783157	0.00296211	-0.233374	-0.46298	0.288708	0.253018	-0.095089	-0.00296211	-0.492232	-0.372376	-0.343997	0.388791	0.109014	0.380078	0.356791	0.725722
2785 Pos	8.712	568.072	569.079	567.064	10.1893	10.6181	10.5369	10.258	10.3355	10.1447	10.4491	10.3251	-10.4751	-10.4244	-10.3871	-10.1839	-10.3834	-10.2244	-10.2772	-10.1447
2799 Pos	5.213	570.188	571.195	569.18	-20.0709	0.439259	0.04281	0.667082	-19.9648	-19.8094	0.0756745	0.783159	-0.107046	0.82162	0.21148	-0.04281	-20.0264	-19.8674	-19.9202	0.515538
664 Neg	22.298	572.501	573.509	571.494	0.0664458	-0.316351	0.762242	0.29256	-0.274944	-0.698609	0.42204	-0.0664458	0.667688	0.472125	0.148961	-0.0966306	-0.153454	-0.344331	-0.223553	0.341977
3069 Pos	13.283	573.074	574.081	572.066	20.4283	20.7566	21.0878	20.8233	-0.0730915	0.0822468	-0.176323	-0.0242634	-0.226423	-0.175724	-0.138466	0.0647984	-0.134764	0.0242634	-0.0284977	0.103941
1470 Neg	8.454	573.273	574.28	572.265	21.5218	22.1955	-0.351744	-0.169046	21.3409	20.6012	-0.19659	-0.0445309	-0.246691	-0.195992	-0.158733	0.0445309	21.0118	21.0653	-0.0487652	0.0836735
1220 Pos	10.399	573.273	574.28	572.266	13.5745	13.4688	-10.621	-10.4383	12.1507	12.8004	-10.4658	-10.3138	-10.5159	-10.4652	-10.428	-10.2247	12.9198	12.4475	10.2247	10.8219
2294 Pos	9.996	573.275	574.282	572.268	21.8443	22.5297	-0.351744	-0.169046	20.8642	22.036	-0.19659	-0.0445309	-0.246691	-0.195992	-0.158733	0.0445309	21.7564	22.2046	-0.0487652	0.0836735
1191 Neg	5.024	574.122	575.13	573.115	1.67352	4.45948	-20.2518	-20.0691	0.49025	1.91067	-20.0966	-19.9446	-20.1467	-20.096	-20.0588	-0.081542	0.081542	0.981238	0.115681	1.5942
1355 Neg	3.414	574.123	575.131	573.116	-0.201132	-0.0429268	-0.353348	-0.17065	-0.0949631	0.0603752	-0.198194	-0.046135	21.4313	21.3018	-0.160337	0.0429268	19.9744	24.1452	21.047	0.0820694
1001 Pos	8.249	574.287	575.294	573.28	0.0316682	0.457488	1.03416	0.82328	-22.4512	-22.2959	-0.0316682	0.460742	-0.379578	1.26824	0.255528	0.58301	-22.5129	-22.3538	-22.4066	-22.2742
1746 Pos	8.218	574.301	575.308	573.294	-0.156601	0.00160408	-0.308817	-0.12612	22.8206	22.4427	-0.153664	-0.00160408	-0.203764	-0.153065	-0.115807	0.0874577	22.6007	22.6382	22.6667	23.2216
1131 Neg	1.109	575.763	576.77	574.756	-21.6597	-21.5015	0.250828	-0.219747	-21.5536	-21.3982	0.498737	0.333939	0.652438	0.320601	0.614418	0.503245	-21.6152	0.219747	-21.509	-21.3765
3247 Pos	7.874	576.332	577.339	575.324	-0.0976295	0.0605755	-0.249845	-0.0671482	20.7308	21.3429	-0.0946922	0.0573673	-0.144793	-0.0940933	-0.0568352	0.146429	-0.053133	0.105894	0.053133	0.185572
998 Pos	24.459	576.366	577.373	575.359	10.9491	12.1042	-11.3454	-11.1627	11.9039	12.7001	-11.1903	-11.0382	-11.2404	-11.1897	-11.1524	-10.9491	11.5474	12.9231	12.2314	13.2895
925 Pos	23.955	576.905	577.912	575.898	-0.0134892	0.346828	-0.444346	-0.239728	0.235571	0.121006	-0.297568	-0.00392199	-0.126469	-0.06914	0.112944	0.184398	-0.149927	0.00392199	0.382768	0.295396
1009 Neg	1.526	578.087	579.094	577.08	-21.7433	-21.5851	0.362043	0.0755167	-0.039362	-0.519842	0.195018	-0.1715	0.451376	-0.071538	0.684046	0.039362	-0.390719	0.497608	-0.461691	0.231172
2732 Pos	8.17	578.121	579.128	577.113	10.1203	10.284	-10.5166	-10.3339	10.8306	10.8525	-10.3615	-10.2094	-10.4116	-10.3609	-10.3236	-10.1203	10.2677	10.6356	10.6639	11.1063
3148 Pos	23.831	578.226	579.233	577.218	-0.156601	0.00160408	-0.308817	-0.12612	-0.0504322	0.104906	-0.153664	-0.00160408	20.3953	20.7432	-0.115807	0.0874577	20.2807	20.7495	-0.00583839	0.1266
2405 Pos	11.809	578.357	579.364	577.35	-10.6206	-10.4624	-10.7728	-10.5901	-10.5145	-10.3591	-10.6177	-10.4656	10.3591	10.9661	11.0556	11.1764	10.8436	10.82	11.1326	11.0175
464 Neg	20.873	578.432	579.439	577.424	-11.7442	-11.586	11.461	11.9473	-11.638	-11.4827	11.8366	12.3124	11.8268	12.1901	12.2953	12.6542	-11.6997	-11.5407	-11.5934	-11.461
2981 Pos	1.218	578.812	579.819	577.805	-0.209856	-0.051651	-0.362072	-0.179375	-0.103687	0.051651	-0.206919	-0.0548592	20.3527	-0.20632	20.4329	20.6854	20.556	20.641	20.6535	0.0733452
911 Neg	2.115	581.192	582.2	580.185	-0.272354	-0.114149	21.8282	22.0592	-0.166185	-0.0108471	21.7977	-0.117357	21.7735	22.2617	21.8585	21.8909	-0.227858	-0.0688305	-0.121592	0.0108471
206 Pos	1.157	581.264	582.271	580.256	0.00461245	0.204869	-0.683002	-0.323078	0.18144	0.442411	-0.185103	-0.0337939	-0.257235	-0.233567	-0.236171	-0.00461245	0.0705256	0.530106	0.0698056	0.648793
908 Pos	8.165	582.284	583.291	581.276	11.5176	11.8588	12.3066	12.3678	11.5292	11.415	11.5993	12.0159	-11.7454	-11.6947	-11.6574	-11.4542	-11.6537	-11.4947	-11.5475	-11.415
1838 Neg	23.973	582.357	583.365	581.35	-0.15288	0.00532532	-0.305096	-0.122398	-0.046711	0.108627	-0.149942	0.00211716	19.7249	19.9561	-0.112085	0.0911789	-0.108383	0.0506439	-0.00211716	0.130322
1253 Neg	22.119	582.458	583.465	581.451	-10.7169	-10.5587	10.4337	11.2973	-10.6108	-10.4554	11.3106	12.0025	10.7117	11.574	11.0626	12.1543	-10.6724	-10.5134	-10.5662	-10.4337
2964 Pos	1.134	583.736	584.744	582.729	-0.156601	0.00160408	-0.308817	-0.12612	-0.0504322	0.104906	-0.153664	-0.00160408	20.7597	20.9377	-0.115807	0.0874577	20.312	22.205	-0.00583839	0.1266
1421 Pos	8.401	584.112	585.12	583.105	2.22774	1.84883	0.393361	0.273909	1.79196	1.70818	-0.714098	-1.07196	-0.661389	-1.4621	-0.92876	-1.13276	-0.35254	0.347604	-0.178916	0.178916
2876 Pos	1.195	585.947	586.954	584.94	-0.130583	0.0276222	-0.282799	-0.100101	-0.0244141	0.130924	-0.127645	0.0244141	-0.177746	-0.127047	-0.0897884	0.113476	20.8634	20.9113	21.9122	22.1594
2996 Pos	12.804	587.25	588.257	586.243	-0.209856	-0.051651	-0.362072	-0.179375	-0.103687	0.051651	-0.206919	-0.0548592	19.6741	20.1981	20.1392	20.7075	20.3311	19.9422	-0.0590935	20.8203
2922 Pos	12.933	587.336	588.343	586.328	19.6765	20.7112	20.7539	21.2155	-0.157461	19.5857	20.1472	19.6273	-0.310793	-0.260094	-0.222836	-0.0195713	-0.219133	-0.0601063	-0.112867	0.0195713
2751 Pos	13.471	588.275	589.283	587.268	10.1915	10.182	10.5843	11.0041	10.3831	10.3885	-10.4147	10.5337	-10.4648	-10.4141	-10.3769	-10.1736	-10.3732	-10.2141	-10.2669	10.1736
685 Pos	8.575	588.296	589.303	587.288	-1.22108	-1.40109	-0.975779	-1.07773	-1.47718	-1.65381	-1.63732	-1.49629	0.975779	2.0695	1.3223	1.57214	1.25425	1.6961	1.09775	2.18307
1763 Pos	1.193	589.858	590.866	588.851	-0.0558805	0.0558805	-21.5467	-21.364	0.738735	1.14447	-21.3915	-21.2395	-0.914674	-21.3909	-21.3537	0.340841	0.766388	1.19969	1.2286	1.51731
1133 Neg	10.309	592.255	593.263	591.248	0.68754	0.691989	0.471818	0.793019	-0.195054	-0.151097	-0.338754	-0.00824738	0.00824738	0.285553	-21.2355	-21.0323	0.147235	0.757885	-21.1256	-20.9931
818 Pos	22.74	592.271	593.278	591.263	0.258162	1.28459	-1.421	-1.05337	0.146919	0.788423	-0.602953	-0.146919	1.6873	0.826525	-1.27189	-1.51265	2.45702	2.47378	-0.537365	-0.679245
2262 Pos	23.209	592.271	593.278	591.264	0.370274	0.528604	-20.6702	-20.4875	0.36376	0.712697	-20.515	-0.383206	1.00268	0.706291	-20.4772	-20.2739	1.9628	1.73553	-0.36376	-0.553227
1799 Pos	8.282	593.351	594.358	592.344	0.41342	0.0806441	0.334239	0.39893	-21.294	-21.1387	-0.297326	-0.152787	-0.580325	0.669708	0.0277543	0.229869	-0.0277543	-0.0722299	-0.487938	0.566824
3067 Pos	13.921	593.375	594.382	592.368	-0.209856	-0.051651	-0.362072	-0.179375	-0.103687	0.051651	-0.206919	-0.0548592	19.546	21.0187	-0.169062	20.0639	19.8923	19.8223	19.826	19.9488
2951 Pos	7.703	594.104	595.112	593.097	20.658	20.4972	20.6385	21.0693	-0.146614	0.00872421	19.895	20.0729	-0.299946	-0.249247	-0.211988	-0.00872421	-0.208286	-0.0492592	-0.10202	0.0304184
2557 Pos	7.161	594.159	595.166	593.151	-10.5946	-10.4364	-10.7468	-10.5641	-10.4885	-10.3331	-10.5917	-10.4396	10.8855	10.8103	10.3331	10.8896	10.612	10.6322	10.7228	10.5549
516 Neg	1.502	595.15	596.157	594.143	-0.14193	-0.42263	0.554452	0.465315	-0.804381	-0.42459	0.700939	0.0878162	0.798628	0.697284	0.540453	0.620381	-1.3766	-0.0878162	-1.63497	-0.184345
2320 Pos	22.47	595.188	596.195	594.181	-0.129648	0.4341	-0.778885	-0.351507	0.101185	0.224308	-0.371816	-0.21539	-0.223974	-0.173978	0.0110426	0.0334349	0.485067	-0.0110426	0.318572	0.439269
1809 Pos	1.191	595.764	596.771	594.756	-10.9111	10.8398	-11.0633	-10.8806	11.5281	11.5328	-10.9081	-10.7561	-10.9582	10.667	-10.8703	-10.667	11.5017	11.5336	11.966	11.9387
2651 Pos	12.975	596.338	597.345	595.331	-10.4991	-10.3409	-10.6513	-10.4686	-10.393	-10.2376	-10.4962	-10.3441	10.2376	10.2552	10.3252	10.3658	10.6612	10.7685	11.0191	11.0909
1923 Neg	2.122	597.16	598.167	596.153	-10.4385	-10.2803	10.8363	11.0584	-10.3323	-10.1769	11.2956	10.3625	10.1553	10.881	10.9836	10.7499	-10.394	-10.2349	-10.2877	-10.1553
727 Neg	1.298	599.938	600.946	598.931	-21.0319	-20.8737	0.0568557	-0.0127788	-20.9257	0.514586	0.410366	0.125976	-21.079	-21.0283	0.583778	0.32691	-20.9874	-20.8283	0.0883002	0.0127788
2007 Pos	13.1	602.273	603.28	601.265	-0.27247	-0.529197	-0.606665	-0.53669	0.437264	0.22577	0.267029	0.412121	0.431024	0.43956	-0.231277	0.00160408	0.454979	-0.00160408	-0.544471	-0.716705
2197 Pos	8.677	602.283	603.29	601.275	11.0418	11.1255	11.0686	11.0666	11.0621	10.9368	10.524	10.945	-10.8544	-10.8037	-10.7665	-10.5632	-10.7627	-10.6037	-10.6565	-10.524
2886 Pos	10.288	603.339	604.346	602.332	-10.0441	-9.88591	-10.1963	-10.0136	-9.93794	-9.78261	-10.0412	-9.88912	9.78261	10.8692	10.1081	10.9412	10.3705	10.4768	10.5978	11.0088
867 Pos	8.566	605.325	606.332	604.318	11.6906	11.6049	12.2931	12.0247	11.9266	11.9959	11.4624	11.9989	-11.7928	-11.7421	-11.7048	-11.5016	-11.7011	-11.5421	-11.5949	-11.4624
657 Pos	24.633	605.424	606.431	604.417	-0.0123653	-0.0631247	-0.328661	-0.101043	0.0857563	0.110766	-0.150197	-0.251109	-0.12315	0.0741348	-0.0573053	0.127938	0.28561	0.261764	0.0123653	0.273275
3181 Pos	21.857	608.266	609.273	607.259	-0.154484	0.00372124	-0.3067	-0.124002	19.8411	20.5159	20.3937	20.9648	-0.201647	-0.150948	-0.113689	0.0895748	-0.109987	0.0490398	-0.00372124	0.128717
1074 Pos	24.643	608.404	609.411	607.397	-0.217711	-0.16112	-0.315895	-0.0617418	0.100999	0.159433	-0.183514	-0.292592	-0.173612	-0.245281	0.109268	0.30723	0.371833	0.321637	0.0617418	0.202914
2430 Pos	8.156	610.762	611.769	609.755	-0.0248542	-0.109157	-20.7007	-20.518	0.699901	0.656194	0.0385957	-0.0273595	-0.147849	-0.0497947	0.259417	-0.309983	0.0248542	0.129325	0.352961	0.473876
2878 Pos	1.538	610.978	611.985	609.971	-0.232515	-0.0743103	-0.384731	20.8458	-0.126347	0.0289917	20.6453	20.9124	20.7691	20.7042	-0.191721	20.6226	-0.188019	-0.0289917	-0.0817528	0.0506859
2908 Pos	11.316	612.246	613.254	611.239	-0.199528	20.1745	-0.351744	-0.169046	20.4264	20.9417	-0.19659	-0.0445309	-0.246691	-0.195992	-0.158733	0.0445309	20.4134	21.1058	20.2235	20.7374
3232 Pos	18.014	612.259	613.266	611.251	-0.15288	0.00532532	20.2863	21.3645	-0.046711	0.108627	-0.149942	0.00211716	-0.200043	-0.149343	-0.112085	0.0911789	-0.108383	0.0506439	-0.00211716	0.130322
13 Pos	0.928	613.289	614.297	612.282	0.0105557	0.130543	-0.120609	-0.0105557	0.107952	0.0955481	0.0572095	0.0832191	-1.79334	-1.69318	0.12007	-1.60234	-1.84425	-1.72191	0.0432801	-1.50429
259 Pos	1.115	613.29	614.297	612.283	-0.26363	25.7942	19.5525	25.5061	25.8635	25.992	25.509	25.6439	-0.310793	-0.260094	-0.222836	-0.0195713	-0.219133	-0.0601063	-0.112867	0.0195713
2716 Pos	12.959	613.364	614.371	612.357	10.2396	10.4339	10.1459	10.3474	10.6229	11.0853	10.3725	10.6468	-10.4763	-10.4256	-10.3883	-10.1851	-10.3846	-10.2256	-10.2784	-10.1459
2913 Pos	17.699	615.452	616.46	614.445	-0.232515	-0.0743103	-0.384731	-0.202034	-0.126347	0.0289917	-0.229578	-0.0775185	20.0212	21.9829	19.691	20.1954	19.8576	-0.0289917	20.0143	19.662
3034 Pos	9.916	617.358	618.365	616.35	20.4678	20.204	19.7447	19.4183	20.5106	20.1759	19.5884	-0.108633	-0.310793	-0.260094	-0.222836	-0.0195713	-0.219133	-0.0601063	-0.112867	0.0195713
1976 Neg	1.546	617.46	618.467	616.453	20.9423	21.1236	-0.280682	-0.0979843	-0.0222969	0.133041	-0.125528	0.0265312	-0.175629	-0.124929	-0.0876713	0.115593	-0.0839691	0.075058	0.0222969	0.154736
2241 Pos	8.688	619.311	620.319	618.304	-0.209856	-0.051651	-0.362072	-0.179375	-0.103687	0.051651	-0.206919	-0.0548592	-0.257019	22.1098	21.2935	21.8792	21.6593	21.4059	21.6983	22.251
2900 Pos	9.416	619.341	620.348	618.334	-10.2202	-10.062	-10.3724	-10.1897	-10.114	-9.95871	-10.2173	-10.0652	9.95871	10.3508	10.0642	10.2677	10.0804	10.7225	10.4157	10.8033
3298 Pos	11.463	620.282	621.289	619.275	20.4745	19.8669	-0.280682	-0.0979843	-0.0222969	0.133041	-0.125528	0.0265312	-0.175629	-0.124929	-0.0876713	0.115593	-0.0839691	0.075058	0.0222969	0.154736
1392 Neg	18.453	620.413	621.421	619.406	0.942172	0.57007	1.40245	1.29898	-20.2951	-20.1397	-0.134937	-0.449492	1.15643	0.684579	-20.3605	-20.1572	0.506767	0.134937	-20.2505	-20.118
3055 Pos	8.152	621.257	622.264	620.25	19.9832	19.9957	-0.415846	19.7274	20.5859	20.2095	20.0369	19.6506	-0.310793	-0.260094	-0.222836	-0.0195713	-0.219133	-0.0601063	-0.112867	0.0195713
1194 Pos	8.398	621.355	622.362	620.348	0.959824	0.845957	1.53405	1.51092	0.721441	0.806487	0.799478	1.21681	-22.0095	-21.9588	-21.9216	-21.7183	-21.9179	-0.721441	-21.8116	-21.6792
320 Neg	2.119	623.179	624.187	622.172	-10.8184	-10.6602	10.9874	10.7086	-10.7122	-10.5569	10.6062	10.5352	10.8391	10.7869	10.7001	11.237	-10.7739	-10.6149	-10.6676	-10.5352
1312 Pos	24.063	627.187	628.194	626.18	-0.0660696	-0.320227	-0.34246	-0.412289	0.0167389	-0.0586538	-0.0167389	0.233562	0.122736	0.043211	0.375196	0.359884	0.245206	0.280695	-0.0448046	-0.239181
2501 Pos	16.434	628.37	629.377	627.362	-0.252783	-0.0945778	22.1052	22.0993	-0.146614	0.00872421	20.3303	19.8163	21.9731	20.1835	-0.211988	-0.00872421	-0.208286	-0.0492592	-0.10202	0.0304184
2388 Pos	8.321	631.143	632.15	630.135	11.403	11.5312	-10.67	-10.4873	10.8084	11.8319	-10.5149	-10.3628	-10.565	-10.5143	-10.477	-10.2737	10.3155	11.0243	10.2737	10.9378
2066 Pos	7.911	631.144	632.151	630.136	11.2484	11.5141	-10.8929	-10.7102	10.9508	12.4521	-10.7377	-10.5857	-10.7878	-10.7371	-10.6999	-10.4966	10.8028	11.1387	10.4966	10.9224
1056 Pos	8.776	632.322	633.329	631.314	-1.55431	-1.35665	-0.648192	-1.1349	-1.54284	-1.38851	-1.51007	-1.08304	0.648192	1.57605	0.898694	1.41415	1.21537	1.17445	0.987155	1.81826
857 Neg	1.555	635.252	636.26	634.245	24.7743	24.8568	-0.280682	-0.0979843	-0.0222969	0.133041	-0.125528	0.0265312	-0.175629	-0.124929	-0.0876713	0.115593	-0.0839691	0.075058	0.0222969	0.154736
599 Pos	8.64	635.37	636.377	634.362	-23.5567	-23.3985	-23.7089	0.320173	-23.4505	-23.2952	-23.5537	-23.4017	-0.132334	1.03402	0.132334	0.595894	0.471467	0.52562	0.297365	1.07743
1479 Pos	25.409	636.923	637.931	635.916	-22.3968	-22.2386	-22.549	-22.3663	-22.2906	0.252034	-22.3938	-22.2418	0.113578	0.0464458	-0.0464458	0.202153	0.130245	0.38498	0.227781	0.70847
2831 Pos	16.434	638.328	639.335	637.32	-0.223791	-0.0655861	21.6689	21.45	-0.117622	0.0377159	20.2774	19.6753	21.2525	-0.220255	-0.182997	0.0202675	-0.179295	-0.0202675	-0.0730286	0.0594101
120 Neg	1.548	639.225	640.232	638.217	23.3425	21.934	-0.280682	-0.0979843	-0.0222969	0.133041	-0.125528	0.0265312	-0.175629	-0.124929	-0.0876713	0.115593	-0.0839691	0.075058	0.0222969	0.154736
1078 Pos	19.73	643.485	644.492	642.478	0.149362	0.095542	-0.369225	-0.138416	0.00500488	-0.0424242	-0.273924	-0.154534	-0.400764	-0.128779	-0.00500488	0.239451	0.0879469	0.325264	0.566493	0.104875
3084 Pos	10.711	646.171	647.178	645.164	19.204	20.0542	19.9472	20.9372	-0.146614	0.00872421	19.4916	20.37	-0.299946	-0.249247	-0.211988	-0.00872421	-0.208286	-0.0492592	-0.10202	0.0304184
1974 Pos	1.565	647.035	648.042	646.027	-0.299659	0.161404	0.161941	0.102974	-0.213902	-0.644371	0.0970511	0.28957	-0.00697088	0.0509992	0.00697088	0.310874	-0.666909	-0.754683	-0.276272	-0.845509
2888 Pos	1.57	648.929	649.936	647.922	-0.156601	0.00160408	-0.308817	-0.12612	-0.0504322	0.104906	-0.153664	-0.00160408	19.66	-0.153065	-0.115807	21.0514	20.9234	21.0597	21.3267	20.9156
1280 Pos	8.748	649.349	650.356	648.342	11.6514	11.7521	12.0681	11.6455	11.5188	11.3243	11.1005	11.5509	-11.4309	-11.3802	-11.3429	-11.1397	-11.3392	-11.1802	-11.233	-11.1005
1456 Pos	8.749	654.304	655.312	653.297	11.1551	11.4338	11.8894	11.597	11.4676	11.3051	11.061	11.241	-11.3914	-11.3407	-11.3034	-11.1001	-11.2997	-11.1407	-11.1934	-11.061
2999 Pos	7.656	655.313	656.32	654.306	10.4085	10.2896	10.4665	10.2803	10.5059	10.3517	9.86771	9.69576	-10.0261	-9.97542	-9.93816	-9.7349	-9.93446	-9.77543	-9.8282	-9.69576
2353 Pos	8.481	656.35	657.357	655.342	11.3224	10.9849	11.5515	10.8469	10.3722	10.5891	10.6528	10.4067	-10.7026	-10.6519	-10.6146	-10.4114	-10.6109	-10.4519	-10.5047	-10.3722
570 Neg	1.455	661.173	662.181	660.166	-21.7993	-21.6411	0.575671	0.287504	-21.6931	-21.5378	0.434077	0.436275	0.69814	0.407251	0.488592	0.494914	-1.30407	-0.287504	-21.6485	-21.5161
602 Neg	1.531	662.065	663.072	661.058	-21.0711	-20.9129	0.0534196	0.172028	0.199652	-0.067492	0.227678	-0.342603	0.425395	-0.0433383	0.58366	-0.108819	0.0433383	0.140846	-0.427359	-0.0656438
1111 Neg	10.709	662.315	663.322	661.308	1.24759	1.02601	1.46994	1.18629	0.161551	-0.859221	-0.95925	-0.056181	-0.112093	0.707029	-20.8699	-20.6666	0.056181	0.576792	-20.7599	-20.6275
2549 Pos	8.808	663.229	664.236	662.221	-10.5692	-10.411	-10.7214	-10.5387	-10.463	-10.3076	-10.5662	-10.4142	10.952	10.5091	10.8841	10.4751	10.8582	10.3076	11.0259	10.5861
1249 Neg	1.509	663.264	664.271	662.257	21.9883	21.3849	20.4103	21.1249	-0.117622	0.0377159	-0.220854	-0.0687943	-0.270954	-0.220255	20.3892	0.0202675	-0.179295	-0.0202675	-0.0730286	0.0594101
920 Pos	12.101	664.327	665.335	663.32	0.195411	0.00851583	-0.197631	-0.25015	0.0586658	-0.0235944	0.0938516	-0.0809331	-0.112797	-0.00851583	-0.106735	-0.0369277	0.0720983	0.0457139	0.665177	0.197929
2949 Pos	14.343	664.39	665.397	663.383	20.0159	-0.105425	20.2037	20.191	20.4468	20.8013	20.2296	20.3971	-0.310793	-0.260094	-0.222836	-0.0195713	-0.219133	-0.0601063	-0.112867	0.0195713
2238 Pos	13.602	665.36	666.367	664.352	-0.461629	-0.245575	-0.282132	-0.209481	-0.0265455	0.290817	0.52078	0.125952	0.00339985	-0.107607	0.13053	-0.00339985	0.0463505	-0.254684	0.497692	0.402572
1053 Pos	24.069	669.211	670.219	668.204	0.071084	-0.472988	-0.361857	-0.209445	0.0535383	-0.466476	-0.259459	-0.212262	0.0101719	-0.106807	0.288438	0.16112	0.382701	-0.0101719	0.239081	0.328441
2527 Pos	8.577	670.333	671.341	669.326	-10.4287	-10.2705	-10.5809	-10.3982	-10.3225	-10.1672	-10.4258	-10.2737	10.1672	11.9813	10.798	10.9062	10.6187	10.7113	10.3654	10.7953
3035 Pos	1.185	671.244	672.251	670.237	-0.15288	0.00532532	-0.305096	-0.122398	-0.046711	0.108627	-0.149942	0.00211716	-0.200043	-0.149343	20.133	20.2211	20.6739	21.8008	-0.00211716	20.19
2673 Pos	1.225	671.695	672.703	670.688	20.8704	21.1416	20.7224	20.8484	21.0062	21.3458	20.5635	-0.108633	-0.310793	-0.260094	-0.222836	-0.0195713	-0.219133	-0.0601063	-0.112867	0.0195713
1622 Pos	22.231	672.497	673.504	671.49	11.1348	10.848	11.2018	12.0641	11.4222	11.1922	11.3942	11.6654	-11.1784	-11.1277	-11.0904	-10.8871	-11.0867	-10.9277	-10.9804	-10.848
2657 Pos	18.801	673.495	674.502	672.488	-10.333	-10.1748	-10.4852	-10.3025	-10.2268	-10.0715	-10.33	-10.178	10.0715	11.4461	11.0083	10.8639	10.6097	10.3452	10.6457	10.5878
319 Pos	11.279	674.205	675.212	673.198	-12.6498	-12.4916	-12.802	-12.6193	-12.5436	-12.3883	-12.6468	-12.4948	12.4293	12.3883	12.4872	12.6885	12.5626	12.6217	12.7649	12.6934
2459 Pos	1.17	675.727	676.734	674.72	-0.209856	-0.051651	-0.362072	-0.179375	-0.103687	0.051651	-0.206919	-0.0548592	-0.257019	20.8327	21.2074	21.0159	21.6072	21.874	21.5406	21.8948
1605 Pos	8.931	676.348	677.356	675.341	-11.1801	-11.0219	-11.3323	-11.1496	-11.0739	-10.9186	-11.1772	-11.0251	10.9186	11.8141	11.0044	11.819	11.2428	11.3231	11.2207	11.8249
752 Neg	14.947	676.367	677.375	675.36	0.765327	0.644426	0.921274	1.27303	-0.191918	-0.162018	0.520104	0.0399513	0.0691662	-0.0399513	-0.537855	-0.515382	0.0786123	-0.271676	-0.429739	-0.249132
1232 Neg	1.502	679.128	680.135	678.12	-21.1855	-21.0273	0.607925	0.40324	-21.0793	-20.924	0.601522	0.144047	0.537664	0.66791	1.09612	0.502493	-0.947979	-0.144047	-21.0347	-0.476541
3097 Pos	10.721	679.341	680.349	678.334	20.3841	20.7862	20.338	20.5978	-0.117622	0.0377159	-0.220854	19.2924	-0.270954	-0.220255	-0.182997	0.0202675	-0.179295	-0.0202675	-0.0730286	0.0594101
1285 Pos	8.82	679.395	680.403	678.388	-11.3767	-11.2185	-11.5289	-11.3462	-11.2706	-11.1152	-11.3738	-11.2217	11.1152	12.1364	11.1872	11.71	11.5296	11.6186	11.4809	12.2144
2916 Pos	1.565	679.973	680.98	678.966	20.5721	-0.0945778	20.4104	20.8864	20.3101	0.00872421	20.6897	20.7309	-0.299946	-0.249247	-0.211988	-0.00872421	-0.208286	-0.0492592	-0.10202	0.0304184
1213 Neg	1.172	681.791	682.798	680.783	0.204356	0.0628777	0.0556593	0.0994797	-21.6933	-0.282862	0.348685	-0.0833168	0.30527	-0.020896	0.123191	0.020896	-21.755	-21.596	-21.6487	-21.5163
1094 Pos	10.731	684.295	685.303	683.288	0.963985	1.43553	0.309088	1.02635	-0.288261	0.261123	-0.424324	-0.419787	0.0718851	-0.0718851	-2.57918	-1.82259	0.336572	0.235708	-2.14644	-1.52747
290 Pos	11.477	684.304	685.311	683.296	-0.662503	-0.353502	-0.779022	-0.597253	0.0496325	0.254044	0.134856	0.00757742	-0.00757742	-0.222814	-0.218059	-0.0975423	0.0938086	0.0480304	0.0956998	0.116414
639 Pos	12.398	686.207	687.215	685.2	-0.108885	-0.120191	-0.197771	-0.0756721	-0.0036726	0.0960646	-0.139791	0.127498	-0.0963154	-0.149425	0.204869	0.240216	0.00827503	0.0036726	0.0836182	0.0250292
2965 Pos	11.305	689.419	690.427	688.412	20.3153	20.6005	-0.376007	20.8051	20.6508	20.7448	-0.220854	20.5163	-0.270954	-0.220255	-0.182997	0.0202675	-0.179295	-0.0202675	-0.0730286	0.0594101
1757 Pos	22.234	689.523	690.53	688.516	-11.1054	-10.9472	-11.2576	-11.0749	-10.9992	-10.8439	-11.1025	-10.9504	11.7958	11.159	11.2165	10.8513	10.9042	10.8439	11.9369	11.3027
1007 Pos	16.072	690.27	691.278	689.263	-0.0234342	-0.041944	-0.304175	-0.226144	0.259261	0.207665	0.00775099	0.0799193	-0.277097	-0.17427	-0.152105	0.14168	0.270499	0.244121	-0.00775099	0.146282
440 Pos	11.981	690.345	691.352	689.338	13.3292	13.8434	13.2586	13.5642	11.4208	12.1513	11.6603	12.2324	-11.7511	-11.7004	-11.6632	-11.4599	-11.6595	-11.5004	-11.5532	-11.4208
297 Neg	11.985	690.346	691.353	689.338	1.72322	1.27619	1.85463	1.72484	-0.663041	-0.826972	0.0495095	-0.459679	0.284214	0.560264	-1.96891	-2.65375	-0.0495095	0.392863	-2.06413	-2.79567
1899 Neg	11.964	690.574	691.581	689.567	20.3285	19.5805	20.1018	20.4048	-0.0730915	0.0822468	-0.176323	-0.0242634	-0.226423	-0.175724	-0.138466	0.0647984	-0.134764	0.0242634	-0.0284977	0.103941
3085 Pos	22.241	690.748	691.755	689.741	19.7979	-0.0945778	19.818	20.2142	20.0797	0.00872421	20.2184	20.4024	-0.299946	-0.249247	-0.211988	-0.00872421	-0.208286	-0.0492592	-0.10202	0.0304184
1584 Pos	13.593	692.322	693.329	691.315	0.104416	0.206396	-0.348481	-0.268185	-0.0425377	0.0319624	-0.0319624	-0.181025	-0.232787	-0.389628	0.109509	0.056159	0.0976715	-0.198061	0.279184	0.0550346
633 Pos	11.274	692.427	693.435	691.42	-0.26363	24.163	23.7891	24.0871	24.0819	24.2697	23.9559	24.0461	-0.310793	-0.260094	-0.222836	-0.0195713	-0.219133	-0.0601063	-0.112867	0.0195713
614 Pos	11.275	693.177	694.184	692.17	-12.1614	-12.0032	-12.3137	-12.131	-12.0553	-11.8999	-12.1585	-12.0064	11.8999	11.93	11.9329	11.9934	11.9134	12.1672	12.2097	12.2595
1558 Pos	8.964	693.375	694.383	692.368	1.52015	1.31247	1.71318	1.26262	1.1005	1.27837	0.950516	1.32635	-21.3068	-0.950516	-21.2189	-21.0156	-21.2152	-21.0561	-21.1089	-20.9765
2063 Pos	14.952	693.392	694.399	692.385	0.893131	0.446584	1.18092	0.403293	-0.231612	-0.405364	0.164273	0.552261	-0.0595794	-0.583597	-0.554527	-0.652612	0.0234771	-0.252211	0.0150332	-0.0150332
1229 Pos	11.279	693.406	694.413	692.399	11.5183	11.4381	11.258	11.5314	11.5342	11.8308	11.4587	11.5305	-11.5884	-11.5377	-11.5004	-11.2972	-11.4967	-11.3377	-11.3905	-11.258
610 Pos	11.273	694.178	695.186	693.171	11.9679	12.1383	11.8466	12.0175	12.1998	12.2871	11.929	12.0439	-12.177	-12.1263	-12.089	-11.8858	-12.0853	-11.9263	-11.9791	-11.8466
1453 Pos	14.952	698.347	699.355	697.34	0.934469	1.01256	0.840769	0.666854	-0.464591	0.0651102	0.2266	0.266594	0.0473003	-0.404437	-0.804419	-0.951703	-0.0768728	-0.0473003	-0.652781	-0.233644
2433 Pos	11.282	699.155	700.162	698.148	-10.7711	-10.6129	-10.9233	-10.7406	-10.6649	-10.5096	-10.7681	-10.6161	10.5096	10.5978	10.7493	10.8864	10.5376	10.7472	10.7591	11.1301
3103 Pos	1.557	700.965	701.972	699.958	-0.156601	0.00160408	-0.308817	-0.12612	-0.0504322	0.104906	-0.153664	-0.00160408	20.6507	20.6607	20.7607	20.9769	-0.112104	0.0469227	-0.00583839	0.1266
1973 Pos	26.266	701.206	702.213	700.198	-0.157719	-0.0557365	-0.277639	-0.174902	0.315646	-0.0562019	0.0970459	0.0129662	-0.0757685	-0.139285	0.345305	0.147426	-0.0071497	0.0071497	0.498878	0.257136
2587 Pos	8.81	704.544	705.551	703.536	0.0113058	0.153121	0.243212	0.176889	0.306333	0.328371	0.0821609	-0.0142317	-20.6056	-20.5549	0.715189	-20.3144	-20.5139	-20.3549	-0.0113058	-0.15323
2345 Pos	1.182	705.763	706.771	704.756	-0.252783	-0.0945778	-0.404999	-0.222301	-0.146614	0.00872421	-0.249845	-0.0977859	20.4258	20.6103	20.5117	-0.00872421	21.6894	21.8813	22.3172	22.3474
1693 Pos	11.281	706.644	707.652	705.637	0.0760055	0.316359	-0.179698	-0.0875306	0.00996161	0.235231	-0.163753	0.0409474	-0.196006	-0.00996161	-0.0489678	-0.0305934	-0.143604	0.0506291	0.429342	0.184625
3014 Pos	11.97	707.372	708.379	706.365	-0.156601	0.00160408	-0.308817	-0.12612	-0.0504322	0.104906	-0.153664	-0.00160408	21.1408	20.9079	-0.115807	0.0874577	21.0397	20.9486	-0.00583839	0.1266
2668 Pos	1.186	709.755	710.762	708.747	-0.130583	0.0276222	-0.282799	-0.100101	-0.0244141	0.130924	-0.127645	0.0244141	-0.177746	-0.127047	-0.0897884	0.113476	21.7379	21.8647	22.0954	22.2786
2647 Pos	11.276	710.174	711.182	709.167	-10.5397	-10.3815	-10.6919	-10.5092	-10.4335	-10.2782	-10.5368	-10.3847	10.3645	10.2828	10.2782	10.9526	10.4463	10.6498	10.8086	10.7845
2849 Pos	22.243	711.506	712.514	710.499	20.5641	19.9343	20.0683	21.2414	20.2247	-0.0108471	20.3308	21.0682	-0.319517	-0.268818	-0.23156	-0.0282955	-0.227858	-0.0688305	-0.121592	0.0108471
284 Pos	11.281	712.16	713.167	711.153	0.983118	1.02513	0.869123	1.14872	1.22514	1.24155	1.02391	1.19734	-1.31167	-1.35528	-1.09161	-1.18493	-1.26444	-0.983862	-0.869123	-0.999552
850 Pos	11.909	712.327	713.334	711.319	-21.8848	1.8171	0.779954	0.944233	-21.7786	-21.6233	-21.8818	-21.7298	2.11984	1.75474	-0.793146	-0.100593	2.21698	2.36699	-1.23265	0.100593
3134 Pos	11.977	712.557	713.564	711.55	20.358	20.9321	20.4158	20.4153	-0.0730915	0.0822468	-0.176323	-0.0242634	-0.226423	-0.175724	-0.138466	0.0647984	-0.134764	0.0242634	-0.0284977	0.103941
2513 Pos	1.171	713.679	714.686	712.672	21.0838	21.0151	20.5969	-0.233149	21.5963	21.8648	21.26	21.132	-0.310793	-0.260094	-0.222836	-0.0195713	-0.219133	-0.0601063	-0.112867	0.0195713
1766 Pos	8.813	714.147	715.154	713.14	0.417031	0.263808	0.0189319	0.151079	0.753529	0.71034	0.27061	0.632991	-21.886	-21.8353	-21.7981	-0.0189319	-21.7944	-21.6353	-21.6881	-21.5556
2991 Pos	11.282	722.352	723.36	721.345	-10.0829	-9.92466	-10.2351	-10.0524	-9.9767	-9.82136	-10.0799	-9.92787	10.0996	9.82136	10.283	10.3687	10.1645	10.4834	10.2183	10.5405
1403 Neg	2.13	726.262	727.269	725.254	-20.4218	-20.2636	1.01021	1.47376	-20.3157	-20.1603	0.833622	1.20714	1.24641	1.32612	0.787519	1.11148	-20.3774	-0.787519	-20.2711	-20.1386
2468 Pos	8.964	728.371	729.379	727.364	21.0632	21.2003	21.8352	21.6823	-0.157461	20.9773	20.9374	21.0451	-0.310793	-0.260094	-0.222836	-0.0195713	-0.219133	-0.0601063	-0.112867	0.0195713
1608 Pos	8.807	729.188	730.195	728.181	-21.581	-21.4228	-21.7332	-21.5505	-21.4749	-21.3195	-21.5781	-0.786039	1.04601	0.854335	1.05433	0.898395	0.904312	0.786039	1.30386	0.808812
2676 Pos	11.276	732.153	733.161	731.146	10.2809	10.4974	10.4145	10.3916	10.4343	10.6807	10.4181	10.4558	-10.6112	-10.5605	-10.5233	-10.32	-10.5196	-10.3605	-10.4133	-10.2809
2154 Pos	11.281	735.143	736.151	734.136	-10.9716	-10.8134	-11.1238	-10.9411	-10.8654	-10.7101	-10.9686	-10.8166	10.7785	10.7358	10.7518	11.1902	10.7101	11.1657	10.8887	11.1286
2225 Pos	9.09	737.402	738.409	736.395	-10.7772	-10.619	-10.9294	-10.7467	-10.671	-10.5157	-10.7742	-10.6222	10.5157	11.3137	10.7602	11.6169	10.7222	10.7124	11.0983	11.2259
2728 Pos	9.073	742.353	743.36	741.346	10.6302	10.6395	11.3699	11.0101	10.6097	10.3328	9.87388	10.8928	-10.2042	-10.1535	-10.1163	-9.91302	-10.1126	-9.95355	-10.0063	-9.87388
2948 Pos	20.945	745.276	746.283	744.269	20.4316	19.5226	22.0015	21.3867	-0.0730915	0.0822468	-0.176323	-0.0242634	-0.226423	-0.175724	-0.138466	0.0647984	-0.134764	0.0242634	-0.0284977	0.103941
2188 Pos	8.592	745.325	746.332	744.318	-0.604709	-1.06937	-1.10776	-0.98776	0.0480809	-0.367222	0.29146	0.215078	0.363085	-0.100721	0.367702	0.336075	-0.0825048	0.13631	0.584506	-0.0480809
2741 Pos	8.584	745.829	746.836	744.822	-10.2545	-10.0963	-10.4068	-10.2241	-10.1484	-9.99304	-10.2516	-10.0995	10.8297	9.99304	10.8092	11.1639	10.4449	10.3768	10.7118	10.7939
2671 Pos	8.785	746.224	747.231	745.217	21.853	21.6103	20.2168	20.0782	20.8176	20.5842	20.4191	-0.108633	-0.310793	-0.260094	-0.222836	-0.0195713	-0.219133	-0.0601063	-0.112867	0.0195713
2919 Pos	26.264	746.225	747.232	745.218	-10.2038	-10.0456	-10.3561	-10.1734	-10.0977	-9.94233	-10.2009	-10.0488	10.3243	9.94233	10.2011	10.2727	10.3154	9.99069	10.8692	10.5231
424 Neg	23.37	746.628	747.635	745.621	-0.669205	0.0369921	0.264235	0.704212	-0.710843	-0.179124	0.119143	0.557164	-0.0369921	0.453767	0.231421	0.375795	-0.667857	-0.252272	-0.437867	-0.195633
2401 Pos	11.249	749.334	750.341	748.327	11.7607	12.4363	-10.2114	-10.0287	11.3708	11.4823	-10.0563	-9.9042	-10.1064	-10.0557	-10.0184	-9.81514	11.762	11.7975	9.81514	10.0757
2469 Pos	11.609	749.338	750.345	748.331	21.4447	22.0151	-0.351744	-0.169046	21.3449	21.636	-0.19659	-0.0445309	-0.246691	-0.195992	-0.158733	0.0445309	21.8296	21.2085	-0.0487652	19.7006
3066 Pos	11.973	749.389	750.397	748.382	20.5263	21.1214	20.0918	20.5778	-0.0730915	20.3209	-0.176323	-0.0242634	-0.226423	-0.175724	-0.138466	0.0647984	-0.134764	0.0242634	-0.0284977	0.103941
2943 Pos	8.143	751.771	752.778	750.764	9.88283	10.3898	10.2611	10.2693	10.7613	10.1279	10.2445	9.9492	-10.2132	-10.1625	-10.1252	-9.92197	-10.1215	-9.96251	-10.0153	-9.88283
2926 Pos	8.822	756.139	757.146	755.131	-10.1974	-10.0392	-10.3496	-10.1669	-10.0912	-9.93587	-10.1944	-10.0424	10.2613	10.2108	10.4303	10.1774	10.5731	9.93587	10.3635	10.4357
1594 Pos	11.299	758.096	759.103	757.088	0.00702333	0.0833945	0.080667	-0.00149775	0.063231	0.433005	0.0453916	0.0295911	-22.3681	-22.3174	-22.2802	-22.0769	-22.2765	-22.1174	0.00149775	-22.0377
3110 Pos	8.86	758.371	759.379	757.364	-0.209856	-0.051651	-0.362072	-0.179375	-0.103687	0.051651	-0.206919	-0.0548592	-0.257019	20.1466	19.8211	20.0989	20.2047	19.8044	19.6503	19.8355
2450 Pos	8.149	759.251	760.258	758.244	0.61854	0.245209	0.631065	0.183302	0.825808	0.14665	-0.14665	-0.261508	0.346688	-0.448938	-0.232153	-0.459405	0.38582	-0.390479	-20.2962	-20.1638
2043 Pos	11.277	763.118	764.125	762.111	-11.0161	-10.8579	-11.1683	-10.9856	-10.9099	-10.7546	-11.0131	-10.8611	11.05	10.8568	11.0198	11.4676	10.7546	10.9411	10.9267	11.0562
2551 Pos	1.177	765.734	766.741	764.727	-0.156601	0.00160408	-0.308817	-0.12612	-0.0504322	0.104906	-0.153664	-0.00160408	-0.203764	20.6003	-0.115807	0.0874577	21.8611	22.0198	22.1332	22.2116
3063 Pos	8.825	768.128	769.136	767.121	-0.223791	-0.0655861	20.3954	20.2502	20.2571	20.1277	20.238	20.2341	-0.270954	-0.220255	-0.182997	0.0202675	-0.179295	-0.0202675	-0.0730286	0.0594101
1511 Pos	26.358	768.479	769.486	767.472	-1.64036	-1.4331	-0.793143	-0.95677	0.0815506	-0.798455	0.572073	0.483147	0.0192337	-0.0192337	1.73641	1.27958	-0.855855	-1.28871	0.890343	0.226729
749 Neg	20.891	768.61	769.618	767.603	-21.6719	-0.580929	0.580929	0.959518	-21.5657	-21.4104	1.18529	1.47723	0.83036	1.408	1.09344	1.72436	-21.6274	-21.4683	-21.5211	-21.3887
2921 Pos	9.108	772.587	773.594	771.579	20.2489	20.932	20.6608	21.1293	-0.146614	0.00872421	20.4192	19.872	-0.299946	-0.249247	-0.211988	-0.00872421	-0.208286	-0.0492592	-0.10202	0.0304184
2898 Pos	9.126	772.989	773.997	771.982	10.6286	10.9802	11.1873	11.156	9.57741	10.705	10.3106	9.75223	-9.90777	-9.85707	-9.81982	-9.61655	-9.81611	-9.65709	-9.70985	-9.57741
2897 Pos	1.199	775.752	776.759	774.745	-0.180864	-0.0226593	-0.33308	-0.150383	-0.0746956	0.0806427	-0.177927	-0.0258675	20.5367	19.9384	-0.14007	0.0631943	21.5079	0.0226593	21.3813	21.3676
430 Neg	26.484	782.475	783.482	781.467	-2.12693	-1.47623	-1.23953	-1.11327	-0.775963	-0.320476	0.385475	0.523506	0.358672	0.483046	1.56599	2.27379	-0.938817	-0.360952	0.320476	0.949703
2729 Pos	1.363	783.437	784.444	782.43	-10.3993	-10.2411	-10.5515	-10.3688	-10.2932	-10.1378	-10.3964	-10.2443	10.1378	10.5175	10.358	10.3746	10.964	10.8017	10.4427	10.6605
3060 Pos	9.228	786.384	787.391	785.377	9.86618	9.85124	10.3326	9.9676	9.91035	9.96706	10.0951	9.80399	-10.1344	-10.0837	-10.0464	-9.84314	-10.0427	-9.88367	-9.93643	-9.80399
3135 Pos	9.184	792.804	793.811	791.796	19.824	20.7541	20.1705	20.4081	19.4957	0.0377159	-0.220854	-0.0687943	-0.270954	-0.220255	-0.182997	0.0202675	-0.179295	-0.0202675	-0.0730286	0.0594101
2873 Pos	1.543	799.955	800.962	798.947	-10.3716	-10.2134	-10.5238	-10.3411	-10.2654	-10.1101	-10.3687	10.3628	10.1159	10.1101	10.4304	10.3398	10.215	10.2296	-10.2209	10.3274
2790 Pos	8.821	815.192	816.199	814.184	-10.2796	-10.1214	-10.4318	-10.2491	-10.1734	-10.0181	-10.2767	-10.1246	10.5635	10.2914	10.0181	10.6245	10.7801	10.4068	10.7055	10.9191
1743 Pos	29.782	817.246	818.253	816.238	-0.726919	-0.403296	-0.463423	-0.0543246	-0.120543	-0.210961	-0.632733	-0.293181	0.134881	0.0634675	0.415523	0.0543246	0.549041	0.285979	0.761097	0.532552
3182 Pos	1.562	821.917	822.925	820.91	-0.201132	-0.0429268	-0.353348	-0.17065	-0.0949631	0.0603752	-0.198194	-0.046135	20.291	19.6355	-0.160337	0.0429268	19.7642	20.5825	19.7533	0.0820694
2882 Pos	1.184	835.724	836.731	834.716	-0.201132	-0.0429268	-0.353348	-0.17065	-0.0949631	0.0603752	-0.198194	-0.046135	-0.248295	20.5074	20.2737	0.0429268	21.3081	20.9819	21.0891	20.5858
2619 Pos	1.261	843.59	844.597	842.582	10.498	10.6425	10.2362	10.7225	10.3279	10.6299	10.7187	10.9706	-10.5666	-10.5159	-10.4786	-10.2753	-10.4749	-10.3159	-10.3686	-10.2362
3187 Pos	22.182	847.61	848.617	846.602	19.8369	19.2117	19.7902	-0.19331	-0.117622	19.8916	19.5595	19.7947	-0.270954	-0.220255	-0.182997	0.0202675	-0.179295	-0.0202675	-0.0730286	0.0594101
2477 Pos	15.81	850.389	851.397	849.382	-0.201132	-0.0429268	-0.353348	-0.17065	-0.0949631	0.0603752	-0.198194	-0.046135	21.097	21.5849	-0.160337	0.0429268	22.0761	21.626	21.2244	21.9163
1653 Neg	26.492	860.49	861.498	859.483	-20.0881	-19.9299	-20.2403	-20.0576	-0.224663	0.771171	0.144411	0.879499	0.0314193	0.0372586	0.70531	1.86212	-20.0436	-0.323385	-0.0314193	0.964663
2796 Pos	22.145	863.418	864.425	862.411	-10.4023	-10.2441	-10.5545	-10.3718	-10.2961	-10.1408	-10.3993	-10.2473	10.5643	10.3546	10.326	10.8303	10.3713	10.1683	10.1408	10.4887
2744 Pos	11.271	866.704	867.711	865.696	10.3459	10.2617	10.3369	10.3313	10.1844	10.7222	10.3043	10.6822	-10.5148	-10.4641	-10.4268	-10.2236	-10.4231	-10.2641	-10.3169	-10.1844
1133 Pos	22.146	868.37	869.377	867.363	-0.318289	-0.344579	-0.141962	-0.0774031	-0.0179481	0.0636454	0.0679331	0.108599	0.0179481	-0.13597	0.185832	0.103713	-0.543057	-0.12946	0.139543	0.113923
1682 Pos	11.28	873.195	874.203	872.188	0.00462389	0.153411	0.20675	-0.00462389	0.0652442	0.416428	0.160458	0.084394	-0.56338	-0.604893	-0.255562	0.0099864	-0.927132	-0.138751	-0.501573	-0.328873
2528 Pos	11.276	874.195	875.202	873.187	-10.6578	-10.4996	-10.81	-10.6273	-10.5516	-10.3963	-10.6549	-10.5028	10.3963	10.4228	10.7517	10.9336	10.4281	10.619	10.6946	11.0924
2611 Pos	11.28	876.198	877.206	875.191	10.2941	10.4702	10.5121	10.4902	10.6367	10.8752	10.4307	10.7572	-10.6245	-10.5738	-10.5365	-10.3332	-10.5328	-10.3738	-10.4265	-10.2941
1677 Neg	20.872	878.636	879.644	877.629	-10.4191	-10.2609	10.1359	10.2923	-10.3129	-10.1576	10.4691	10.936	10.2066	10.5809	10.1528	10.9883	-10.3746	-10.2156	-10.2684	-10.1359
2773 Pos	11.282	892.174	893.181	891.167	-10.4664	-10.3082	-10.6187	-10.436	-10.3603	-10.2049	-10.4635	-10.3114	10.3038	10.3017	10.426	10.2606	10.4788	10.2049	10.5442	10.6042
935 Neg	23.981	944.527	945.534	943.52	-1.16818	-1.36268	-0.796732	-0.572372	-0.244016	0.0367064	-0.0367064	0.517091	0.21424	0.261216	0.615861	1.15992	-0.336302	-0.177413	0.580129	0.542129
316 Neg	1.354	956.979	957.986	955.972	-0.319898	-0.237765	-0.132817	-0.164454	0.225355	0.276792	0.0364895	-0.0711565	-0.241269	-0.278151	0.137756	0.0325766	0.384494	0.1064	-0.0325766	0.0820332
536 Neg	1.379	981.024	982.032	980.017	0.650785	0.867854	-0.203605	0.238919	-0.574423	-0.125708	0.125708	0.368116	0.168729	-0.267346	0.232423	0.214551	-0.416971	-0.584837	-0.744756	-0.511665
2852 Pos	12.243	1029.01	1030.01	1028	10.47	10.8629	10.3475	10.8705	10.0498	10.0949	9.98663	10.1162	-10.317	-10.2663	-10.229	-10.0258	-10.2253	-10.0663	-10.1191	-9.98662
3126 Pos	12.223	1029.25	1030.26	1028.24	-0.201132	-0.0429268	-0.353348	-0.17065	-0.0949631	0.0603752	-0.198194	-0.046135	19.924	20.2702	19.4997	0.0429268	19.9938	20.4421	-0.0503693	20.0742
2561 Pos	8.807	1036.29	1037.29	1035.28	0.0397897	-0.671357	-0.513013	-0.294816	-0.262123	-0.695881	-0.399436	-0.55671	0.130555	0.365575	0.119949	0.034555	0.447134	-0.034555	0.364716	0.382208
2035 Pos	11.277	1043.75	1044.76	1042.74	-0.0886621	-0.139078	-0.258701	-0.245791	0.0395269	0.104899	-0.132364	-0.0395269	-0.10868	-0.0820875	0.332833	0.199187	0.133736	0.133162	0.274517	0.588959
252 Pos	11.274	1054.23	1055.24	1053.22	12.6157	12.8082	12.5533	12.715	12.8828	12.937	12.7023	12.7388	-12.8836	-12.8329	-12.7957	-12.5924	-12.792	-12.6329	-12.6857	-12.5533
814 Pos	11.275	1060.22	1061.22	1059.21	0.108899	-0.00908136	-0.26471	-0.14698	0.353986	0.135372	-0.116955	-0.00222254	-0.0707192	-0.35722	0.0730834	0.012321	-0.0704637	0.00222254	0.080317	0.250275
2123 Pos	11.28	1062.73	1063.74	1061.72	-0.0181274	-0.328145	-0.3205	-0.110352	0.262259	0.293778	-0.117958	0.222102	-0.133281	-0.0315571	0.145748	0.0181274	-0.209908	0.0196753	0.236408	0.327414
2807 Pos	11.284	1063.73	1064.73	1062.72	-10.2452	-10.087	-10.3974	-10.2147	-10.139	-9.98368	-10.2422	-10.0902	9.98368	10.4202	10.5021	10.9368	10.6151	10.4513	10.6442	10.6954
2125 Pos	14.068	1068.66	1069.67	1067.65	11.2073	11.2492	10.0482	-10.301	11.2591	12.6735	10.9314	11.5466	-10.3786	12.208	-10.2906	-10.0874	-10.2869	-10.1279	-10.1807	-10.0482
1864 Pos	13.849	1068.89	1069.9	1067.89	22.214	22.1737	-0.415846	-0.233149	22.1285	23.0487	22.0259	21.8246	-0.310793	-0.260094	21.7551	-0.0195713	-0.219133	-0.0601063	-0.112867	0.0195713
2978 Pos	14.176	1069.03	1070.04	1068.02	20.3982	-0.0655861	-0.376007	20.6063	20.6969	21.0962	20.037	20.1606	-0.270954	-0.220255	-0.182997	0.0202675	-0.179295	-0.0202675	-0.0730286	0.0594101
1491 Pos	8.816	1078.28	1079.28	1077.27	0.174161	-0.010982	0.0534835	0.110135	0.172746	0.010982	0.423367	0.201971	-22.4244	-22.3737	-22.3364	-22.1331	-22.3327	-22.1737	0.367585	-22.094
1788 Pos	8.81	1078.29	1079.3	1077.29	-0.209856	-0.051651	-0.362072	-0.179375	-0.103687	0.051651	-0.206919	-0.0548592	22.5583	22.3057	22.5441	22.4123	22.2974	22.0633	-0.0590935	22.1978
600 Pos	8.815	1094.27	1095.28	1093.27	-0.222956	-0.288331	-0.15974	0.0659718	0.142409	-0.216821	-0.00446272	-0.00760508	0.285533	0.182459	0.38633	0.273299	0.00446272	-0.296237	0.00937605	-0.313301
2938 Pos	8.814	1109.25	1110.26	1108.24	-10.1586	-10.0004	-10.3108	-10.1281	-10.0525	-9.89712	-10.1557	-10.0036	10.271	10.2897	10.5836	10.3367	10.158	10.2767	10.5931	9.89712
2946 Pos	1.179	1135.53	1136.54	1134.53	10.4281	10.4209	10.3256	9.81514	10.3825	10.5261	10.5785	9.91858	-10.1455	-10.0948	-10.0575	-9.85428	-10.0538	-9.89482	-9.94758	-9.81514
2924 Pos	12.188	1145.74	1146.75	1144.73	10.2867	10.1033	9.91713	10.3486	10.3951	10.5219	10.3166	10.2391	-10.2475	-10.1968	-10.1595	-9.95628	-10.1558	-9.99681	-10.0496	-9.91713
2944 Pos	12.177	1145.9	1146.91	1144.89	-10.1935	-10.0353	-10.3457	-10.163	-10.0873	-9.93201	-10.1906	-10.0385	10.1453	10.4698	10.1922	10.8664	10.1901	9.9704	10.2286	9.93201
1926 Pos	14.14	1146	1147.01	1145	0.0565867	0.439718	0.198912	0.360153	-0.0565867	0.513808	0.812121	0.778542	-21.6655	-21.6148	-21.5775	-21.3742	-21.5738	-21.4148	-21.4675	0.345577
1160 Pos	14.105	1146.29	1147.29	1145.28	-0.277639	0.0174456	-0.154428	0.107806	-22.1985	-22.0431	-0.0174456	0.505589	0.206122	0.398284	0.11916	0.365598	-0.959044	-0.118879	-0.157548	0.328373
3131 Pos	1.157	1149.56	1150.57	1148.56	20.4772	20.4413	20.1113	19.6829	-0.117622	0.0377159	-0.220854	20.3215	-0.270954	-0.220255	-0.182997	0.0202675	-0.179295	-0.0202675	-0.0730286	0.0594101
1206 Pos	12.202	1179.58	1180.59	1178.57	0.235153	0.243316	0.535544	0.638394	-0.429569	-0.0387073	-0.134368	0.0387073	0.231426	0.391612	-0.561235	0.129241	-0.134915	-0.121729	-0.529518	-0.804085
682 Pos	12.198	1179.98	1180.99	1178.97	0.229253	0.405074	0.514251	0.559318	-0.235919	-0.0569897	-0.150823	0.0569897	0.169721	0.49607	-0.606144	0.0717382	-0.208518	-0.198045	-0.396518	-0.46002
3091 Pos	12.198	1184.17	1185.18	1183.16	20.0625	19.9507	20.4975	20.441	19.5379	0.00872421	19.6299	-0.0977859	-0.299946	-0.249247	-0.211988	-0.00872421	-0.208286	-0.0492592	-0.10202	0.0304184
3030 Pos	12.206	1184.57	1185.58	1183.57	20.0923	19.8465	20.1776	20.2291	-0.157461	20.1833	20.0401	19.8974	-0.310793	-0.260094	-0.222836	-0.0195713	-0.219133	-0.0601063	-0.112867	0.0195713
3159 Pos	12.281	1215.25	1216.26	1214.25	20.766	20.6547	19.7845	20.4133	-0.0730915	0.0822468	-0.176323	-0.0242634	-0.226423	-0.175724	-0.138466	0.0647984	-0.134764	0.0242634	-0.0284977	0.103941
2914 Pos	12.35	1295.63	1296.64	1294.63	10.2286	11.0521	10.427	10.6299	10.2166	10.0836	9.85781	9.95677	-10.1882	-10.1375	-10.1002	-9.89695	-10.0965	-9.93749	-9.99025	-9.85781
2918 Pos	12.362	1295.97	1296.98	1294.96	10.4334	10.6769	10.6902	10.5197	10.453	10.138	10.2047	9.80238	-10.1327	-10.082	-10.0448	-9.84152	-10.0411	-9.88206	-9.93482	-9.80238
2389 Pos	14.361	1337.5	1338.51	1336.49	-10.5766	-10.4184	-10.7288	-10.5461	-10.4705	-10.3151	-10.5737	-10.4216	10.3151	11.3678	11.1121	11.4724	10.8612	10.5394	10.6744	11.3372
2905 Pos	11.274	1424.31	1425.32	1423.3	10.1652	10.4019	9.89388	10.5258	10.2986	10.4189	10.4057	10.5266	-10.2242	-10.1735	-10.1363	-9.93303	-10.1326	-9.97356	-10.0263	-9.89388
1023 Pos	13.792	1425.05	1426.06	1424.04	0.185465	0.0831795	-0.761206	-0.759282	1.08531	0.549053	0.139383	0.133412	-0.103463	-0.0831795	-0.086525	0.2335	-0.19763	-0.284505	0.171345	-0.296001
1223 Pos	13.803	1425.21	1426.22	1424.21	0.119026	-0.0188117	-0.433649	-1.06674	0.765971	0.750036	0.10951	0.0341363	-0.228024	-0.257909	0.261722	0.15058	-0.0708232	-0.0599589	0.0188117	-0.529231
3109 Pos	1.154	1467.4	1468.41	1466.4	-0.272354	-0.114149	-0.42457	-0.241873	-0.166185	-0.0108471	-0.269417	-0.117357	19.2881	19.8099	19.627	20.2817	20.0524	19.6556	20.0907	0.0108471
1633 Pos	12.201	1474.47	1475.48	1473.47	0.339264	0.106018	0.175882	0.509718	-0.363533	-0.49301	0.0629959	0.178702	0.263869	0.180965	-0.208122	-0.0629959	-0.134874	-0.163761	-0.55089	-0.789882
1299 Pos	12.198	1474.97	1475.98	1473.97	0.0572968	0.60561	0.820782	0.858723	0.111159	-0.0587511	-0.117477	0.0921917	-0.198804	0.457315	-0.487811	-0.0201092	0.0201092	-0.079154	-0.470822	-0.726345
1417 Pos	12.203	1475.22	1476.23	1474.22	0.289092	0.642764	0.613749	0.71364	-0.325488	-0.0969062	0.0293698	0.284386	0.510685	0.141579	-0.523699	-0.0293698	-0.242716	-0.264741	-0.315811	-0.618268
			1.00727
