# Supplementary material for: Jasmonates induce Arabidopsis bioactivities selectively inhibiting the growth of breast cancer cells through CDC6 and mTOR
Source: New Phytol. 2020 Nov 19;229(4):2120–34. doi: 10.1111/nph.17031 (PMC8022592; doi:10.1111/nph.17031)
Supplement: Supplementary file 3 — Table S4 Metabolite features identified. [file NPH-229-2120-s002.xlsx]

## Sheet: Article information
New Phytologist Supporting Information
Article title: Jasmonates induce Arabidopsis bioactivities selectively inhibiting the growth of breast cancer cells through CDC6 and mTOR
Authors: Moritz Bömer, Imma Pérez-Salamó, Hannah V. Florance, Deborah Salmon, Jan-Hendrik Dudenhoffer, Paul Finch, Aycan Cinar, Nicholas Smirnoff, Amanda Harvey and Alessandra Devoto
Article acceptance date: 26 September 2020

## Sheet: Information
Table S4 Metabolite features identified
Features (based on predicted co-eluting adducts and isotopes) were identified and aligned using Agilent ProFinder (v. 10.0) and peaks areas were further baseline transformed using Agilent MassProfiler Professional (v. 14.9.1).
Peak areas are presented as untransformed (raw) and as Log2 tranformed values (following baseline transformation (z-transform)
Features discussed in the manuscript are highlighted in yellow
MassProfiler Professional Filtering Parameters:-
Alignment Parameters :-
Alignment Slope = 0.0%
Alignment Intercept = 0.15min
Mass Tolerance
Slope = 15.0ppm
Intercept = 2.0mDa
Normalization Parameters:-
Normalization Type: None
Normalization Method: None
z-transform/Baseline Parameters:-
Operation:	Ztransform
Predicted molecular formulae, annotations and possible identifications, correspond to the highest scoring hits
The composite MS1 spectrum data are m/z, relative abundance for the feature.
Score (DB) and Score (MFG) refer to fit (0-100%) by database search or molecular formula generation respectively.
Sample ID
File number	Medium	Breast cancer cells	MeJA	Leaf discs	Arabidopsis strain
1	Yes	No	No	No	No
3	Yes	Yes	No	No	No
4	Yes	Yes	No	Yes	Wild type (Col glabrous1 (gl1))
5	Yes	Yes	Yes	Yes	Wild type (Col glabrous1 (gl1))
6	Yes	No	No	Yes	Wild type (Col glabrous1 (gl1))
7	Yes	No	Yes	Yes	Wild type (Col glabrous1 (gl1))
8	Yes	Yes	No	Yes	coi1-16
9	Yes	Yes	Yes	Yes	coi1-16
10	Yes	No	No	Yes	coi1-16
11	Yes	No	Yes	Yes	coi1-16

## Sheet: All Features Pos
# Notes : All Entities
# Technology : MassHunter_PROFINDER.IDENTIFIED_UNIDENTIFIED_COMPOUNDS.All samples including medium and cells_2019_May_17_16_22_38
# Owner : gxuser
# Created On : Fri May 17 16:26:01 BST 2019
Compound	POS_5.2(raw)	POS_5(raw)	POS_9(raw)	POS_9.2(raw)	POS_4(raw)	POS_4.2(raw)	POS_8(raw)	POS_8.2(raw)	POS_3(raw)	POS_3.2(raw)	POS_1.1(raw)	POS_1(raw)	POS_1r(raw)	POS_7(raw)	POS_7.2(raw)	POS_11.2(raw)	POS_11(raw)	POS_6.2(raw)	POS_6(raw)	POS_10.2(raw)	POS_10(raw)	POS_5.2: Log2(normalized)	POS_5: Log2(normalized)	POS_9: Log2(normalized)	POS_9.2: Log2(normalized)	POS_4: Log2(normalized)	POS_4.2: Log2(normalized)	POS_8: Log2(normalized)	POS_8.2: Log2(normalized)	POS_3: Log2(normalized)	POS_3.2: Log2(normalized)	POS_1.1: Log2(normalized)	POS_1: Log2(normalized)	POS_1r: Log2(normalized)	POS_7: Log2(normalized)	POS_7.2: Log2(normalized)	POS_11.2: Log2(normalized)	POS_11: Log2(normalized)	POS_6.2: Log2(normalized)	POS_6: Log2(normalized)	POS_10.2: Log2(normalized)	POS_10: Log2(normalized)	Formula	Compound Name	Mass	Retention Time	Annotations	CompoundAlgo	Frequency
C10 H9 N O (3 Pos) Possible indole acetaldehyde etc	185434	150553	1	1	1	1	1	2838	1	1	1	1	1	224295	280357	1	1	2353	1	1	1	1.82632	1.78492	-0.583655	-0.583655	-0.583655	-0.583655	-0.583655	0.995953	-0.583655	-0.583655	-0.583655	-0.583655	-0.583655	1.86412	1.90844	-0.583655	-0.583655	0.95872	-0.583655	-0.583655	-0.583655	C10 H9 N O	C10 H9 N O	159.067	10.784	[ C10 H9 N O, tgt= ]	FindByFormula	6
Umbelliferone=internalstandard	28745576	20302198	22220188	17449916	24435848	16962884	24172428	16915974	22683600	16319376	23129316	55780912	51208924	26205822	17752972	14474072	21046196	15600292	14397037	14040018	18827524	0.855531	-0.100687	0.147531	-0.516979	0.408891	-0.594815	0.379089	-0.602427	0.204289	-0.701154	0.257794	2.67844	2.44329	0.601176	-0.46963	-1.0311	-0.00172313	-0.825067	-1.04578	-1.11482	-0.308044	C9 H6 O3	Umbelliferone=internalstandard	162.03	8.398	Umbelliferone=internalstandard [ C9 H6 O3, tgt=, overall=85.37, db=85.37 ]	FindByFormula	22
Sulforaphane	2869658	2937008	1399288	1424368	1470683	1644805	940234	889180	1	1	16953	1	1	1666077	1997190	871406	962725	1289943	1417430	757698	682124	0.693655	0.697509	0.574327	0.577278	0.582594	0.601185	0.50827	0.498995	-1.77683	-1.77683	-0.158903	-1.77683	-1.77683	0.60332	0.633436	0.49564	0.512198	0.560809	0.576467	0.47241	0.454952	C5 H7 N O6	C5 H7 N O6	177.028	8.648	[ C5 H7 N O6, tgt=, overall=41.47, db=0.00, mfg=82.95 ]	FindByFormula	17
12-oxo-phytodienoicacid(OPDA)	281235	875291	149016	65674	93064	51596	1	18999	1	1	1	1	1	11102145	9558436	4607288	8278745	4374702	5484430	1085099	1086992	0.491512	0.660892	0.396759	0.274524	0.326527	0.238531	-1.38031	0.0894868	-1.38031	-1.38031	-1.38031	-1.38031	-1.38031	1.03987	1.01754	0.908664	0.996095	0.900937	0.934663	0.692947	0.693207	C18 H28 O3	12-oxo-phytodienoicacid(OPDA)	292.203	16.444	12-oxo-phytodienoicacid(OPDA) [ C18 H28 O3, tgt=, overall=88.79, db=88.79 ]	FindByFormula	15
<none>	4272929	5608179	5317417	4324927	6960954	2117533	5222762	781885	8045132	4263743	3391306	8458486	3175887	1	4013652	4233248	4524148	2813603	1306119	4656049	5830370	0.232932	0.315694	0.299491	0.236613	0.381463	0.0192596	0.294024	-0.28397	0.425518	0.232277	0.1626	0.440768	0.142626	-4.41392	0.21388	0.230092	0.25032	0.105762	-0.127803	0.259066	0.32752	<none>	<none>	60.032	0.637	[ <none>, tgt= ]	FindByFormula	21
1-pyrroline	470096	415371	118190	112232	218812	128126	114213	153359	190455	97325	112116	130694	108844	374722	326898	113738	156943	159416	245819	141643	99554	2.04446	1.81105	-0.559409	-0.656961	0.602206	-0.407169	-0.623963	-0.0681324	0.340438	-0.925738	-0.658911	-0.369745	-0.714773	1.61681	1.35931	-0.631823	-0.0245626	0.00492448	0.821701	-0.218014	-0.883031	C4 H7 N	1-pyrroline	69.0593	1.343	1-pyrroline [ C4 H7 N, tgt=, overall=84.43, db=84.43, KEGG ID=C15668, METLIN ID=71009, HMP ID=HMDB60246 ]	FindByFormula	22
C4 H9 N	721644	1010183	499541	212160	634096	314276	413643	80974	4424	1	1266304	1321066	1378065	1501866	1733014	1407674	1467076	1243364	1519685	1491569	1231863	0.249241	0.356096	0.132383	-0.139666	0.208155	-0.0148374	0.0724404	-0.445664	-1.3692	-4.0361	0.427884	0.441333	0.454753	0.482082	0.52756	0.461506	0.474637	0.422076	0.48583	0.479897	0.419124	C4 H9 N	C4 H9 N	71.0737	1.416	[ C4 H9 N, tgt=, overall=42.86, db=0.00, mfg=85.71 ]	FindByFormula	21
propionate	255070	194769	282581	215560	231010	198314	309134	264964	216990	263241	257204	175251	206884	268087	333184	226999	229799	229220	240490	266257	350492	0.23647	-1.33914	0.834808	-0.746658	-0.342298	-1.23377	1.35944	0.458784	-0.708036	0.420671	0.28514	-1.95598	-0.986635	0.527233	1.79708	-0.444612	-0.372997	-0.387732	-0.107365	0.487212	2.09292	C3 H5 O2	propionate	73.0269	33.155	propionate [ C3 H5 O2, tgt=, overall=32.46, db=32.46 ]	FindByFormula	22
C3 H7 N O	56076	54912	38092	1	39967	25223	23224	22047	1	10169	98761	70320	67559	67600	73718	75838	75234	95606	82711	76407	83959	0.335432	0.328957	0.216068	-3.03971	0.230899	0.0888193	0.0633324	0.0472786	-3.03971	-0.19158	0.510137	0.405298	0.392935	0.393122	0.419865	0.428617	0.426148	0.500115	0.455394	0.430923	0.460017	C3 H7 N O	C3 H7 N O	73.0531	1.48	[ C3 H7 N O, tgt=, overall=41.72, db=0.00, mfg=83.43 ]	FindByFormula	20
Glycine	209343	218836	271903	233757	259035	229517	269959	249233	301290	273036	177303	187691	187294	214818	188454	172980	231067	166298	207415	177619	213189	-0.269674	-0.00916385	1.26623	0.378289	0.981449	0.270769	1.22409	0.754853	1.86908	1.29066	-1.24544	-0.910988	-0.923421	-0.11802	-0.887154	-1.39044	0.310297	-1.62184	-0.32402	-1.23498	-0.162728	C2 H5 N O2	Glycine	75.0322	7.163	Glycine [ C2 H5 N O2, tgt=, overall=84.69, db=84.69 ]	FindByFormula	22
C5 H9 N	1833416	2630159	2048501	3334152	3043800	3048456	2092637	1	2167523	2896837	1422942	3141730	681513	1649181	2397981	2433733	2749036	2992446	1523775	869592	1863917	0.166365	0.281601	0.201788	0.357339	0.328244	0.328732	0.208595	-4.43898	0.219823	0.312441	0.0854281	0.338356	-0.149655	0.132547	0.252089	0.256815	0.295718	0.32281	0.107291	-0.0718308	0.171634	C5 H9 N	C5 H9 N	83.0729	33.648	[ C5 H9 N, tgt=, overall=38.83, db=0.00, mfg=77.65 ]	FindByFormula	21
<none> Esi+33.174007	1598878	1059857	1345151	1364498	962483	1520966	1291235	1604400	859093	1507618	1502689	721567	1633071	1352702	1650409	1609746	1367596	1555642	1125282	1577236	1422450	0.807465	-1.02849	0.0358923	0.0996543	-1.45882	0.584395	-0.146769	0.822855	-1.96624	0.545038	0.530415	-2.74521	0.901948	0.060887	0.949104	0.837708	0.109784	0.685053	-0.761029	0.746613	0.285385	<none>	<none> Esi+33.174007	83.9526	33.174	[ <none>, tgt= ]	FindByFormula	22
C3 H4 N2 O	87185	35963	53542	80041	37553	80788	52390	87686	31751	68234	79004	26947	75199	58051	89903	84001	67115	83750	50451	82750	71059	0.901525	-1.54697	-0.446578	0.665139	-1.42735	0.690823	-0.506718	0.917368	-1.89139	0.22386	0.629081	-2.34499	0.4926	-0.223016	0.986405	0.798656	0.178141	0.790383	-0.610992	0.75717	0.336029	C3 H4 N2 O	C3 H4 N2 O	84.0339	33.174	[ C3 H4 N2 O, tgt=, overall=27.58, db=0.00, mfg=55.17 ]	FindByFormula	22
C5 H11 N	23299040	28510704	20689372	11603832	23142492	14860043	16242096	9087180	11200117	7091479	43249052	46692352	39739880	46631100	43890672	42890128	44710888	42545400	43649496	41190144	43223264	-0.1613	0.167154	-0.354581	-1.29549	-0.172271	-0.89305	-0.748356	-1.69326	-1.35311	-2.09673	0.845142	0.969784	0.707461	0.96765	0.869106	0.831584	0.899232	0.818454	0.86014	0.765784	0.844174	C5 H11 N	C5 H11 N	85.0892	1.664	[ C5 H11 N, tgt=, overall=49.38, db=0.00, mfg=98.75 ]	FindByFormula	22
3-Hydroxypropionicacid	76774	90777	98772	106079	141591	111026	140982	285208	162779	143787	17567	19158	18589	17187	9071	9581	9542	1	11279	1	1	0.483354	0.525706	0.547044	0.565086	0.638081	0.576608	0.636991	0.815104	0.673333	0.641971	0.110526	0.132443	0.124821	0.104998	-0.0565534	-0.0427259	-0.0437569	-2.3602	-0.00148038	-2.3602	-2.3602	C3 H6 O3	3-Hydroxypropionicacid	90.0327	1.489	3-Hydroxypropionicacid [ C3 H6 O3, tgt=, overall=85.19, db=85.19 ]	FindByFormula	19
C4 Cl O	174530	107331	179123	225551	99233	160029	167710	185592	86514	213262	192363	89324	199206	189081	156772	204560	174255	184095	135289	167946	201339	0.294221	-1.45007	0.387422	1.2143	-1.73152	-0.0169857	0.151211	0.514703	-2.22363	1.0133	0.643265	-2.10895	0.768682	0.581527	-0.090758	0.863833	0.288567	0.485651	-0.61952	0.156258	0.806894	C4 Cl O	C4 Cl O	98.9648	33.151	[ C4 Cl O, tgt=, overall=23.80, db=0.00, mfg=47.61 ]	FindByFormula	22
C5 H9 N O	317198	282238	300354	199464	304525	224592	287739	233836	189390	175996	250347	262367	259119	323870	295443	295444	260675	162481	333045	266537	269251	0.512246	0.137683	0.337228	-0.975703	0.381466	-0.595124	0.1996	-0.465748	-1.14193	-1.3772	-0.246908	-0.096486	-0.136441	0.579013	0.284348	0.284361	-0.117239	-1.63348	0.668617	-0.0459086	-0.013413	C5 H9 N O	C5 H9 N O	99.0667	3.465	[ C5 H9 N O, tgt=, overall=35.70, db=0.00, mfg=71.40 ]	FindByFormula	22
<none> Esi+3.3040006	142027	159836	120638	97341	101742	103201	113907	74821	116509	82058	118913	154628	136008	160165	177481	154962	163968	129653	125352	131999	124573	0.60869	1.11721	-0.0939191	-1.01759	-0.827231	-0.765939	-0.341058	-2.15023	-0.243832	-1.75279	-0.155917	0.974606	0.422286	1.12606	1.56796	0.983894	1.22707	0.216305	0.071081	0.293492	0.0442478	<none>	<none> Esi+3.3040006	99.1033	3.304	[ <none>, tgt= ]	FindByFormula	22
1-aminocyclopropane-1-carboxylicacid	114695	165341	140545	91814	111142	89931	120982	121830	277584	66669	105498	317142	96279	121604	239977	99577	97507	225838	182301	168318	123447	-0.341212	0.551877	0.155108	-0.884569	-0.418054	-0.935167	-0.210901	-0.193845	1.81707	-1.66604	-0.54532	2.14239	-0.768612	-0.198378	1.46157	-0.686365	-0.737664	1.31328	0.790329	0.595454	-0.161645	C4 H7 N O2	1-aminocyclopropane-1-carboxylicacid	101.048	1.512	1-aminocyclopropane-1-carboxylicacid [ C4 H7 N O2, tgt=, overall=30.55, db=30.55 ]	FindByFormula	22
C8 H6	11421863	12116623	8430174	5495824	8415239	6820590	5886671	3737698	1486171	1213389	16580924	15211657	14703192	17935866	17460348	16560691	17957336	16034310	16211181	15725557	16967192	0.268747	0.343642	-0.116456	-0.659079	-0.118705	-0.385175	-0.571942	-1.14804	-2.31777	-2.57496	0.741482	0.632164	0.589044	0.841107	0.807027	0.739933	0.842623	0.698963	0.712878	0.674303	0.770687	C8 H6	C8 H6	102.047	2.513	[ C8 H6, tgt=, overall=47.18, db=0.00, mfg=94.36 ]	FindByFormula	22
Hexane	212146	230432	158198	125860	187201	143351	131344	113553	85478	75634	355743	321875	318257	338518	319216	299593	292268	359073	321609	323670	297579	0.0234329	0.188037	-0.560732	-1.01599	-0.225604	-0.756931	-0.931081	-1.22085	-1.78627	-2.02985	1.05256	0.853387	0.830883	0.953751	0.836873	0.710568	0.661288	1.07111	0.851742	0.864459	0.697139	C6 H14	Hexane	103.046	1.479	Hexane [ C6 H14, tgt=, overall=85.36, db=85.36 ]	FindByFormula	22
C3 H11 N4	362606	2013858	126649	65438	225031	78097	66655	57123	47561	41486	10876323	10182410	10941051	6715836	12743652	12000603	13771207	12739761	13170223	12616931	13222306	-0.46151	0.224787	-0.882576	-1.1469	-0.652481	-1.0761	-1.13952	-1.20129	-1.27462	-1.32933	0.899894	0.873504	0.902269	0.706906	0.963318	0.93927	0.99436	0.963196	0.976498	0.959318	0.978078	C3 H11 N4	C3 H11 N4	103.099	1.093	[ C3 H11 N4, tgt=, overall=41.47, db=0.00, mfg=82.94 ]	FindByFormula	22
<none> Esi+0.9710001	115518	772797	136497	459990	107668	121310	1192981	131851	95242	59155	1551354	176040	1530329	1505131	24509	1670067	1561317	450404	1528554	1611465	1594262	-0.891104	0.512327	-0.76788	0.129226	-0.943071	-0.854979	0.832944	-0.793452	-1.03362	-1.3853	1.02691	-0.58002	1.01683	1.00457	-2.03594	1.08135	1.03163	0.113676	1.01597	1.05498	1.04705	<none>	<none> Esi+0.9710001	103.984	0.971	[ <none>, tgt= ]	FindByFormula	22
benzaldehyde	178845	141110	104383	96537	122966	92474	95178	64023	16603	11934	243934	175500	218062	237178	260900	245259	246780	240654	224363	247832	245733	0.379513	0.100224	-0.255073	-0.347165	-0.0619802	-0.397841	-0.363874	-0.831172	-2.4218	-2.81094	0.745307	0.357263	0.613171	0.712205	0.824551	0.751692	0.758976	0.729352	0.646742	0.76399	0.753967	C7 H6 O	benzaldehyde	106.041	2.497	benzaldehyde [ C7 H6 O, tgt=, overall=75.11, db=75.11 ]	FindByFormula	22
benzaldehyde Esi+8.434001	64539	33066	43581	48954	38297	37411	40761	22558	27558	30886	52108	75291	130568	220755	214418	143795	153183	111215	82952	87385	66800	0.0255865	-0.955748	-0.550579	-0.379982	-0.740238	-0.774585	-0.648741	-1.5169	-1.22312	-1.05583	-0.288362	0.251697	1.05954	1.83015	1.78741	1.20114	1.29394	0.824132	0.393889	0.470284	0.0761126	C7 H6 O	benzaldehyde Esi+8.434001	106.042	8.434	benzaldehyde [ C7 H6 O, tgt=, overall=85.35, db=85.35 ]	FindByFormula	22
C4 H10 O3	90167	43136	80695	12310	91905	102453	69507	62847	95417	103044	89344	92503	122571	76311	77215	55888	101043	85734	132867	55758	122678	0.294052	-1.19213	0.0703372	-3.7197	0.332536	0.551537	-0.230505	-0.433533	0.408126	0.563132	0.275569	0.34561	0.912926	-0.0422572	-0.018521	-0.670082	0.523603	0.192435	1.07551	-0.674776	0.914685	C4 H10 O3	C4 H10 O3	106.064	9.03	[ C4 H10 O3, tgt=, overall=40.83, db=0.00, mfg=81.65 ]	FindByFormula	22
C8 H14 Esi+20.304008	53445	29725	27857	29808	50008	80210	36874	35353	57587	51457	42168	53788	43982	35209	56323	34025	51100	38563	60267	38356	42381	0.68718	-1.44641	-1.68246	-1.43627	0.445441	2.16371	-0.662615	-0.815807	0.958645	0.549321	-0.174716	0.710446	-0.0215381	-0.830652	0.877928	-0.955056	0.523999	-0.499734	1.12408	-0.519306	-0.156392	C8 H14	C8 H14 Esi+20.304008	110.109	20.304	[ C8 H14, tgt=, overall=42.58, db=0.00, mfg=85.16 ]	FindByFormula	22
C8 H14	126283	172553	98387	94445	131318	156770	133083	145242	131066	140487	176648	144284	161662	132923	130763	87331	206998	127749	178220	146545	197036	-0.508033	0.912547	-1.64392	-1.83	-0.330118	0.47604	-0.269367	0.128481	-0.338865	-0.0229937	1.01928	0.098364	0.615873	-0.274842	-0.349394	-2.18636	1.74077	-0.455506	1.05959	0.16912	1.51633	C8 H14	C8 H14	110.11	15.796	[ C8 H14, tgt=, overall=38.35, db=0.00, mfg=76.69 ]	FindByFormula	22
TrioseNa	8209717	8255179	10550086	10679387	10462168	10739483	13692558	14128068	15065279	15471520	2570491	2459137	2646589	2383555	3516084	2200353	2827158	3375786	2762197	2391527	3208063	0.498497	0.505745	0.827711	0.843701	0.816728	0.851067	1.16993	1.21102	1.29533	1.33025	-1.02569	-1.08382	-0.987399	-1.1248	-0.614527	-1.22977	-0.90077	-0.667975	-0.93128	-1.12041	-0.734865	C3 H5 Na O3	TrioseNa	112.014	1.464	TrioseNa [ C3 H5 Na O3, tgt=, overall=85.26, db=85.26 ]	FindByFormula	22
C5 H7 N S	482349	445421	237728	227663	227466	233760	168665	129231	2997	1	2645	1	1539	281143	331485	134995	140931	195449	240832	90900	87502	0.725657	0.704461	0.537359	0.525847	0.525616	0.53288	0.44602	0.375146	-0.626566	-2.75704	-0.659817	-2.75704	-0.803937	0.581999	0.625836	0.386759	0.398211	0.485244	0.540812	0.28151	0.271371	C5 H7 N S	C5 H7 N S	113.03	8.641	[ C5 H7 N S, tgt=, overall=37.01, db=0.00, mfg=74.02 ]	FindByFormula	20
C5 H7 N S Esi+11.274001	219626	168429	173143	210696	162171	220533	204400	233413	189117	173900	196587	152806	179895	198828	220893	171965	201774	204894	168537	186941	205748	1.19397	-1.12891	-0.887312	0.830673	-1.46028	1.23004	0.56516	1.72681	-0.114978	-0.84914	0.224067	-1.98087	-0.552513	0.323274	1.2443	-0.947063	0.451999	0.586288	-1.1233	-0.216268	0.62269	C5 H7 N S	C5 H7 N S Esi+11.274001	113.03	11.274	[ C5 H7 N S, tgt=, overall=45.71, db=0.00, mfg=91.43 ]	FindByFormula	22
C4 H7 N3 O	1338131	1245073	1481797	1218247	1273937	1625330	1355226	1472956	1518130	1471282	1222290	1216826	1106883	841133	932842	1118007	1065124	1179113	1108758	982155	1104712	0.480244	0.067297	1.06451	-0.0574884	0.198596	1.59419	0.552972	1.03022	1.20329	1.0237	-0.0385074	-0.0641765	-0.606703	-2.17964	-1.58676	-0.54942	-0.827023	-0.244542	-0.597009	-1.29163	-0.617951	C4 H7 N3 O	C4 H7 N3 O	113.058	1.166	[ C4 H7 N3 O, tgt=, overall=39.87, db=0.00, mfg=79.73 ]	FindByFormula	22
C4 H9 N4	102599	92179	116931	90180	146781	93727	129321	111758	145157	142011	92664	110406	106213	146381	125455	183693	165486	113448	125803	120237	102966	-0.814736	-1.32496	-0.191792	-1.42942	0.891377	-1.24562	0.288022	-0.407361	0.838374	0.733981	-1.29996	-0.465353	-0.649807	0.878377	0.143425	1.9601	1.46282	-0.33586	0.156627	-0.0589674	-0.797723	C4 H9 N4	C4 H9 N4	113.083	5.917	[ C4 H9 N4, tgt=, overall=38.42, db=0.00, mfg=76.84 ]	FindByFormula	22
Proline	2475296	2320016	2603063	2111898	2277294	2453119	1669557	1641725	2663704	3281952	1663453	754737	2865463	3290845	2212789	3274471	689819	882133	3166276	2402659	2831480	0.35879	0.217186	0.468794	0.0117609	0.176563	0.339118	-0.501941	-0.538683	0.519126	0.975329	-0.509948	-2.23726	0.678709	0.981241	0.11376	0.970338	-2.43384	-1.89635	0.896898	0.29369	0.652633	C5 H9 N O2	Proline	115.064	1.304	Proline [ C5 H9 N O2, tgt=, overall=86.81, db=86.81 ]	FindByFormula	22
L-valine Esi+1.125	316582	207591	288859	200450	144174	149606	181085	205142	491594	725137	312794	236673	276354	309527	254466	3720049	3589404	311344	237817	272320	267783	-0.0345333	-0.522845	-0.140573	-0.563351	-0.944669	-0.901875	-0.680912	-0.536578	0.474677	0.924453	-0.0484604	-0.371139	-0.191782	-0.0606099	-0.287262	2.81648	2.77511	-0.0538376	-0.365558	-0.208798	-0.228239	C5 H11 N O2	L-valine Esi+1.125	117.078	1.125	L-valine [ C5 H11 N O2, tgt=, overall=87.23, db=87.23 ]	FindByFormula	22
L-valine	1829631	1315480	930230	793915	1424814	628197	1685960	352709	141529	70850	2913993	2497120	3287531	3430875	3387647	3542150	3409167	3769591	3233207	3547067	3307550	0.219448	-0.0762421	-0.386821	-0.52884	-0.00468403	-0.738677	0.146152	-1.25601	-2.07443	-2.69459	0.63658	0.498209	0.744681	0.782932	0.771568	0.811539	0.777244	0.867317	0.729747	0.812784	0.750122	C5 H11 N O2	L-valine	117.079	1.404	L-valine [ C5 H11 N O2, tgt=, overall=87.62, db=87.62 ]	FindByFormula	22
C7 H4 S	11580481	8325881	10198280	11429140	7265427	11406575	9913134	11894494	6346388	11241123	11010180	5935223	11459796	9637135	12182874	11401884	10706452	11223155	8380178	11888607	10525763	0.705462	-0.901581	0.0864079	0.641392	-1.56516	0.631771	-0.0517134	0.835772	-2.22385	0.560612	0.459496	-2.55009	0.654444	-0.189242	0.952451	0.629762	0.323255	0.552814	-0.869926	0.833364	0.24035	C7 H4 S	C7 H4 S	120.001	33.188	[ C7 H4 S, tgt=, overall=36.96, db=0.00, mfg=73.91 ]	FindByFormula	22
C4 H16 N4	453439	297973	416183	559912	204359	497658	356860	537580	162835	502992	440958	113212	493217	393398	460628	573141	362679	509597	191225	503304	421737	0.408435	-0.535993	0.215582	0.882877	-1.3843	0.617748	-0.130333	0.791321	-1.89523	0.641729	0.345653	-2.71283	0.597585	0.0889337	0.443818	0.935405	-0.0939506	0.671075	-1.53372	0.643124	0.245401	C4 H16 N4	C4 H16 N4	120.139	33.189	[ C4 H16 N4, tgt=, overall=38.75, db=0.00, mfg=77.51 ]	FindByFormula	22
C6 H7 N3	261870	217211	319471	326284	291545	329075	289866	295912	361090	321822	97319	81533	74586	29102	48242	37834	33667	56162	39712	43731	29729	0.798273	0.607931	1.00067	1.02215	0.90755	1.03082	0.901671	0.922685	1.12533	1.00813	-0.20939	-0.389559	-0.480217	-1.43829	-0.923779	-1.17117	-1.28996	-0.769033	-1.12186	-1.02372	-1.4166	C6 H7 N3	C6 H7 N3	121.063	1.111	[ C6 H7 N3, tgt=, overall=43.51, db=0.00, mfg=87.02 ]	FindByFormula	22
<none> Esi+33.703995	622334	659836	654841	662740	690386	681095	683545	261791	367989	686138	701973	722406	695214	644083	632008	679800	645977	675637	677513	701198	553398	-0.00576069	0.239637	0.207767	0.25805	0.42944	0.372621	0.387679	-3.63726	-2.20926	0.403559	0.499239	0.619571	0.458665	0.138295	0.0589264	0.364636	0.15061	0.338877	0.350504	0.49461	-0.498103	<none>	<none> Esi+33.703995	121.956	33.704	[ <none>, tgt= ]	FindByFormula	22
nicotinicacid	409436	422938	531423	596416	583324	533660	609802	598769	105579	7999	39294	97951	76063	362480	348244	666362	692132	683058	698991	730808	697714	0.306891	0.331814	0.507209	0.595839	0.578789	0.510436	0.612889	0.598864	-0.734208	-2.71616	-1.49344	-0.791813	-0.986084	0.213321	0.182544	0.681024	0.71017	0.700033	0.717744	0.751938	0.71634	C6 H5 N O2	nicotinicacid	123.032	1.472	nicotinicacid [ C6 H5 N O2, tgt=, overall=87.21, db=87.21 ]	FindByFormula	22
C4 H2 N3 S	201823	151094	170280	190551	91849	197394	176197	219229	88658	208065	199940	91917	204733	176124	220267	196932	197162	198525	156138	194828	146200	0.617509	-0.425282	0.00533382	0.41049	-2.21828	0.537583	0.128378	0.915503	-2.34565	0.727229	0.583744	-2.21562	0.669076	0.126883	0.932519	0.529139	0.533344	0.558161	-0.30699	0.49045	-0.543888	C4 H2 N3 S	C4 H2 N3 S	123.996	33.189	[ C4 H2 N3 S, tgt=, overall=36.23, db=0.00, mfg=72.45 ]	FindByFormula	22
C4 Cl N3	230391	216134	579828	659294	161640	240615	736968	553328	126725	1	181781	320484	292124	1	71900	206705	493735	88695	110053	604257	517315	0.26337	0.24628	0.510296	0.544658	0.168553	0.274986	0.574455	0.49778	0.103446	-3.04007	0.19997	0.351672	0.326884	-3.04007	-0.0481797	0.234346	0.467294	0.0079842	0.065708	0.521337	0.479775	C4 Cl N3	C4 Cl N3	124.979	0.857	[ C4 Cl N3, tgt=, overall=21.72, db=0.00, mfg=43.43 ]	FindByFormula	20
phloroglucinol	464403	224769	413357	690799	387723	521721	467665	727139	677939	770517	146898	61405	129963	151398	239501	196546	173019	135749	154432	205828	15582	0.673209	-0.108272	0.547814	1.10084	0.478871	0.798539	0.680747	1.15605	1.0806	1.21845	-0.566314	-1.50563	-0.698222	-0.53382	-0.0399073	-0.252767	-0.390067	-0.651315	-0.512452	-0.203073	-2.98246	C6 H6 O3	phloroglucinol	126.031	1.782	phloroglucinol [ C6 H6 O3, tgt=, overall=56.10, db=56.10 ]	FindByFormula	22
1-octanal	149592	116095	160025	276832	334788	188348	183567	186943	202759	187372	179820	211646	219274	171503	136564	129783	189653	149062	199783	163820	173843	-0.819017	-1.90714	-0.529632	1.82291	2.63882	0.169846	0.0594829	0.13771	0.486305	0.147544	-0.0290378	0.670434	0.822416	-0.232302	-1.21013	-1.42874	0.199485	-0.834254	0.422838	-0.429035	-0.174136	C8 H16 O	1-octanal	128.118	15.428	1-octanal [ C8 H16 O, tgt=, overall=47.54, db=47.54 ]	FindByFormula	22
C3 Cl N3 O	115705	51297	95266	157574	71585	154657	107253	150243	49982	106418	98467	38804	144273	96117	103932	112347	112519	107206	69217	110782	78449	0.456678	-1.68752	-0.0556946	1.27083	-0.809044	1.22157	0.256726	1.14524	-1.75597	0.236123	0.0314247	-2.42326	1.03836	-0.0322472	0.17381	0.379045	0.383077	0.255569	-0.897718	0.342065	-0.56768	C3 Cl N3 O	C3 Cl N3 O	128.973	33.183	[ C3 Cl N3 O, tgt=, overall=23.77, db=0.00, mfg=47.54 ]	FindByFormula	22
pyroglutamicacid	6832671	6764163	5603441	6460270	5980387	5153972	5469179	6249933	6966458	5118713	5608880	5700522	5341785	5099060	4571636	5209573	6177643	5059119	5335210	5876673	4925341	1.43668	1.35568	-0.15758	0.986183	0.365746	-0.829698	-0.352536	0.72011	1.59256	-0.884874	-0.14979	-0.0195115	-0.541987	-0.915799	-1.79346	-0.743447	0.626591	-0.97901	-0.551892	0.225116	-1.19442	C5 H7 N O3	pyroglutamicacid	129.042	1.516	pyroglutamicacid [ C5 H7 N O3, tgt=, overall=81.04, db=81.04 ]	FindByFormula	22
2-ketoisocaproate	297558	232730	52009	68892	33219	63366	1	1	1	1	1	1	1	235084	210948	35727	42240	66726	53201	1	1	1.10322	1.06095	0.803189	0.851548	0.726074	0.837165	-1.0648	-1.0648	-1.0648	-1.0648	-1.0648	-1.0648	-1.0648	1.06269	1.04405	0.738594	0.767401	0.846052	0.807087	-1.0648	-1.0648	C6 H9 O3	2-ketoisocaproate	129.056	7.386	2-ketoisocaproate [ C6 H9 O3, tgt=, overall=72.52, db=72.52 ]	FindByFormula	12
C4 H9 N4 O	121629	139309	119744	58950	93461	96564	61937	87601	31587	44169	181318	218218	205970	298122	141719	142951	218756	195292	300002	148231	254117	-0.016254	0.196683	-0.0407595	-1.15263	-0.429568	-0.378321	-1.07508	-0.53116	-2.13157	-1.60553	0.610194	0.900832	0.810202	1.39036	0.223595	0.237175	0.904696	0.72668	1.40022	0.294081	1.13978	C4 H9 N4 O	C4 H9 N4 O	129.079	0.955	[ C4 H9 N4 O, tgt=, overall=40.27, db=0.00, mfg=80.55 ]	FindByFormula	22
heptanoate	3757032	2579096	352979	344589	777845	406984	329439	322938	103060	13633	103084	84983	58085	2740321	2980565	511768	508951	385341	627537	536073	432479	1.67699	1.40306	-0.045097	-0.062614	0.530237	0.0585669	-0.095353	-0.109866	-0.941537	-2.41448	-0.941367	-1.08197	-1.35907	1.44722	1.50841	0.225389	0.221368	0.0187772	0.373883	0.259174	0.102811	C7 H13 O2	heptanoate	129.087	1.415	heptanoate [ C7 H13 O2, tgt=, overall=58.07, db=58.07 ]	FindByFormula	22
4-guanidinobutyraldehyde Esi+1.4190001	1625220	1296412	299472	250457	372753	78312	282201	241415	146917	95736	282489	243290	276231	1957536	1644590	285386	522417	593640	666689	484070	448694	1.65818	1.4	-0.273697	-0.477846	-0.0236778	-1.80574	-0.341546	-0.519845	-1.08711	-1.57628	-0.340382	-0.511008	-0.365968	1.87068	1.67171	-0.328727	0.36187	0.507849	0.640402	0.274794	0.188113	C5 H11 N3 O	4-guanidinobutyraldehyde Esi+1.4190001	129.087	1.419	4-guanidinobutyraldehyde [ C5 H11 N3 O, tgt=, overall=61.09, db=61.09, KEGG ID=C02647, METLIN ID=63476 ]	FindByFormula	22
C3 H4 N3 O3	16919	18185	24053	19461	16741	19625	21612	22961	9205	19418	25752	10271	9836	26403	20127	20563	22263	19662	18907	13148	28636	-0.310825	-0.0812147	0.808666	0.134572	-0.344479	0.161277	0.46816	0.660826	-2.24767	0.127534	1.02584	-1.899	-2.03669	1.10528	0.241646	0.309841	0.562592	0.167269	0.0426761	-1.11322	1.36362	C3 H4 N3 O3	C3 H4 N3 O3	130.024	33.157	[ C3 H4 N3 O3, tgt=, overall=41.45, db=0.00, mfg=82.89 ]	FindByFormula	22
C9 H6 O	576351	625794	437851	272496	383238	334580	318435	194071	1	81965	575322	598062	666125	822461	802188	654232	760606	561256	714943	766764	782871	0.279047	0.308007	0.182346	0.0154795	0.135472	0.0876973	0.0702957	-0.103938	-4.38805	-0.407208	0.278419	0.292058	0.329982	0.40416	0.395378	0.323643	0.37665	0.269709	0.354866	0.379487	0.386802	C9 H6 O	C9 H6 O	130.042	2.515	[ C9 H6 O, tgt=, overall=35.73, db=0.00, mfg=71.46 ]	FindByFormula	21
C6 H10 O3	1367124	1136748	1149659	929832	1018452	1081696	1067891	859660	776271	687286	3747	1	1	11836	22416	38096	28111	23355	47762	22467	42384	0.774758	0.729134	0.731926	0.679459	0.701966	0.716861	0.713685	0.66006	0.634833	0.604732	-0.683794	-2.7182	-2.7182	-0.399429	-0.241539	-0.110423	-0.185569	-0.231394	-0.0545186	-0.240977	-0.0840531	C6 H10 O3	C6 H10 O3	130.061	5.554	[ C6 H10 O3, tgt=, overall=39.75, db=0.00, mfg=79.50 ]	FindByFormula	20
C4 H8 N3 O2	232628	323258	274080	205355	259250	244173	279108	140762	133370	66021	7566	4171	1	1	1	3059	5608	21347	4260	1	3842	0.760001	0.831574	0.795673	0.732873	0.783572	0.770537	0.799627	0.650715	0.63898	0.486016	0.014756	-0.114791	-1.92819	-1.92819	-1.92819	-0.182243	-0.0503907	0.240399	-0.110198	-1.92819	-0.132665	C4 H8 N3 O2	C4 H8 N3 O2	130.061	6.246	[ C4 H8 N3 O2, tgt=, overall=36.72, db=0.00, mfg=73.44 ]	FindByFormula	18
Isoleucine	60505436	70953184	53030640	32490028	56609456	40298880	45003248	26461834	29180946	20517106	100957320	105866776	97134648	110828224	107171616	103152656	110545464	104246400	103328488	101918040	101060312	-0.133762	0.156223	-0.373821	-1.26577	-0.254931	-0.873639	-0.672634	-1.63939	-1.46132	-2.10262	0.798284	0.884729	0.728013	0.968111	0.907031	0.837449	0.963458	0.856651	0.840549	0.815527	0.800142	C6 H13 N O2	Isoleucine	131.093	1.665	Isoleucine [ C6 H13 N O2, tgt=, overall=79.39, db=79.39 ]	FindByFormula	22
C3 H6 N3 O S	2696205	2905366	2078081	1410540	2156121	1920520	1722762	1556602	1127138	1166594	3932152	3539745	3825185	3565824	3936006	3842348	3671203	3750570	3643135	3898346	3759441	0.0953814	0.265919	-0.499003	-1.38344	-0.414854	-0.678981	-0.92702	-1.15853	-1.8954	-1.81686	0.95669	0.716717	0.893737	0.733475	0.95893	0.903956	0.799952	0.848773	0.782434	0.936982	0.854166	C3 H6 N3 O S	C3 H6 N3 O S	132.024	1.478	[ C3 H6 N3 O S, tgt=, overall=38.57, db=0.00, mfg=77.14 ]	FindByFormula	22
C5 H13 N2 O2	489201	599989	411361	218024	443922	314345	333362	197280	216338	151931	865405	935195	842496	915330	940332	813941	860863	820908	915598	851672	959145	-0.113343	0.221002	-0.397185	-1.437	-0.272418	-0.837732	-0.74153	-1.60075	-1.44971	-2.02855	0.82092	0.947948	0.776981	0.912783	0.956919	0.720504	0.812302	0.734464	0.913263	0.794721	0.989364	C5 H13 N2 O2	C5 H13 N2 O2	133.099	1.666	[ C5 H13 N2 O2, tgt=, overall=33.45, db=0.00, mfg=66.90 ]	FindByFormula	22
C6 H2 N2 S	11544137	3519756	4074019	5387447	4386554	4943112	6223907	6253057	5825349	6781301	688583	1137247	997360	791130	748086	358434	533322	371294	952515	1016207	322759	1.53842	0.517327	0.643043	0.883269	0.706584	0.809272	1.00734	1.01136	0.95045	1.08108	-0.885226	-0.453906	-0.56674	-0.765881	-0.813975	-1.44649	-1.10488	-1.41619	-0.60629	-0.550647	-1.53662	C6 H2 N2 S	C6 H2 N2 S	133.995	1.154	[ C6 H2 N2 S, tgt=, overall=36.28, db=0.00, mfg=72.57 ]	FindByFormula	22
C6 H14 O3	303799	75571	39203	219875	48039	218091	58100	158888	1	138998	271483	56603	77893	77187	266495	248970	66425	256486	76749	237893	73878	0.548804	0.0123256	-0.240749	0.424138	-0.162373	0.420996	-0.0890504	0.298873	-4.31902	0.247303	0.505437	-0.0991162	0.0239952	0.0204843	0.498287	0.472058	-0.0374164	0.483526	0.0182902	0.454508	0.0035889	C6 H14 O3	C6 H14 O3	134.093	4.56	[ C6 H14 O3, tgt=, overall=36.48, db=0.00, mfg=72.96 ]	FindByFormula	21
phenylacetaldoxime	203682	168154	153263	137923	128213	93393	136934	116173	58030	45288	146764	105892	101127	647775	585072	452386	563579	440594	449303	360292	406956	0.0700824	-0.175307	-0.294014	-0.429025	-0.522484	-0.92815	-0.438237	-0.648726	-1.53734	-1.85473	-0.349486	-0.767352	-0.826296	1.55126	1.42092	1.09166	1.37301	1.05784	1.0829	0.800253	0.956168	C8 H9 N O	phenylacetaldoxime	135.068	6.853	phenylacetaldoxime [ C8 H9 N O, tgt=, overall=91.08, db=91.08 ]	FindByFormula	22
<none> Esi+6.8569994	1	1	1	1	1	1	1	1	1	1	1	1	1	30576	24389	15983	22098	15755	18004	12021	14504	-0.738058	-0.738058	-0.738058	-0.738058	-0.738058	-0.738058	-0.738058	-0.738058	-0.738058	-0.738058	-0.738058	-0.738058	-0.738058	1.3968	1.35007	1.26271	1.32968	1.25974	1.28733	1.20383	1.24264	<none>	<none> Esi+6.8569994	135.172	6.857	[ <none>, tgt= ]	FindByFormula	8
8-hydroxypurine	52896	280974	10936	18846	11880	1	14284	1	3627	20397	608155	567259	530784	988625	888749	1272876	1498367	1393178	1568933	1348253	1604617	0.0701108	0.423143	-0.26312	-0.148065	-0.245616	-2.22914	-0.206658	-2.22914	-0.496437	-0.131345	0.586383	0.571666	0.557616	0.689101	0.666586	0.742527	0.777007	0.761619	0.786735	0.754689	0.79149	C5 H4 N4 O	8-hydroxypurine	136.039	1.504	8-hydroxypurine [ C5 H4 N4 O, tgt=, overall=85.03, db=85.03 ]	FindByFormula	19
anthranilicacid	410082	474146	388586	356299	394878	417107	396301	414201	453083	440305	525738	473863	327426	544887	564738	540610	657409	576909	586395	434989	700003	-0.616319	0.0941738	-0.879861	-1.30445	-0.801244	-0.533185	-0.783636	-0.567404	-0.128238	-0.268259	0.599734	0.0912553	-1.71808	0.774842	0.949988	0.736274	1.6937	1.05436	1.13418	-0.327715	2.00098	C7 H7 N O2	anthranilicacid	137.045	1.099	anthranilicacid [ C7 H7 N O2, tgt=, overall=58.37, db=58.37 ]	FindByFormula	22
p-aminobenzoicacid	43678	29114	1	16157	1	16760	1	26307	29281	25537	1168469	1025790	1120810	989036	1075329	929871	955146	945232	927227	707059	905775	0.022767	-0.0647387	-2.28223	-0.191775	-2.28223	-0.18387	-2.28223	-0.0866105	-0.0635049	-0.0930192	0.731788	0.703693	0.722804	0.695822	0.713868	0.682514	0.6883	0.686049	0.6819	0.623419	0.67685	C7 H7 N O2	p-aminobenzoicacid	137.047	3.61	p-aminobenzoicacid [ C7 H7 N O2, tgt=, overall=84.78, db=84.78 ]	FindByFormula	19
<none> Esi+1.0200003	668751	661655	721795	809005	702515	808345	783599	759621	742908	900726	667794	590264	670282	344130	503385	641348	606103	599690	637516	593474	670696	0.0748111	0.0199786	0.467146	1.05344	0.327989	1.04924	0.889429	0.729688	0.615341	1.60545	0.0674516	-0.56687	0.0865672	-3.34016	-1.38523	-0.140238	-0.430763	-0.48544	-0.171041	-0.538995	0.0897407	<none>	<none> Esi+1.0200003	137.899	1.02	[ <none>, tgt= ]	FindByFormula	22
C5 H7 N4 O	1858848	1817615	1952829	1660782	1853991	1734115	1545827	1319447	1539061	1207729	1821739	1795482	1752703	1441692	1519840	1696394	1710793	1661577	1668952	1638354	1724256	1.00031	0.805163	1.42941	0.0201279	0.977551	0.396037	-0.603896	-1.98147	-0.642058	-2.75114	0.824877	0.698577	0.488787	-1.21063	-0.751393	0.204707	0.278237	0.0242915	0.0628222	-0.0981668	0.346431	C5 H7 N4 O	C5 H7 N4 O	139.06	1.117	[ C5 H7 N4 O, tgt=, overall=45.52, db=0.00, mfg=91.04 ]	FindByFormula	22
<none> Esi+1.1189996	89528	84808	96619	78942	94091	82712	73871	64825	82089	56788	38882	79298	75371	60689	61104	69073	72065	37562	68618	62990	75103	0.96282	0.743322	1.27174	0.45283	1.16429	0.641899	0.183754	-0.345653	0.611257	-0.8821	-2.41726	0.471063	0.265223	-0.612848	-0.585227	-0.0884131	0.0834409	-2.55723	-0.115198	-0.462027	0.250789	<none>	<none> Esi+1.1189996	139.166	1.119	[ <none>, tgt= ]	FindByFormula	22
C3 H8 S3	334422	434585	453795	41646	449532	219391	341390	421466	308365	310586	460047	515396	257835	462320	281595	247113	217971	384471	435812	425746	172845	0.190083	0.665676	0.744196	-3.59158	0.727062	-0.575158	0.227521	0.610032	0.0428277	0.0558548	0.769033	0.975268	-0.282048	0.777983	-0.122029	-0.359155	-0.586947	0.443257	0.670795	0.628375	-1.00804	C3 H8 S3	C3 H8 S3	139.975	33.189	[ C3 H8 S3, tgt=, overall=23.81, db=0.00, mfg=47.61 ]	FindByFormula	22
C4 H2 N3 O3	378302	439514	486986	400604	454407	363644	532550	450361	524709	379703	185812	245813	300462	377233	284557	232609	310913	214635	326489	213789	341886	0.355905	0.852949	1.19287	0.54574	0.96339	0.224936	1.4893	0.933753	1.44013	0.368156	-2.00032	-1.0729	-0.407581	0.346528	-0.587829	-1.25588	-0.294265	-1.5224	-0.132257	-1.53549	0.0204619	C4 H2 N3 O3	C4 H2 N3 O3	140.008	1.637	[ C4 H2 N3 O3, tgt=, overall=42.16, db=0.00, mfg=84.32 ]	FindByFormula	22
2-hydroxyvalerate	119481	100542	117484	138483	100001	199683	82579	114439	154120	134722	24457	6830	10446	61235	77645	33563	56255	51078	57515	52619	38390	0.705225	0.502912	0.685466	0.878243	0.496587	1.30728	0.272182	0.654683	1.00366	0.845964	-1.15429	-2.64965	-2.15155	-0.0783716	0.19996	-0.783258	-0.177809	-0.290983	-0.151843	-0.256138	-0.625735	C5 H10 O3	2-hydroxyvalerate	140.045	2.38	2-hydroxyvalerate [ C5 H10 O3, tgt=, overall=58.83, db=58.83 ]	FindByFormula	22
<none> Esi+0.158	1329828	1145620	1466204	1517704	207501	1177765	1499101	1272644	1538950	1433867	1649531	1889879	1643807	578108	1798214	1793918	1481480	1386698	1139627	1422041	1490083	0.137073	-0.170093	0.338193	0.409312	-3.68989	-0.113086	0.383903	0.046527	0.43795	0.292249	0.580903	0.861119	0.57374	-1.57907	0.758693	0.753767	0.359546	0.223342	-0.180898	0.275189	0.371473	<none>	<none> Esi+0.158	140.951	0.158	[ <none>, tgt= ]	FindByFormula	22
C3 H4 Cl2 S	2384754	622611	316746	2257122	129779	2281888	75461	356940	2291108	2863402	2641944	464472	2174205	266337	155000	386689	2717987	140270	295721	2824652	1649068	0.998199	-0.0776384	-0.619048	0.954134	-1.33385	0.962875	-1.76823	-0.523341	0.966106	1.14473	1.08025	-0.312382	0.92415	-0.757911	-1.19158	-0.45921	1.10298	-1.27158	-0.674071	1.13382	0.702679	C3 H4 Cl2 S	C3 H4 Cl2 S	141.939	1.326	[ C3 H4 Cl2 S, tgt=, overall=23.53, db=0.00, mfg=47.07 ]	FindByFormula	22
C4 H3 N2 O2 S	7100834	4720406	6329415	7293437	4452288	6919214	5798428	7404278	3153030	6988617	7257870	3288483	7410768	5909762	7676968	7557301	6644239	7227308	5114249	7644356	6535334	0.547983	-1.0229	0.105536	0.65095	-1.24787	0.448307	-0.231559	0.708975	-2.57537	0.486703	0.632141	-2.41355	0.712347	-0.158388	0.848116	0.787675	0.292295	0.615906	-0.7146	0.831738	0.228711	C4 H3 N2 O2 S	C4 H3 N2 O2 S	142.987	33.174	[ C4 H3 N2 O2 S, tgt=, overall=25.67, db=0.00, mfg=51.34 ]	FindByFormula	22
C4 O6	615339	722633	669628	510516	592186	584841	695051	545538	432253	519188	605395	302733	528574	771840	481495	557214	676855	498265	803493	567059	671458	0.332028	1.08376	0.727466	-0.541415	0.152655	0.0942839	0.901744	-0.231091	-1.31971	-0.462627	0.25583	-2.98549	-0.37883	1.39186	-0.81514	-0.132046	0.777669	-0.655016	1.57983	-0.0501347	0.740229	C4 O6	C4 O6	143.969	33.339	[ C4 O6, tgt=, overall=39.49, db=0.00, mfg=78.98 ]	FindByFormula	22
C9 H4 O2	240217	855894	860973	646934	1	850962	780599	297569	888899	799881	654649	874162	814007	838778	991708	860675	917329	539038	942041	770144	874333	-0.168444	0.270004	0.272045	0.173418	-4.44362	0.268009	0.238228	-0.0945633	0.28306	0.246648	0.177508	0.277291	0.252689	0.263033	0.320826	0.271926	0.293924	0.110457	0.303097	0.233575	0.277359	C9 H4 O2	C9 H4 O2	144.02	0.178	[ C9 H4 O2, tgt=, overall=34.32, db=0.00, mfg=68.64 ]	FindByFormula	21
indole-3-carboxaldehyde	168013	174259	1	62873	104856	104498	54442	127861	82160	24123	217814	1	157113	215840	227631	75100	185698	134250	231469	68901	160739	0.397795	0.408249	-3.04809	0.116287	0.262771	0.261792	0.0750512	0.31958	0.192913	-0.158068	0.472144	-3.04809	0.378584	0.469536	0.48477	0.167181	0.426457	0.333545	0.489558	0.142508	0.385119	C9 H7 N O	indole-3-carboxaldehyde	145.052	9.27	indole-3-carboxaldehyde [ C9 H7 N O, tgt=, overall=44.62, db=44.62 ]	FindByFormula	20
5-methylthiopentanonitrileoxide	1929112	1898163	398011	648001	853412	820497	559619	581341	231265	191270	90323	90974	99960	1649415	2059606	423768	361761	645939	905509	273909	305209	1.44257	1.42675	-0.101539	0.375304	0.644684	0.606204	0.231849	0.269104	-0.63268	-0.818441	-1.55246	-1.54544	-1.45328	1.28933	1.50661	-0.0401912	-0.194962	0.372186	0.702653	-0.467118	-0.361264	C6 H11 N O S	5-methylthiopentanonitrileoxide	145.057	2.572	5-methylthiopentanonitrileoxide [ C6 H11 N O S, tgt=, overall=43.84, db=43.84 ]	FindByFormula	22
C4 H9 N4 O2	732922	718954	811301	785464	716640	752971	749477	749039	749097	813008	600626	591219	568622	625492	648541	526961	676726	617181	647201	603830	655746	0.612652	0.453817	1.45135	1.18418	0.427209	0.83544	0.797046	0.792212	0.792856	1.4687	-1.03061	-1.16092	-1.48262	-0.695747	-0.397023	-2.11072	-0.0458477	-0.806159	-0.414102	-0.98669	-0.305829	C4 H9 N4 O2	C4 H9 N4 O2	145.073	1.839	[ C4 H9 N4 O2, tgt=, overall=23.80, db=0.00, mfg=47.59 ]	FindByFormula	22
C5 H13 N4 O	587683	582006	501762	394086	468761	368490	396345	258573	412991	384342	529874	499832	503771	650622	677132	592242	603026	549103	499849	494498	560089	0.837195	0.793662	0.12831	-0.955041	-0.176806	-1.25622	-0.929402	-2.84491	-0.744894	-1.06732	0.372794	0.111026	0.146229	1.29349	1.4726	0.871852	0.952782	0.532666	0.111181	0.06291	0.621511	C5 H13 N4 O	C5 H13 N4 O	145.11	3.292	[ C5 H13 N4 O, tgt=, overall=45.71, db=0.00, mfg=91.42 ]	FindByFormula	22
Glutamine	189477	161946	197092	158231	159540	193249	157548	168090	169357	166175	155623	150565	155770	199721	163696	196805	175273	146615	151387	165762	176611	1.2577	-0.385034	1.66997	-0.627839	-0.541647	1.46393	-0.6731	0.00457863	0.0831484	-0.115309	-0.80173	-1.14744	-0.791854	1.8086	-0.272574	1.65472	0.442398	-1.4256	-1.09047	-0.141343	0.521964	C5 H10 N2 O3	Glutamine	146.068	6.422	Glutamine [ C5 H10 N2 O3, tgt=, overall=65.44, db=65.44 ]	FindByFormula	22
Lysine	245587	245884	223616	128301	217387	194196	179214	109371	76657	56009	402956	407697	373399	345158	364874	437014	386545	433838	392262	390418	416456	0.0242009	0.0261873	-0.129872	-1.04316	-0.176313	-0.361767	-0.493754	-1.30559	-1.88985	-2.40576	0.838238	0.857469	0.713003	0.583718	0.675037	0.971625	0.769885	0.959634	0.794023	0.786274	0.892413	C6 H14 N2 O2	Lysine	146.103	0.922	Lysine [ C6 H14 N2 O2, tgt=, overall=79.68, db=79.68 ]	FindByFormula	22
C6 H11 O2 S	241892	199373	219858	236455	192393	212278	218910	240237	87464	158164	256476	121776	216409	198515	177167	178460	289616	172315	166570	140136	193286	0.938654	0.23174	0.589391	0.855519	0.101424	0.461092	0.573592	0.913549	-2.78129	-0.614976	1.15273	-1.57104	0.53157	0.21597	-0.200069	-0.173479	1.59711	-0.301619	-0.425616	-1.05752	0.118355	C6 H11 O2 S	C6 H11 O2 S	147.049	33.152	[ C6 H11 O2 S, tgt=, overall=46.42, db=0.00, mfg=92.83 ]	FindByFormula	22
5-methylthiopentanaldoxime	1	18823	1	1	1	1	1	1	1	1	14034	25881	36497	24617	9765	49832	46317	23300	1	61487	1	-0.889488	0.99889	-0.889488	-0.889488	-0.889488	-0.889488	-0.889488	-0.889488	-0.889488	-0.889488	0.942563	1.05998	1.12593	1.05038	0.872982	1.18567	1.17164	1.03983	-0.889488	1.226	-0.889488	C6 H13 N O S	5-methylthiopentanaldoxime	147.07	1.48	5-methylthiopentanaldoxime [ C6 H13 N O S, tgt=, overall=62.23, db=62.23 ]	FindByFormula	10
C3 O7	275452	390868	297361	57070	346507	275071	249849	271246	217915	271659	278501	192494	225790	402226	276597	213374	331967	213302	392559	211502	312799	0.195264	1.07762	0.388231	-3.77367	0.773885	0.191774	-0.050711	0.156466	-0.395508	0.160303	0.223018	-0.708257	-0.305999	1.14984	0.205724	-0.448605	0.6658	-0.449456	1.08851	-0.470823	0.515847	C3 O7	C3 O7	147.966	33.357	[ C3 O7, tgt=, overall=41.63, db=0.00, mfg=83.26 ]	FindByFormula	22
C8 H4 O3	94716	58729	60860	67876	57664	74568	75110	97789	53445	84064	79351	111216	110311	109431	110325	111783	67395	95163	53322	99502	73242	0.65525	-1.22099	-1.08107	-0.652764	-1.29283	-0.28364	-0.25521	0.780592	-1.5911	0.186905	-0.0395888	1.28567	1.25359	1.22215	1.25409	1.30563	-0.68068	0.673731	-1.60014	0.848761	-0.354078	C8 H4 O3	C8 H4 O3	148.016	18.982	[ C8 H4 O3, tgt=, overall=42.57, db=0.00, mfg=85.14 ]	FindByFormula	22
coumaraldehyde	36802	21377	17073	5783	152974	60446	4191	6368	1	1	3926	5578	1	14109	44584	23052	26287	99237	174617	10509	35970	0.543219	0.394602	0.333098	0.0369323	0.932985	0.678966	-0.0511544	0.0632947	-2.33296	-2.33296	-0.0690237	0.0270585	-2.33296	0.280931	0.595696	0.41524	0.451166	0.814594	0.969187	0.200341	0.536963	C9 H8 O2	coumaraldehyde	148.05	11.111	coumaraldehyde [ C9 H8 O2, tgt=, overall=41.23, db=41.23 ]	FindByFormula	19
C7 H16 O3	312395	426332	319718	149269	243372	253674	296214	116636	185157	196635	344323	389286	428144	328047	224366	212506	373968	238298	445749	259826	469588	0.354215	1.1927	0.416695	-1.63722	-0.319046	-0.207248	0.210798	-2.30243	-1.05624	-0.894059	0.616617	0.947574	1.20414	0.486045	-0.538308	-0.684751	0.839322	-0.375858	1.31279	-0.142636	1.45328	C7 H16 O3	C7 H16 O3	148.108	6.388	[ C7 H16 O3, tgt=, overall=40.36, db=0.00, mfg=80.72 ]	FindByFormula	22
C3 Cl N O4	1257342	1958516	1718467	1126537	1408141	1349969	1770585	1204957	925488	1459559	1519125	633692	1095868	2048655	1259756	1058541	1586255	1199516	2155916	1038722	1596536	-0.186272	1.33496	0.88615	-0.563334	0.202527	0.0577144	0.988704	-0.332345	-1.2381	0.325629	0.462931	-2.53819	-0.658079	1.48941	-0.179687	-0.777034	0.611356	-0.347879	1.66458	-0.841909	0.633533	C3 Cl N O4	C3 Cl N O4	148.948	33.349	[ C3 Cl N O4, tgt=, overall=23.75, db=0.00, mfg=47.49 ]	FindByFormula	22
C3 H4 N O2 S2	400939	253238	291737	555141	565417	567927	628355	790065	807267	719440	43090	72580	72620	148259	65445	74823	67373	80620	19933	38791	84357	0.667627	0.278244	0.398176	0.943395	0.958938	0.962693	1.04838	1.24245	1.26071	1.1631	-1.22261	-0.780755	-0.780289	-0.175451	-0.868448	-0.754963	-0.843844	-0.691726	-1.87592	-1.31168	-0.653326	C3 H4 N O2 S2	C3 H4 N O2 S2	149.969	1.16	[ C3 H4 N O2 S2, tgt=, overall=30.09, db=0.00, mfg=60.18 ]	FindByFormula	22
150.9437@33.354996	923681	1200618	987406	679844	948096	935775	1106728	874059	679098	943262	1011166	557090	732313	1255372	870564	740630	1058682	864292	1311175	514378	1070353	0.187697	1.23713	0.45469	-1.03894	0.292104	0.239755	0.911248	-0.0332908	-1.04333	0.271649	0.549848	-1.83589	-0.741408	1.4156	-0.0493277	-0.696212	0.733625	-0.078264	1.58966	-2.15512	0.777503		150.9437@33.354996	150.944	33.355		FindByFormula	22
3-nitrobenzaldehyde	4922114	4531133	5989154	5760852	5925888	5584039	4655463	5906720	5832643	5306025	5516923	5658848	5955640	4175067	5334799	4365283	6272068	5730760	5919637	5264569	6021871	-0.845755	-1.57405	0.880806	0.538817	0.787354	0.264511	-1.33585	0.758841	0.647788	-0.184879	0.158099	0.381613	0.831422	-2.29421	-0.137287	-1.90217	1.28695	0.492725	0.778059	-0.253889	0.928736	C7 H5 N O3	3-nitrobenzaldehyde	151.025	1.517	3-nitrobenzaldehyde [ C7 H5 N O3, tgt=, overall=75.00, db=75.00 ]	FindByFormula	22
C4 H14 N3 O S	250367	473178	420078	795379	430903	206328	247365	416840	183589	541133	263623	705876	476663	228324	492332	296126	670258	615089	434158	706964	450244	-1.14663	0.296645	0.0267568	1.47419	0.0844462	-1.58528	-1.17399	0.00921171	-1.85004	0.60091	-1.02966	1.20352	0.313282	-1.3556	0.386619	-0.766041	1.08612	0.891365	0.101509	1.20701	0.183997	C4 H14 N3 O S	C4 H14 N3 O S	152.083	20.301	[ C4 H14 N3 O S, tgt=, overall=34.50, db=0.00, mfg=69.00 ]	FindByFormula	22
C3 H11 N3 O4	164759	191075	98705	48696	141659	50881	105140	54987	87414	38658	574107	469276	453553	540701	521702	525246	639654	541478	529812	574444	621133	-0.236907	-0.0945083	-0.729261	-1.40823	-0.382073	-1.36605	-0.668568	-1.29147	-0.846	-1.63006	0.962707	0.768952	0.736201	0.905097	0.870723	0.87723	1.0666	0.906477	0.885547	0.963271	1.03836	C3 H11 N3 O4	C3 H11 N3 O4	153.073	1.197	[ C3 H11 N3 O4, tgt=, overall=37.72, db=0.00, mfg=75.43 ]	FindByFormula	22
<none> Esi+1.639	182336	193469	381538	272712	530548	165052	348904	296927	80726	285309	399899	310292	327748	363939	358423	464723	348381	339629	322552	392578	344078	-1.03984	-0.905097	0.638799	-0.124619	1.38836	-1.26625	0.435518	0.0687852	-2.89224	-0.0219566	0.745654	0.168881	0.29331	0.531436	0.496714	1.0872	0.43211	0.374265	0.25698	0.703647	0.403853	<none>	<none> Esi+1.639	153.188	1.639	[ <none>, tgt= ]	FindByFormula	22
C9 H14 O2	441033	572992	429901	532055	273158	100957	351625	658737	387998	349151	321071	398864	356285	334435	442332	648479	396508	365588	435946	744452	483622	0.223395	0.880833	0.159188	0.694659	-0.979874	-3.47989	-0.345634	1.2311	-0.0984002	-0.36337	-0.573957	-0.0290256	-0.312567	-0.471529	0.230784	1.19168	-0.0439054	-0.247828	0.194257	1.53833	0.454933	C9 H14 O2	C9 H14 O2	154.098	20.644	[ C9 H14 O2, tgt=, overall=43.57, db=0.00, mfg=87.14 ]	FindByFormula	22
cis,cis-2-hydroxy-6-oxohepta-2,4-dienoate	489218	483745	610478	567254	571203	552071	580138	669934	760302	632095	234002	270401	254276	228850	148952	231420	247852	144735	183248	74512	249411	0.56852	0.55085	0.916344	0.800995	0.811891	0.758377	0.836271	1.06233	1.26109	0.971004	-0.589894	-0.362796	-0.459376	-0.624863	-1.29942	-0.607321	-0.499568	-1.34453	-0.97393	-2.38744	-0.489721	C7 H7 O4	cis,cis-2-hydroxy-6-oxohepta-2,4-dienoate	155.036	1.168	cis,cis-2-hydroxy-6-oxohepta-2,4-dienoate [ C7 H7 O4, tgt=, overall=86.68, db=86.68 ]	FindByFormula	22
<none> Esi+3.6100004	1	1	1	1	1	1	1	1	1	1	61852	57166	61693	53577	54681	46045	45929	44996	46233	36872	47485	-0.976821	-0.976821	-0.976821	-0.976821	-0.976821	-0.976821	-0.976821	-0.976821	-0.976821	-0.976821	1.01509	1.00087	1.01463	0.989163	0.992846	0.96181	0.961355	0.957649	0.962546	0.921698	0.96737	<none>	<none> Esi+3.6100004	155.162	3.61	[ <none>, tgt= ]	FindByFormula	11
C6 H9 N O2 S	19318164	18823304	20148764	19273774	19732572	19487566	19958330	20531468	19118016	18711068	21115396	18959976	17087754	19743924	20127712	19360646	20039908	18390736	19076516	18004682	19439302	-0.0090484	-0.580116	0.91735	-0.0596728	0.458035	0.183092	0.708364	1.33142	-0.238255	-0.711768	1.94858	-0.42091	-2.7089	0.47072	0.894365	0.0393067	0.79815	-1.09174	-0.286057	-1.55862	0.12854	C6 H9 N O2 S	C6 H9 N O2 S	159.033	11.268	[ C6 H9 N O2 S, tgt=, overall=36.73, db=0.00, mfg=73.45 ]	FindByFormula	22
C6 H9 N O2 S Esi+7.849	600383	569880	631125	784289	646433	1025719	586007	781937	1884019	2514512	291683	287619	385606	1	126999	449555	1	54148	281704	1	1	0.482532	0.472617	0.492028	0.533344	0.496585	0.584377	0.477923	0.532773	0.699995	0.754888	0.345257	0.342589	0.39834	-2.04758	0.187143	0.427518	-2.04758	0.0250422	0.338638	-2.04758	-2.04758	C6 H9 N O2 S	C6 H9 N O2 S Esi+7.849	159.035	7.849	[ C6 H9 N O2 S, tgt=, overall=39.43, db=0.00, mfg=78.86 ]	FindByFormula	18
C6 H9 N O2 S Esi+8.815999	1040838	941498	1127470	1059018	1229678	1201724	1087070	1143700	1338298	1434877	1296374	1142705	1190213	1068990	1126432	1114861	1234509	1214691	1192873	1276297	1322766	-0.895934	-1.74242	-0.221239	-0.749802	0.511047	0.316997	-0.529177	-0.100623	1.22536	1.81339	0.956783	-0.107975	0.235776	-0.670712	-0.229015	-0.31615	0.544138	0.407568	0.25462	0.825055	1.12686	C6 H9 N O2 S	C6 H9 N O2 S Esi+8.815999	159.035	8.816	[ C6 H9 N O2 S, tgt=, overall=47.14, db=0.00, mfg=94.28 ]	FindByFormula	22
C6 H9 N O2 S Esi+8.130999	415693	420065	382854	522113	428581	708222	401190	610798	973938	1381750	77968	75091	188037	357222	123377	440392	1	141843	196313	329850	300199	0.281017	0.284737	0.251758	0.362057	0.291872	0.470453	0.268391	0.417835	0.583724	0.708077	-0.314032	-0.3274	-0.00103599	0.227121	-0.150858	0.301538	-4.31885	-0.101269	0.0142778	0.198777	0.165288	C6 H9 N O2 S	C6 H9 N O2 S Esi+8.130999	159.035	8.131	[ C6 H9 N O2 S, tgt=, overall=36.41, db=0.00, mfg=72.81 ]	FindByFormula	21
tropine	56297	17185	64419	79790	34924	96879	58811	35728	109496	128999	1	1	1	1	1	1	1	1	1	1	1	0.958177	0.748533	0.981987	1.01979	0.87382	1.05408	0.965895	0.877841	1.07571	1.10467	-0.974367	-0.974367	-0.974367	-0.974367	-0.974367	-0.974367	-0.974367	-0.974367	-0.974367	-0.974367	-0.974367	C8 H16 N O	tropine	159.147	7.84	tropine [ C8 H16 N O, tgt=, overall=62.36, db=62.36 ]	FindByFormula	11
C6 H17 N5	56297	17280	64419	79790	24756	96879	58225	31513	46474	59396	1	1	1	1	1	1	1	1	1	1	1	0.992646	0.78022	1.01688	1.05537	0.844882	1.09028	0.998702	0.888286	0.958159	1.00228	-0.974682	-0.974682	-0.974682	-0.974682	-0.974682	-0.974682	-0.974682	-0.974682	-0.974682	-0.974682	-0.974682	C6 H17 N5	C6 H17 N5	159.147	7.844	[ C6 H17 N5, tgt=, overall=36.03, db=0.00, mfg=72.06 ]	FindByFormula	11
C6 H14 N3 O2	106796	26574	126757	160216	113349	135692	143561	187324	240981	316319	1580	7019	4738	1	1	3389	1	1	1	1	1	0.774808	0.516251	0.806659	0.850201	0.785877	0.81932	0.829799	0.879258	0.926077	0.976642	-0.00839718	0.268786	0.195735	-1.37744	-1.37744	0.13345	-1.37744	-1.37744	-1.37744	-1.37744	-1.37744	C6 H14 N3 O2	C6 H14 N3 O2	160.108	10.171	[ C6 H14 N3 O2, tgt=, overall=42.15, db=0.00, mfg=84.31 ]	FindByFormula	15
2-oxo-5-methylthiopentanoic-acid	14279418	10422498	13902008	14058240	9282088	15836469	13296528	16012526	8309241	15135512	15665630	7656678	17091432	13236351	14446995	13814664	15546157	16115737	11475481	16518772	15050674	0.296196	-1.11222	0.176379	0.22637	-1.63059	0.759162	-0.0228221	0.808626	-2.12586	0.556655	0.710649	-2.49173	1.1003	-0.0431071	0.348387	0.148181	0.676401	0.837362	-0.681682	0.947859	0.531508	C6 H9 O3 S	2-oxo-5-methylthiopentanoic-acid	161.028	33.184	2-oxo-5-methylthiopentanoic-acid [ C6 H9 O3 S, tgt=, overall=64.23, db=64.23 ]	FindByFormula	22
C5 H7 N O5	1033442	995019	1021479	1049306	1014284	1029246	1072884	1027859	985053	980167	1054278	954715	864218	1038997	1081878	970508	1047432	994333	962947	959272	992218	0.584496	-0.181828	0.349002	0.892613	0.206027	0.502219	1.34202	0.474944	-0.385421	-0.485988	0.988206	-1.01813	-3.03232	0.692897	1.51088	-0.686292	0.856435	-0.195759	-0.844482	-0.921813	-0.238836	C5 H7 N O5	C5 H7 N O5	161.032	11.273	[ C5 H7 N O5, tgt=, overall=34.34, db=0.00, mfg=68.68 ]	FindByFormula	22
D-carnitine	190972	420171	216816	167694	255850	218919	180999	147002	91529	105372	260737	255694	288205	423018	428394	266146	268683	274245	203496	266281	272184	-0.388874	1.51993	-0.0816343	-0.703534	0.319093	-0.0582686	-0.518711	-1.02232	-2.16923	-1.82829	0.364893	0.317615	0.607351	1.53628	1.56685	0.414598	0.437564	0.487162	-0.235113	0.415827	0.468901	C7 H15 N O3	D-carnitine	161.103	1.174	D-carnitine [ C7 H15 N O3, tgt=, overall=46.65, db=46.65 ]	FindByFormula	22
C11 H14 O	531545	496207	431776	517301	524047	516951	446471	617610	607394	459960	555466	560906	498355	656249	588550	1021702	460931	502716	422330	556582	418464	0.0219288	-0.336115	-1.05998	-0.119442	-0.0520111	-0.122965	-0.8858	0.802956	0.716149	-0.730895	0.251028	0.301746	-0.313629	1.11878	0.552127	3.42272	-0.71992	-0.268285	-1.17511	0.261473	-1.22297	C11 H14 O	C11 H14 O	162.104	12.711	[ C11 H14 O, tgt=, overall=49.09, db=0.00, mfg=98.17 ]	FindByFormula	22
C8 H18 O3	847925	513933	698836	475977	816520	989299	791438	715861	802616	785539	940573	1049072	1175863	786530	717346	563749	886629	794536	1116247	651125	994412	0.234519	-1.87306	-0.579453	-2.19601	0.0756558	0.883612	-0.055672	-0.478137	0.00336124	-0.0871641	0.671013	1.13055	1.61081	-0.0818552	-0.469416	-1.48364	0.422398	-0.0392275	1.3918	-0.877112	0.90531	C8 H18 O3	C8 H18 O3	162.125	9.035	[ C8 H18 O3, tgt=, overall=47.79, db=0.00, mfg=95.58 ]	FindByFormula	22
<none> Esi+33.179012	115603	71743	93232	88716	70515	105396	95242	104179	52256	88475	99926	40406	109235	103691	115535	86341	110894	137154	42879	107245	65470	0.904922	-0.441354	0.298	0.157889	-0.490075	0.644069	0.358194	0.611294	-1.33573	0.150211	0.493672	-2.06147	0.745029	0.598042	0.903261	0.0813135	0.787564	1.38731	-1.89384	0.693144	-0.69956	<none>	<none> Esi+33.179012	162.191	33.179	[ <none>, tgt= ]	FindByFormula	22
C7 H3 N2 O3	66644	78154	7957	12234	8204	14708	6519	13008	1	1	1	1	1	5490	9279	1	1	1	1	1	1	1.38249	1.41501	0.948596	1.03642	0.954837	1.07402	0.907902	1.04894	-0.885085	-0.885085	-0.885085	-0.885085	-0.885085	0.872829	0.979975	-0.885085	-0.885085	-0.885085	-0.885085	-0.885085	-0.885085	C7 H3 N2 O3	C7 H3 N2 O3	163.017	7.135	[ C7 H3 N2 O3, tgt=, overall=41.94, db=0.00, mfg=83.89 ]	FindByFormula	10
C12 H19	156752	86217	110590	92760	135645	87349	124484	87869	114940	87825	124005	279370	282906	141943	98736	76652	115851	80847	74790	67441	97422	0.953456	-0.610476	0.0408444	-0.419111	0.575097	-0.576352	0.350461	-0.560822	0.141781	-0.562133	0.340376	2.46526	2.49816	0.693829	-0.255771	-0.918115	0.162433	-0.77872	-0.982451	-1.25304	-0.290826	C12 H19	C12 H19	163.148	8.39	[ C12 H19, tgt=, overall=37.32, db=0.00, mfg=74.64 ]	FindByFormula	22
C11 H4 N2	258486	343837	218218	260317	396577	243539	292889	192599	569520	180018	210622	469415	475150	291892	177157	234123	346123	133803	425202	159930	360084	0.186702	0.292434	0.123948	0.189317	0.345315	0.164629	0.233005	0.0776697	0.479431	0.0526365	0.110818	0.407798	0.412298	0.231741	0.0466997	0.150017	0.294889	-0.0573059	0.371141	0.00879104	0.309543	C11 H4 N2	C11 H4 N2	164.034	8.398	[ C11 H4 N2, tgt=, overall=42.80, db=0.00, mfg=85.59 ]	FindByFormula	21
caffeicaldehyde	3269523	3267082	2385927	2045423	2560263	2281753	2243719	1781340	1481408	1256283	4081093	3976452	3805493	4128099	3410197	3981468	3931314	3824136	4131068	3789293	3905172	0.327856	0.325823	-0.529606	-0.948691	-0.337672	-0.651114	-0.696858	-1.32492	-1.82672	-2.27534	0.931297	0.860604	0.741007	0.962469	0.442509	0.864033	0.829533	0.754306	0.964426	0.729392	0.811377	C9 H8 O3	caffeicaldehyde	164.047	1.558	caffeicaldehyde [ C9 H8 O3, tgt=, overall=97.78, db=97.78 ]	FindByFormula	22
alpha-L-rhamnose	9573	35633	214349	165254	52055	191864	245918	1	83507	225970	23070	299632	243997	437543	66018	29186	76181	312609	180498	6156	111576	-0.347217	0.0226651	0.527633	0.454428	0.129332	0.496445	0.566298	-2.92694	0.262342	0.542491	-0.0996807	0.621895	0.564091	0.728448	0.196206	-0.0335024	0.236502	0.633827	0.47926	-0.471471	0.343891	C6 H12 O5	alpha-L-rhamnose	164.068	7.793	alpha-L-rhamnose [ C6 H12 O5, tgt=, overall=65.34, db=65.34 ]	FindByFormula	20
alpha-L-rhamnose Esi+7.804	9573	35633	213495	161334	27351	180033	246200	1	62482	245413	12417	299632	243997	425492	76877	32626	111883	309278	147716	5968	111576	-0.331815	0.0377685	0.541207	0.462433	-0.0366136	0.49327	0.581286	-2.90946	0.19569	0.580385	-0.258671	0.636516	0.578758	0.735129	0.25399	0.0129775	0.359508	0.645426	0.437636	-0.464691	0.358736	C6 H12 O5	alpha-L-rhamnose Esi+7.804	164.068	7.804	alpha-L-rhamnose [ C6 H12 O5, tgt=, overall=65.64, db=65.64 ]	FindByFormula	20
C5 H9 O4 S	427897	285185	283942	458546	327088	451186	416232	472887	238005	346579	389060	132220	467427	351469	435917	294607	358486	477583	244812	396657	442693	0.614334	-0.709807	-0.724062	0.840098	-0.262412	0.787292	0.524134	0.940597	-1.3	-0.0735159	0.303819	-3.21835	0.902698	-0.0277944	0.674936	-0.603729	0.0367213	0.972848	-1.20797	0.366928	0.725274	C5 H9 O4 S	C5 H9 O4 S	165.022	33.18	[ C5 H9 O4 S, tgt=, overall=35.69, db=0.00, mfg=71.39 ]	FindByFormula	22
L-phenylalanine	47894776	51087604	36404572	23714256	36233276	29740188	27287846	16916460	6584977	5857108	66480528	61931996	59627608	72759208	70129944	64974064	73110792	65836016	66963104	62450864	70385504	0.276887	0.36375	-0.0923254	-0.669229	-0.0986728	-0.364472	-0.480303	-1.12388	-2.39379	-2.55145	0.71823	0.622841	0.571804	0.8397	0.790161	0.68738	0.846188	0.705119	0.727966	0.634069	0.795057	C9 H11 N O2	L-phenylalanine	165.077	2.512	L-phenylalanine [ C9 H11 N O2, tgt=, overall=95.05, db=95.05 ]	FindByFormula	22
C11 H2 O2	3183198	2023043	2832380	3199704	1894923	3170917	2722425	3264660	1587848	3070288	3045150	1385526	3298123	2601761	3314164	2868793	3063867	3287749	2304168	3204291	2976835	0.639276	-1.18018	0.170569	0.660035	-1.44279	0.623759	0.011643	0.740703	-2.15245	0.494312	0.461314	-2.69955	0.781639	-0.17033	0.801115	0.221848	0.485911	0.768993	-0.657897	0.665788	0.37024	C11 H2 O2	C11 H2 O2	166.005	33.174	[ C11 H2 O2, tgt=, overall=37.53, db=0.00, mfg=75.06 ]	FindByFormula	22
C8 H6 O4	23961	21180	61128	41100	50309	36799	58195	33522	52900	42710	54235	75377	84500	103109	63177	44905	97467	51103	78723	53132	82800	-1.93697	-2.23758	0.345094	-0.622179	-0.129539	-0.891523	0.225281	-1.11879	-0.0071694	-0.528548	0.0535619	0.855657	1.13405	1.61903	0.425433	-0.406431	1.48192	-0.0913821	0.961492	0.0034953	1.08453	C8 H6 O4	C8 H6 O4	166.026	25.506	[ C8 H6 O4, tgt=, overall=38.84, db=0.00, mfg=77.69 ]	FindByFormula	22
caffeylalcohol	158772	105794	85463	187697	119501	160121	99758	157655	162008	167210	171713	101669	131823	141305	209624	282864	109801	123428	126488	150497	102786	0.429809	-1.01326	-1.77184	1.0247	-0.580204	0.459885	-1.22208	0.404714	0.501531	0.613871	0.708329	-1.15463	-0.231376	0.0155316	1.41744	2.48257	-0.881117	-0.465271	-0.378223	0.239548	-1.11579	C9 H10 O3	caffeylalcohol	166.06	15.97	caffeylalcohol [ C9 H10 O3, tgt=, overall=49.66, db=49.66 ]	FindByFormula	22
<none> Esi+2.5149996	379878	436042	271286	177433	280048	232044	208356	105454	42779	38095	578907	534063	520345	667969	627535	606322	680014	571007	592991	566816	641961	0.214401	0.374953	-0.177613	-0.671979	-0.140602	-0.359542	-0.484918	-1.27782	-2.32834	-2.46336	0.704936	0.611056	0.580758	0.871556	0.798852	0.758811	0.892365	0.688937	0.732925	0.680361	0.825315	<none>	<none> Esi+2.5149996	166.196	2.515	[ <none>, tgt= ]	FindByFormula	22
C6 O4 S	111154	199644	174085	53087	161715	106651	83991	45263	92709	112468	119097	100045	71754	188865	49850	67196	66796	61313	193842	87392	157049	0.269126	1.54991	1.2503	-1.34708	1.08909	0.178678	-0.343708	-1.69579	-0.127722	0.294825	0.42008	0.0388323	-0.688095	1.42852	-1.48468	-0.831633	-0.844688	-1.03201	1.48541	-0.256895	1.02507	C6 O4 S	C6 O4 S	167.954	33.372	[ C6 O4 S, tgt=, overall=31.87, db=0.00, mfg=63.74 ]	FindByFormula	22
C5 H14 N O S2	1623012	1830814	1571124	682501	1836653	1376926	1501994	929749	842601	935547	2081026	1925894	2044284	2339035	2301107	2218709	2323022	2356682	2404808	2181612	2309446	-0.0659279	0.251074	-0.151423	-2.34529	0.259454	-0.498581	-0.26982	-1.53185	-1.79082	-1.51549	0.588136	0.384293	0.541268	0.895669	0.852652	0.756706	0.877594	0.915445	0.968638	0.712339	0.862173	C5 H14 N O S2	C5 H14 N O S2	168.052	1.295	[ C5 H14 N O S2, tgt=, overall=23.78, db=0.00, mfg=47.57 ]	FindByFormula	22
C6 H5 N2 O2 S	640754	194906	438498	726412	380469	658109	440419	734526	155643	565926	157761	1609	272777	103887	310612	341142	98536	357695	45494	548396	123674	0.7582	-0.129522	0.475286	0.851791	0.369405	0.778135	0.478546	0.860077	-0.297316	0.665573	-0.287234	-3.70756	0.121204	-0.598857	0.218089	0.288022	-0.638301	0.323364	-1.21477	0.642103	-0.468811	C6 H5 N2 O2 S	C6 H5 N2 O2 S	169.007	33.249	[ C6 H5 N2 O2 S, tgt=, overall=36.71, db=0.00, mfg=73.42 ]	FindByFormula	22
pyridoxine	957094	1079902	1146528	1005700	1040137	1177269	1100810	1009607	1201555	1203164	1834798	1729655	1713993	1290862	1432622	1528443	1480736	1563915	1568538	1695148	1595487	-1.57164	-0.981741	-0.689209	-1.32958	-1.16507	-0.559916	-0.888038	-1.31064	-0.46014	-0.453602	1.60833	1.31998	1.27553	-0.109822	0.399318	0.715676	0.560724	0.827778	0.842203	1.22151	0.925442	C8 H11 N O3	pyridoxine	169.074	1.487	pyridoxine [ C8 H11 N O3, tgt=, overall=86.35, db=86.35 ]	FindByFormula	22
<none> Esi+1.4890002	53544	56249	62508	53659	57752	61184	59503	52523	60568	67392	103541	93189	100658	74040	80165	86579	83351	86598	83983	92448	89611	-1.34743	-1.1267	-0.654165	-1.33782	-1.00859	-0.75005	-0.874821	-1.43366	-0.795368	-0.317227	1.60611	1.13434	1.47964	0.104124	0.460105	0.80483	0.634655	0.805813	0.668483	1.09858	0.958993	<none>	<none> Esi+1.4890002	169.189	1.489	[ <none>, tgt= ]	FindByFormula	22
C4 H11 O5 S	470924	393295	303141	223773	326208	258949	296588	208372	165557	173225	616459	569054	488604	601550	657727	540032	578855	465945	620527	580305	597767	0.414814	0.0211628	-0.547805	-1.21119	-0.38754	-0.892136	-0.595563	-1.36701	-1.86965	-1.77071	1.0033	0.828443	0.495354	0.949803	1.14491	0.714048	0.865761	0.391585	1.01768	0.871228	0.936016	C4 H11 O5 S	C4 H11 O5 S	171.033	1.476	[ C4 H11 O5 S, tgt=, overall=44.38, db=0.00, mfg=88.76 ]	FindByFormula	22
linalool	37439	22828	25743	50194	33935	37069	33603	40287	29388	39624	32825	14501	13901	44952	45334	24719	22750	23901	25863	30051	3832	0.579881	-0.321198	-0.102314	1.11388	0.400903	0.561792	0.382996	0.713418	0.138878	0.683194	0.34033	-1.14768	-1.22465	0.912979	0.928391	-0.176244	-0.327432	-0.237537	-0.0938442	0.179512	-3.57162	C10 H18 O	linalool	171.159	15.019	linalool [ C10 H18 O, tgt=, overall=51.27, db=51.27 ]	FindByFormula	22
C4 H8 N6 O2	831670	780310	776705	890839	798370	800299	813895	1067000	1145139	1143891	1027996	759268	780221	933515	890686	2236237	747966	776771	545874	819887	680732	-0.214705	-0.452218	-0.469474	0.0413794	-0.366967	-0.357971	-0.295203	0.713721	0.977057	0.972998	0.574962	-0.55408	-0.452647	0.215735	0.040739	3.47079	-0.609957	-0.469159	-1.78355	-0.267873	-0.960909	C4 H8 N6 O2	C4 H8 N6 O2	172.069	1.874	[ C4 H8 N6 O2, tgt=, overall=40.88, db=0.00, mfg=81.76 ]	FindByFormula	22
C4 H8 N6 O2 Esi+6.203001	33065	1	36741	169578	55544	22791	65598	88288	54999	43800	1	28975	11694	53902	1	37661	12573	15828	14346	1	74800	0.419604	-2.04733	0.444595	0.807164	0.542569	0.33139	0.582009	0.652431	0.540231	0.486256	-2.04733	0.388302	0.1732	0.535455	-2.04733	0.450458	0.190382	0.24496	0.221655	-2.04733	0.613129	C4 H8 N6 O2	C4 H8 N6 O2 Esi+6.203001	172.069	6.203	[ C4 H8 N6 O2, tgt=, overall=37.92, db=0.00, mfg=75.84 ]	FindByFormula	18
C4 H3 N3 O5	805943	852876	683525	655176	742720	735562	678561	661570	578651	389660	835374	893282	875401	1018373	950228	957516	954208	955576	990120	941347	935163	0.10126	0.346752	-0.613306	-0.797029	-0.253073	-0.295076	-0.644924	-0.754906	-1.33574	-3.05081	0.256817	0.547517	0.459813	1.11595	0.815556	0.848694	0.833682	0.839898	0.993924	0.774826	0.746241	C4 H3 N3 O5	C4 H3 N3 O5	173.006	1.132	[ C4 H3 N3 O5, tgt=, overall=35.98, db=0.00, mfg=71.95 ]	FindByFormula	22
Arginine Esi+0.9820002	968547	1896850	1796057	1010729	8804498	1386994	1112603	1118554	1210044	707886	1571998	2266403	1774919	1409265	2124895	2000840	2264706	1611729	1869032	2020822	1594922	-0.895712	0.354832	0.253245	-0.816398	3.21083	-0.22761	-0.637734	-0.627806	-0.481534	-1.479	0.00534005	0.685998	0.231218	-0.197973	0.56605	0.454131	0.684606	0.0517795	0.327344	0.47262	0.0322764	C6 H14 N4 O2	Arginine Esi+0.9820002	174.109	0.982	Arginine [ C6 H14 N4 O2, tgt=, overall=90.52, db=90.52 ]	FindByFormula	22
Arginine	4954583	5623876	8196022	7957672	6157573	4534362	5638044	5009031	8027718	8046861	6387907	7445314	9931481	2543972	5638873	3921376	9404221	10126066	8965492	9537045	9235872	-0.781112	-0.424893	0.633938	0.550967	-0.170014	-1.03028	-0.41782	-0.750389	0.575602	0.5823	-0.0667723	0.363867	1.17388	-2.65512	-0.417408	-1.4386	1.02052	1.22843	0.886208	1.05995	0.969736	C6 H14 N4 O2	Arginine	174.111	1.309	Arginine [ C6 H14 N4 O2, tgt=, overall=89.01, db=89.01 ]	FindByFormula	22
Arginine Esi+1.309	5329925	7973399	8334592	8107863	6230397	8376371	6132537	5106701	6983302	2616150	5890558	7643058	10117500	2721236	5684818	4159952	6782828	9856268	9206113	9658688	6348658	-0.534638	0.559428	0.679772	0.604856	-0.110612	0.693354	-0.153616	-0.650852	0.199271	-2.46767	-0.262968	0.444492	1.20634	-2.36069	-0.359539	-1.20783	0.120154	1.13528	0.949915	1.08027	-0.0595347	C6 H14 N4 O2	Arginine Esi+1.309	174.112	1.309	Arginine [ C6 H14 N4 O2, tgt=, overall=89.44, db=89.44 ]	FindByFormula	22
Arginine Esi+33.096004	69581	51228	38172	58701	49488	75473	59330	71162	40001	68207	66809	57295	94292	69966	51068	53816	82768	85698	61364	73377	62743	0.500937	-0.850107	-2.14812	-0.249292	-1.00258	0.85958	-0.202267	0.600074	-1.94162	0.412942	0.321569	-0.35626	1.84184	0.525285	-0.863908	-0.632656	1.26669	1.42017	-0.0535351	0.735313	0.0445197	C6 H14 N4 O2	Arginine Esi+33.096004	174.112	33.096	Arginine [ C6 H14 N4 O2, tgt=, overall=59.83, db=59.83 ]	FindByFormula	22
indole-3-aceticacid	7515965	6685703	7115822	7085877	7107944	7437790	7268798	7407891	6816131	6962818	7351406	6687795	6533469	6743010	7360565	6785190	7176494	7005993	6914923	6670003	7059368	1.68068	-1.2332	0.318832	0.213849	0.291287	1.42043	0.848322	1.32015	-0.752257	-0.222241	1.1296	-1.2254	-1.80656	-1.02074	1.16064	-0.865501	0.53018	-0.0683541	-0.394065	-1.29172	0.120582	C10 H9 N O2	indole-3-aceticacid	175.062	11.265	indole-3-aceticacid [ C10 H9 N O2, tgt=, overall=96.49, db=96.49 ]	FindByFormula	22
indole-3-ketol	1	1	1	1	1	1	1	1	1	1	1	1	1	278098	503278	1	1	1	1	1	1	-0.308866	-0.308866	-0.308866	-0.308866	-0.308866	-0.308866	-0.308866	-0.308866	-0.308866	-0.308866	-0.308866	-0.308866	-0.308866	3.01014	3.16719	-0.308866	-0.308866	-0.308866	-0.308866	-0.308866	-0.308866	C10 H9 N O2	indole-3-ketol	175.063	12.007	indole-3-ketol [ C10 H9 N O2, tgt=, overall=79.34, db=79.34, METLIN ID=93289, HMP ID=HMDB38628 ]	FindByFormula	2
C7 H21 N5	58679	70630	67281	31157	64645	45376	62901	24610	12781	24797	134170	111403	118413	127034	114133	126579	116105	129000	109456	116231	123831	-0.296141	-0.0165222	-0.0897961	-1.25103	-0.150084	-0.683952	-0.191337	-1.60684	-2.59514	-1.59542	0.951353	0.670859	0.762908	0.868913	0.707377	0.863501	0.733218	0.892078	0.644263	0.734853	0.830393	C7 H21 N5	C7 H21 N5	175.175	1.662	[ C7 H21 N5, tgt=, overall=23.41, db=0.00, mfg=46.82 ]	FindByFormula	22
herniarin	292883	197312	226754	150338	262790	157220	244355	145065	236040	149684	224242	723231	651579	276455	183000	129317	198789	129755	130197	117636	175885	0.748952	-0.0843347	0.209078	-0.657951	0.52023	-0.56352	0.366789	-0.733274	0.293748	-0.667147	0.185574	2.65599	2.43589	0.627173	-0.243189	-0.975705	-0.0686012	-0.968573	-0.961396	-1.17543	-0.326852	C10 H8 O3	herniarin	176.046	9.576	herniarin [ C10 H8 O3, tgt=, overall=77.14, db=77.14 ]	FindByFormula	22
C6 H14 N3 O3	51450	40778	44394	50952	59386	65429	45193	49103	45188	63483	56970	50369	42656	72702	64397	76772	40973	56054	36449	50386	37097	0.013379	-1.11222	-0.700838	-0.0337163	0.707947	1.17717	-0.61447	-0.212694	-0.615004	1.03097	0.506842	-0.0894375	-0.894212	1.68753	1.10019	1.95127	-1.08912	0.428358	-1.65563	-0.0878051	-1.5703	C6 H14 N3 O3	C6 H14 N3 O3	176.104	5.95	[ C6 H14 N3 O3, tgt=, overall=39.43, db=0.00, mfg=78.86 ]	FindByFormula	22
Asparticacid	2076732	2137714	2110778	2100380	1	2149808	1729794	2782744	2668663	2518032	2280667	868199	2109163	2385303	2876657	2603661	2690770	1997598	2307018	1601534	2355804	0.196489	0.205759	0.201697	0.200116	-4.46232	0.207565	0.137945	0.290215	0.276809	0.2582	0.22649	-0.0828315	0.201452	0.240857	0.300845	0.268911	0.27945	0.184046	0.230169	0.113271	0.236871	C4 H7 N O4	Asparticacid	176.999	0.138	Asparticacid [ C4 H7 N O4, tgt=, overall=65.39, db=65.39 ]	FindByFormula	21
C6 H3 N5 O2	127314	208650	93456	86142	144574	114204	96534	50875	2834	1	1	1	1	341161	353528	164756	202969	248862	363193	147240	167587	0.480229	0.585113	0.414588	0.397286	0.507222	0.457157	0.421469	0.285476	-0.327623	-2.01541	-2.01541	-2.01541	-2.01541	0.689508	0.697068	0.534966	0.579252	0.622532	0.702794	0.511101	0.538583	C6 H3 N5 O2	C6 H3 N5 O2	177.028	2.144	[ C6 H3 N5 O2, tgt=, overall=38.81, db=0.00, mfg=77.61 ]	FindByFormula	18
C6 H3 N5 O2 Esi+8.645997	325004	256843	1126625	54289	1133350	105504	43416	871099	193782	22593	196723	6586	33855	97204	29369	15298	515786	1119889	1131014	393455	616932	0.438759	0.287756	1.2363	-0.709304	1.24012	-0.28304	-0.852686	1.07127	0.107012	-1.27174	0.116675	-2.06257	-1.01227	-0.335608	-1.10346	-1.52189	0.735062	1.23245	1.23879	0.561377	0.849941	C6 H3 N5 O2	C6 H3 N5 O2 Esi+8.645997	177.03	8.646	[ C6 H3 N5 O2, tgt=, overall=42.61, db=0.00, mfg=85.21 ]	FindByFormula	22
C7 H13 O5	737889	794797	758817	593050	675913	526608	565861	626592	528012	474655	899747	816441	718022	1590430	1619609	1099742	1179783	1037377	950450	727739	744225	-0.138334	0.0740734	-0.0583757	-0.763073	-0.389153	-1.10279	-0.897245	-0.605775	-1.09518	-1.39975	0.428667	0.150887	-0.216365	2.0573	2.10927	1.00252	1.20338	0.835611	0.585402	-0.177932	-0.11389	C7 H13 O5	C7 H13 O5	177.077	6.653	[ C7 H13 O5, tgt=, overall=43.93, db=0.00, mfg=87.86 ]	FindByFormula	22
indoleacetaldehyde	611816	537509	627405	680874	622597	690212	586379	669376	759710	784955	5413	1	18486	110945	135203	163137	168996	164545	122254	176640	112191	0.504608	0.460536	0.513171	0.541008	0.510553	0.545644	0.490154	0.535211	0.578298	0.589425	-1.1045	-4.03045	-0.686465	-0.0765272	-0.00922289	0.054702	0.0667112	0.0576269	-0.0434897	0.0817686	-0.0727257	C10 H9 N O	indoleacetaldehyde	177.078	2.28	indoleacetaldehyde [ C10 H9 N O, tgt=, overall=61.38, db=61.38 ]	FindByFormula	21
C6 H17 N4 O2	173636	171213	31561	30578	44859	37914	40346	16862	8907	12443	52294	52659	53571	189935	163339	72250	86103	70191	49621	54152	66036	1.5013	1.48425	-0.568146	-0.60655	-0.141397	-0.345551	-0.270092	-1.32898	-2.10361	-1.69784	0.0447364	0.0531784	0.0740185	1.6102	1.4271	0.437073	0.649975	0.401982	-0.0189459	0.0871116	0.327921	C6 H17 N4 O2	C6 H17 N4 O2	177.142	6.83	[ C6 H17 N4 O2, tgt=, overall=41.31, db=0.00, mfg=82.63 ]	FindByFormula	22
178.0104@0.9559999	413908	400346	384165	436922	412921	472081	536947	363970	522791	467814	508146	476272	399477	353381	413372	353104	618390	410966	409560	624127	407466	-0.430467	-0.634212	-0.886525	-0.0995395	-0.44507	0.373789	1.16118	-1.21678	0.99778	0.318258	0.824017	0.427848	-0.647504	-1.39735	-0.438391	-1.40214	2.02484	-0.474096	-0.495045	2.08131	-0.526401		178.0104@0.9559999	178.01	0.956		FindByFormula	22
C11 H3 N2 O	277130	249965	117515	110045	112123	153376	82601	75519	1	1	4890	4956	2891	181848	202642	71535	79699	118977	145980	63095	68728	0.706157	0.681038	0.497278	0.481287	0.485842	0.56212	0.411443	0.389619	-2.34508	-2.34508	-0.276808	-0.273544	-0.404774	0.603578	0.629939	0.376424	0.402736	0.500288	0.550087	0.345857	0.366677	C11 H3 N2 O	C11 H3 N2 O	179.024	8.648	[ C11 H3 N2 O, tgt=, overall=40.66, db=0.00, mfg=81.32 ]	FindByFormula	19
C9 H9 N O3	1034319	1360031	1451907	1001685	1407945	1039631	1364106	1000712	1434348	1076165	1124897	1365690	1330431	1384633	1022056	967477	1457956	964909	1401879	948006	1424179	-0.907083	0.762055	1.16062	-1.10255	0.973156	-0.875848	0.780297	-1.10848	1.08643	-0.665271	-0.395255	0.787374	0.627894	0.871358	-0.979798	-1.3144	1.18597	-1.33061	0.94683	-1.43835	1.04306	C9 H9 N O3	C9 H9 N O3	179.057	6.391	[ C9 H9 N O3, tgt=, overall=46.64, db=0.00, mfg=93.29 ]	FindByFormula	22
C9 H9 N O3 Esi+6.3909993	1023538	1362316	1455644	1000363	1417449	1036345	1370525	1013428	1427279	1087657	1128493	1371284	1326977	1384637	1018046	968209	1465049	973807	1406803	954585	1425092	-0.982076	0.763266	1.16775	-1.12189	1.00544	-0.906175	0.799937	-1.04268	1.04762	-0.611181	-0.386189	0.803319	0.602828	0.862466	-1.01492	-1.32131	1.20706	-1.28612	0.959423	-1.40782	1.03827	C9 H9 N O3	C9 H9 N O3 Esi+6.3909993	179.058	6.391	[ C9 H9 N O3, tgt=, overall=46.64, db=0.00, mfg=93.29 ]	FindByFormula	22
C12 H7 N2	650506	654604	800595	717505	863030	1237669	1057930	1674853	1895377	1866305	858371	1070137	870557	1047006	771556	746717	1102660	749624	6223	713444	1062817	-0.169618	-0.164073	0.0137198	-0.0830474	0.0800375	0.398431	0.259857	0.66557	0.774806	0.761155	0.0752564	0.269989	0.0877059	0.250692	-0.0189072	-0.0478051	0.296428	-0.0443748	-4.27566	-0.0880597	0.263927	C12 H7 N2	C12 H7 N2	179.062	6.714	[ C12 H7 N2, tgt=, overall=45.66, db=0.00, mfg=91.32 ]	FindByFormula	22
<none> Esi+6.746001	112598	93321	89337	52651	71775	66807	52284	66711	3095	8323	12109	9009	1	21189	10168	10525	24869	10403	13600	5203	15889	0.89675	0.818613	0.800459	0.580451	0.709381	0.679535	0.57754	0.678937	-0.598753	-0.187126	-0.0311166	-0.15417	-3.94323	0.201709	-0.103812	-0.0894526	0.268344	-0.0943044	0.0172024	-0.382607	0.0819307	<none>	<none> Esi+6.746001	179.216	6.746	[ <none>, tgt= ]	FindByFormula	21
<none> Esi+1.0	281632	159784	207216	249213	225703	242563	212079	260985	135456	252840	232131	233028	258774	221401	214451	228565	93056	268054	253908	286202	229745	0.977848	-1.22517	-0.214811	0.502506	0.117354	0.397372	-0.124646	0.681906	-1.8672	0.558663	0.226507	0.241497	0.648833	0.0425542	-0.0814137	0.166332	-3.32652	0.785781	0.575045	1.04041	0.186353	<none>	<none> Esi+1.0	179.897	1	[ <none>, tgt= ]	FindByFormula	22
C4 H6 N O7	57604	59227	49943	59266	42542	49493	48440	66859	60609	54960	65390	59359	64271	53473	49404	70521	60067	49543	60995	60840	52970	0.210261	0.424399	-0.889584	0.429468	-2.12569	-0.959343	-1.12508	1.35853	0.602162	-0.151857	1.18731	0.441552	1.05428	-0.363249	-0.97321	1.76949	0.532932	-0.951559	0.651089	0.631481	-0.436085	C4 H6 N O7	C4 H6 N O7	180.017	33.131	[ C4 H6 N O7, tgt=, overall=36.09, db=0.00, mfg=72.19 ]	FindByFormula	22
C11 H3 N S	1829387	1828001	1638582	1844268	1924286	1798501	1698385	1848015	1844734	1763825	1756622	1930748	1780221	1433504	1778958	1813752	834596	1683750	1774564	1722555	1630937	0.39273	0.388349	-0.244256	0.439581	0.685189	0.294257	-0.0369579	0.451316	0.441041	0.181678	0.158015	0.704578	0.23518	-1.01748	0.231083	0.343088	-4.14562	-0.0870048	0.216778	0.0447639	-0.271297	C11 H3 N S	C11 H3 N S	180.998	33.19	[ C11 H3 N S, tgt=, overall=33.30, db=0.00, mfg=66.59 ]	FindByFormula	22
4-hydroxy-3,5-dimethoxybenzaldehyde	26462	35732	30044	3309	28668	20264	21690	8667	1	1	1	1	1638	167063	159886	81737	91795	97295	130237	69649	76162	0.449928	0.514669	0.477294	0.00176478	0.467188	0.392403	0.407062	0.209323	-1.74522	-1.74522	-1.74522	-1.74522	-0.149811	0.847133	0.837668	0.693036	0.718052	0.730596	0.793455	0.658539	0.677808	C9 H10 O4	4-hydroxy-3,5-dimethoxybenzaldehyde	182.057	8.253	4-hydroxy-3,5-dimethoxybenzaldehyde [ C9 H10 O4, tgt=, overall=82.29, db=82.29 ]	FindByFormula	17
<none> Esi+1.5650002	17761	16141	12741	9724	14158	7148	11660	8056	7798	2916	20739	13110	20144	13143	12795	20495	22303	24003	22614	23050	14851	0.57625	0.408489	-0.00640145	-0.480388	0.178568	-1.02021	-0.161915	-0.81046	-0.867553	-2.5929	0.848143	0.0436762	0.797083	0.0480857	0.00101686	0.827384	0.97567	1.10451	0.999959	1.03345	0.262389	<none>	<none> Esi+1.5650002	182.197	1.565	[ <none>, tgt= ]	FindByFormula	22
3-phosphoserine	262445	131566	297754	206836	295400	115596	300785	279024	316625	293280	252990	243729	259195	319216	251008	244396	316467	136383	297033	285190	238676	0.21122	-2.16524	0.645626	-0.608254	0.618309	-2.61059	0.680483	0.422031	0.857106	0.593526	0.0849467	-0.043397	0.168337	0.885156	0.0578793	-0.0339923	0.855391	-2.04149	0.637282	0.497259	-0.115495	C3 H6 N O6 P	3-phosphoserine	182.995	33.2	3-phosphoserine [ C3 H6 N O6 P, tgt=, overall=53.32, db=53.32 ]	FindByFormula	22
nerolate	331272	241250	270245	206542	319307	185689	310270	189378	289648	205111	300217	845461	751157	315115	195553	165431	264285	178210	181845	163628	233343	0.57515	-0.162	0.101831	-0.523079	0.489632	-0.770489	0.422893	-0.724758	0.263016	-0.539242	0.346327	2.75317	2.47825	0.458915	-0.650173	-1.03903	0.0499903	-0.866053	-0.819115	-1.0645	-0.239466	C10 H15 O2	nerolate	184.133	8.393	nerolate [ C10 H15 O2, tgt=, overall=98.86, db=98.86 ]	FindByFormula	22
C10 H3 N O S	1524379	1725013	1670917	1419100	1419390	1518523	1754684	1330367	889073	1465136	1603676	850628	1374912	1867994	1359628	1323890	1669335	1534549	1808146	1407993	1746532	0.274754	0.854126	0.704831	-0.0605794	-0.0596192	0.256714	0.934034	-0.363123	-2.25161	0.0890137	0.512369	-2.45873	-0.208797	1.22725	-0.261181	-0.385994	0.700395	0.305908	1.07467	-0.0973953	0.912215	C10 H3 N O S	C10 H3 N O S	184.997	33.33	[ C10 H3 N O S, tgt=, overall=37.90, db=0.00, mfg=75.80 ]	FindByFormula	22
C8 H19 N5	66414	92699	95598	66284	78936	75336	74893	73745	57928	71060	82183	48711	77512	51578	78585	52180	74093	80279	89425	62782	98271	-0.306686	1.23796	1.38062	-0.315763	0.493459	0.277222	0.249902	0.178346	-0.93996	0.00654075	0.680195	-1.74273	0.409127	-1.4778	0.472814	-1.42405	0.200154	0.571611	1.0714	-0.567208	1.50836	C8 H19 N5	C8 H19 N5	185.168	33.352	[ C8 H19 N5, tgt=, overall=39.36, db=0.00, mfg=78.71 ]	FindByFormula	22
C5 H2 N2 O4 S	346057	635090	290130	255359	673171	245412	316632	477718	309821	522590	531453	418235	472955	664764	287237	407857	361747	420061	427259	294537	371189	-0.484069	1.54106	-1.07202	-1.49781	1.7353	-1.63033	-0.780463	0.59132	-0.852993	0.890761	0.946856	0.147789	0.557899	1.69338	-1.10544	0.0639795	-0.336174	0.162319	0.218992	-1.02173	-0.25023	C5 H2 N2 O4 S	C5 H2 N2 O4 S	185.974	33.184	[ C5 H2 N2 O4 S, tgt=, overall=29.07, db=0.00, mfg=58.15 ]	FindByFormula	22
C6 H8 N3 O4	2111542	1915317	1898453	1901848	2180040	1870371	1899253	2666895	2362838	2910296	2507851	1960372	1882381	2633060	2249247	2830269	1689518	2113184	1586064	1985509	2045601	-0.0433207	-0.644853	-0.699402	-0.688378	0.153575	-0.791311	-0.696801	1.39674	0.65017	1.9354	1.01752	-0.501454	-0.751838	1.31799	0.346321	1.76344	-1.41849	-0.0385263	-1.80819	-0.422876	-0.238986	C6 H8 N3 O4	C6 H8 N3 O4	186.05	1.886	[ C6 H8 N3 O4, tgt=, overall=45.97, db=0.00, mfg=91.94 ]	FindByFormula	22
C9 H N O4	785870	973161	801908	531022	788622	779246	924692	701502	649705	810824	803449	490631	642653	1045464	782861	754624	844042	784212	1092770	721053	967933	0.107131	1.15141	0.205828	-1.80786	0.124208	0.0657825	0.901824	-0.447682	-0.822413	0.259849	0.215206	-2.19434	-0.87573	1.50153	0.0883881	-0.091075	0.456001	0.0968103	1.71773	-0.313392	1.1251	C9 H N O4	C9 H N O4	186.994	33.349	[ C9 H N O4, tgt=, overall=35.47, db=0.00, mfg=70.94 ]	FindByFormula	22
C11 H9 N O2	13312923	14780656	9896735	5692136	10558157	7893033	7463549	3665555	1599463	1130483	21427506	20504724	19656248	23028144	22420376	21393670	23850400	20761370	21856290	20253204	23693556	0.18956	0.307958	-0.146134	-0.772309	-0.0728963	-0.402239	-0.465577	-1.27054	-2.20939	-2.60225	0.728363	0.678529	0.630686	0.809921	0.77964	0.726573	0.849639	0.69261	0.750794	0.664556	0.842167	C11 H9 N O2	C11 H9 N O2	187.063	5.028	[ C11 H9 N O2, tgt=, overall=48.69, db=0.00, mfg=97.39 ]	FindByFormula	22
C7 H15 N4 O2	243449	121785	703860	135393	171655	101624	256705	110568	224851	312898	339660	114623	117078	948791	257892	718122	133550	182452	302074	104082	1013325	0.0110925	-0.931264	1.45551	-0.787152	-0.464296	-1.17748	0.0832273	-1.06272	-0.097025	0.35254	0.464194	-1.01372	-0.98489	1.86177	0.0895047	1.4828	-0.8058	-0.381305	0.304643	-1.14497	1.95129	C7 H15 N4 O2	C7 H15 N4 O2	187.12	7.623	[ C7 H15 N4 O2, tgt=, overall=40.90, db=0.00, mfg=81.79 ]	FindByFormula	22
C9 H17 N O3	371077	592744	509136	339970	519657	261270	383296	323169	283757	713456	480190	310542	370985	332175	409939	500713	519229	317778	483050	334421	342757	-0.29145	1.52489	0.935229	-0.630987	1.01455	-1.65211	-0.165803	-0.827538	-1.33191	2.24373	0.708228	-0.982107	-0.292408	-0.720943	0.0948119	0.870534	1.01136	-0.892776	0.731259	-0.69481	-0.599327	C9 H17 N O3	C9 H17 N O3	187.12	20.633	[ C9 H17 N O3, tgt=, overall=42.07, db=0.00, mfg=84.15 ]	FindByFormula	22
C10 H23 N2 O	55933	49831	38846	20344	15378	33045	27189	11412	1	1	70321	66504	64121	78412	76619	75323	91520	74325	70659	55893	74419	0.36719	0.331254	0.253782	0.0525628	-0.0344953	0.203468	0.142787	-0.127285	-3.03362	-3.03362	0.438404	0.421042	0.409691	0.472284	0.465087	0.45978	0.520372	0.455631	0.439895	0.366968	0.456024	C10 H23 N2 O	C10 H23 N2 O	187.184	2.511	[ C10 H23 N2 O, tgt=, overall=42.36, db=0.00, mfg=84.73 ]	FindByFormula	20
C6 H Cl O S2	57638	45765	52215	55286	39981	44914	57800	57139	32166	60872	54529	39255	50524	58768	66764	53207	59096	56017	49651	51903	58701	0.642073	-0.727035	0.0555703	0.394787	-1.52902	-0.838446	0.658733	0.590466	-2.81997	0.966105	0.312956	-1.63779	-0.139834	0.757318	1.5145	0.167284	0.790355	0.472757	-0.243292	0.0199987	0.750549	C6 H Cl O S2	C6 H Cl O S2	187.911	33.194	[ C6 H Cl O S2, tgt=, overall=23.80, db=0.00, mfg=47.60 ]	FindByFormula	22
C10 H8 N2 O2	356212	376271	364593	357516	362680	351254	350285	359268	336480	336712	386298	306679	298820	346949	366672	320368	345429	347915	331627	326718	352861	0.506865	1.35973	0.868897	0.563753	0.787003	0.288658	0.245642	0.639864	-0.380308	-0.369585	1.76914	-1.82401	-2.22815	0.0966722	0.957419	-1.14418	0.0283204	0.139956	-0.60646	-0.838642	0.359706	C10 H8 N2 O2	C10 H8 N2 O2	188.061	11.274	[ C10 H8 N2 O2, tgt=, overall=39.40, db=0.00, mfg=78.80 ]	FindByFormula	22
C6 H14 N5 O2	184888	190521	161946	95324	76293	78858	146417	116693	41816	1	53781	131020	137886	413751	303078	271881	364815	262078	345663	247613	371424	0.301348	0.312423	0.252459	0.0568902	-0.0252887	-0.0130863	0.215261	0.131528	-0.247175	-4.17383	-0.154317	0.174261	0.193109	0.598591	0.483728	0.443644	0.552143	0.430093	0.532243	0.409142	0.558768	C6 H14 N5 O2	C6 H14 N5 O2	188.115	3.23	[ C6 H14 N5 O2, tgt=, overall=41.05, db=0.00, mfg=82.11 ]	FindByFormula	21
188.1499@0.977	231395	205352	210706	239228	219169	242433	194746	168668	141482	134999	196070	198028	182557	129042	112052	110709	106400	118332	117905	174392	165902	1.25688	0.822991	0.916521	1.37786	1.05962	1.42622	0.630287	0.107866	-0.530824	-0.701275	0.654909	0.691018	0.395416	-0.865274	-1.37828	-1.4221	-1.56637	-1.18013	-1.19326	0.22914	0.0477785		188.1499@0.977	188.15	0.977		FindByFormula	22
C5 H3 N O7	534866	689361	653783	468729	570334	537513	645064	514379	426147	553103	563563	334162	435838	730784	490420	412840	604225	541119	674738	473977	611358	0.0313866	1.33531	1.06302	-0.646871	0.36132	0.0567541	0.994019	-0.169304	-1.13627	0.203674	0.299946	-2.38577	-1.02072	1.63516	-0.414412	-1.29929	0.657937	0.0911096	1.22513	-0.589654	0.718245	C5 H3 N O7	C5 H3 N O7	188.992	33.357	[ C5 H3 N O7, tgt=, overall=36.66, db=0.00, mfg=73.31 ]	FindByFormula	22
C14 H21	30550	25547	29804	22991	26598	23224	33607	27524	18273	31846	31126	15066	24794	38270	27248	14370	31205	31381	39685	23195	36201	0.522208	-0.12962	0.432104	-0.513828	0.0173177	-0.47708	0.8698	0.142047	-1.35093	0.673632	0.590284	-2.05429	-0.238663	1.34336	0.105313	-2.22667	0.599523	0.620023	1.47568	-0.481634	1.14079	C14 H21	C14 H21	189.165	33.362	[ C14 H21, tgt=, overall=40.47, db=0.00, mfg=80.93 ]	FindByFormula	22
C4 H2 N2 O5 S	699512	864170	897960	617224	700824	686075	921809	664525	504014	736598	697733	426355	672807	891498	703548	649017	826451	728224	671733	659439	533577	0.10039	1.22059	1.42385	-0.562823	0.110324	-0.00238906	1.56275	-0.171515	-1.6366	0.374144	0.0868959	-2.52334	-0.105875	1.38558	0.13088	-0.296657	0.984089	0.313562	-0.114346	-0.212227	-1.33455	C4 H2 N2 O5 S	C4 H2 N2 O5 S	189.97	33.357	[ C4 H2 N2 O5 S, tgt=, overall=29.84, db=0.00, mfg=59.68 ]	FindByFormula	22
C5 H14 N6 S	1	1	2231	1	5514	1	1	1	1	1	1	1	1	340027	304514	232855	206724	166143	168757	101487	75973	-0.875091	-0.875091	0.43725	-0.875091	0.591262	-0.875091	-0.875091	-0.875091	-0.875091	-0.875091	-0.875091	-0.875091	-0.875091	1.29282	1.27404	1.22837	1.20811	1.17092	1.17357	1.08702	1.03773	C5 H14 N6 S	C5 H14 N6 S	190.102	8.505	[ C5 H14 N6 S, tgt=, overall=36.74, db=0.00, mfg=73.49 ]	FindByFormula	10
C13 H18 O	138915	133212	100764	153383	132203	132614	129749	188805	144462	108085	140343	115596	105654	186591	158206	229157	135422	118062	128809	115995	85826	0.167795	-0.0229634	-1.29329	0.618635	-0.057562	-0.0434422	-0.142822	1.56413	0.345962	-0.974126	0.214336	-0.668406	-1.07765	1.51045	0.75952	2.44553	0.0519069	-0.572353	-0.175917	-0.652729	-2.02346	C13 H18 O	C13 H18 O	190.135	15.245	[ C13 H18 O, tgt=, overall=40.18, db=0.00, mfg=80.36 ]	FindByFormula	22
C6 H18 N6 O	254154	208177	137844	160136	228991	197578	201928	129916	130657	196806	124950	187260	142253	140619	121104	132295	184425	179416	235245	218456	180883	1.62273	0.773221	-0.981847	-0.343698	1.1789	0.55076	0.643473	-1.23401	-1.2098	0.534095	-1.39993	0.322429	-0.847811	-0.896991	-1.53302	-1.15676	0.257485	0.140266	1.2936	0.978397	0.17493	C6 H18 N6 O	C6 H18 N6 O	190.156	11.942	[ C6 H18 N6 O, tgt=, overall=41.21, db=0.00, mfg=82.42 ]	FindByFormula	22
C7 H3 N4 O3	255530	254683	260310	314677	310083	308030	225168	281122	439284	232766	70544	104738	123595	161108	147014	86746	133652	69644	118570	143425	150136	0.713394	0.70693	0.749486	1.11886	1.09022	1.07728	0.46706	0.899274	1.76852	0.53169	-1.79313	-1.02346	-0.701067	-0.184879	-0.363158	-1.3905	-0.548724	-1.81813	-0.7819	-0.411291	-0.322235	C7 H3 N4 O3	C7 H3 N4 O3	191.02	1.245	[ C7 H3 N4 O3, tgt=, overall=33.92, db=0.00, mfg=67.84 ]	FindByFormula	22
C7 H5 N5 S	226766	131927	53809	60053	55349	101195	76507	27430	27600	26307	152675	192226	134899	92407	88980	166648	157508	167786	165577	153190	171625	1.30411	0.482315	-0.878278	-0.711715	-0.835469	0.0799687	-0.344331	-1.90054	-1.89117	-1.96396	0.703914	1.0534	0.516113	-0.0578609	-0.115196	0.836774	0.751197	0.847101	0.826993	0.709023	0.881422	C7 H5 N5 S	C7 H5 N5 S	191.031	1.658	[ C7 H5 N5 S, tgt=, overall=23.80, db=0.00, mfg=47.60 ]	FindByFormula	22
C7 H5 N5 O2	291799	281137	150005	156548	132797	136284	98426	100067	3280	1	1	1	1	162349	175854	91319	92247	137781	122513	76788	58974	0.713564	0.705528	0.569906	0.579124	0.5436	0.549196	0.478935	0.482505	-0.255434	-2.00326	-2.00326	-2.00326	-2.00326	0.58698	0.604231	0.462754	0.464937	0.551554	0.526198	0.425337	0.36835	C7 H5 N5 O2	C7 H5 N5 O2	191.046	10.125	[ C7 H5 N5 O2, tgt=, overall=38.83, db=0.00, mfg=77.65 ]	FindByFormula	18
C4 O9	668863	657756	749888	843973	743331	796447	843225	885005	938391	989823	78346	231620	35580	85032	268956	209557	86573	236935	279305	220062	209861	0.657926	0.641025	0.773334	0.892629	0.76447	0.83413	0.891734	0.940543	0.999659	1.05352	-1.50644	-0.412407	-2.30313	-1.42379	-0.26157	-0.513441	-1.40566	-0.38951	-0.223462	-0.464072	-0.511977	C4 O9	C4 O9	191.955	1.171	[ C4 O9, tgt=, overall=42.13, db=0.00, mfg=84.25 ]	FindByFormula	22
C9 H20 O2 S	206462	261615	291959	240739	181758	145042	125028	86096	1	1	1	1	1	194643	149171	331695	502358	188059	302340	179489	206916	0.596973	0.639326	0.658957	0.62445	0.574176	0.53381	0.507247	0.44051	-1.59222	-1.59222	-1.59222	-1.59222	-1.59222	0.586428	0.538831	0.681783	0.756038	0.580272	0.665207	0.571928	0.597366	C9 H20 O2 S	C9 H20 O2 S	192.119	8.185	[ C9 H20 O2 S, tgt=, overall=37.78, db=0.00, mfg=75.55 ]	FindByFormula	16
C10 H9 S2	220848	47500	159496	88638	121074	145513	136968	20671	17988	95139	70937	286885	69251	25970	85614	264740	198878	260441	244326	268570	275635	0.803382	-1.00193	0.421048	-0.269075	0.0972628	0.313259	0.242164	-1.97933	-2.14265	-0.185927	-0.530777	1.11071	-0.559036	-1.71124	-0.309854	1.01634	0.680286	0.997102	0.922066	1.03321	1.06371	C10 H9 S2	C10 H9 S2	193.013	1.472	[ C10 H9 S2, tgt=, overall=40.73, db=0.00, mfg=81.46 ]	FindByFormula	22
C8 H9 N4 O2	1117575	1278840	1535384	1335266	1498835	1275400	1504901	1388464	1698898	1486390	983814	1075454	983977	1218944	1000880	930219	1305065	970286	1125396	911617	1230450	-0.453196	0.287618	1.29242	0.524911	1.16	0.27281	1.1822	0.739622	1.8486	1.11419	-1.15381	-0.664339	-1.15291	0.0239851	-1.0593	-1.46167	0.399173	-1.22991	-0.414868	-1.5727	0.0756174	C8 H9 N4 O2	C8 H9 N4 O2	193.073	7.166	[ C8 H9 N4 O2, tgt=, overall=37.16, db=0.00, mfg=74.33 ]	FindByFormula	22
C14 H25	49819	46877	64089	57686	60997	51209	60975	58479	69570	63841	40775	42024	43152	46581	41860	38066	52564	33439	47146	36551	47996	0.0299809	-0.273556	1.28602	0.761125	1.03944	0.16721	1.03764	0.829212	1.69524	1.26669	-0.968997	-0.818539	-0.686448	-0.305146	-0.838037	-1.31182	0.297448	-1.95809	-0.245022	-1.51435	-0.15592	C14 H25	C14 H25	193.196	7.17	[ C14 H25, tgt=, overall=40.62, db=0.00, mfg=81.25 ]	FindByFormula	22
C8 H4 N O5	776062	833503	780865	713180	684212	882527	755755	845037	883891	891939	836092	932318	977954	713941	726872	901848	774288	731897	933674	867184	898977	-0.497015	0.185152	-0.43808	-1.30429	-1.70045	0.731174	-0.750334	0.31646	0.745926	0.832509	0.214784	1.25551	1.71207	-1.2941	-1.12261	0.938063	-0.518878	-1.05679	1.2694	0.563616	0.907611	C8 H4 N O5	C8 H4 N O5	194.009	11.337	[ C8 H4 N O5, tgt=, overall=37.64, db=0.00, mfg=75.28 ]	FindByFormula	22
C14 H12 N	645597	602120	533310	609135	653613	598330	628079	741335	694510	579151	616028	653342	609695	805613	636409	1194121	630288	610364	592175	681453	494712	-0.00101842	-0.410982	-1.12458	-0.342865	0.0715458	-0.448112	-0.162784	0.812091	0.428428	-0.639691	-0.276699	0.0691125	-0.33747	1.30104	-0.0853061	3.61531	-0.142135	-0.331017	-0.508922	0.316829	-1.56635	C14 H12 N	C14 H12 N	194.094	15.982	[ C14 H12 N, tgt=, overall=46.84, db=0.00, mfg=93.68 ]	FindByFormula	22
C8 H18 O5	9278196	8872035	8535402	9648622	8574121	9027771	8050770	11683014	10099504	9909711	11853472	9818314	8440401	12537000	10807733	18333264	8068853	9218024	9195038	10343877	8114308	-0.341651	-0.577132	-0.780613	-0.135722	-0.756807	-0.485593	-1.08812	0.870726	0.10453	0.00473617	0.946915	-0.0440096	-0.839492	1.24184	0.461064	3.24099	-1.07631	-0.375889	-0.38902	0.230299	-1.04676	C8 H18 O5	C8 H18 O5	194.115	2.975	[ C8 H18 O5, tgt=, overall=49.26, db=0.00, mfg=98.51 ]	FindByFormula	22
C6 H20 N5 O2	70672	44982	58592	39282	49408	75245	91996	69821	44515	71504	51390	57628	58825	63119	75456	74273	61139	80504	18896	87043	56273	0.4656	-0.833633	-0.0734656	-1.22329	-0.563742	0.645912	1.22393	0.430762	-0.863646	0.499258	-0.450637	-0.121175	-0.062054	0.140559	0.653965	0.60852	0.0489048	0.840193	-3.32782	1.06478	-0.189599	C6 H20 N5 O2	C6 H20 N5 O2	194.162	18.756	[ C6 H20 N5 O2, tgt=, overall=32.04, db=0.00, mfg=64.07 ]	FindByFormula	22
<none> Esi+15.9819975	30133	28870	23786	27858	31657	31077	28223	31064	27716	23423	30935	27718	28282	34443	34576	57585	27936	24433	20893	29843	19750	0.230573	0.0282356	-0.887126	-0.140384	0.463724	0.37634	-0.0788747	0.374366	-0.164534	-0.9598	0.354699	-0.164194	-0.0690036	0.862308	0.880519	3.29102	-0.127171	-0.760305	-1.49995	0.184873	-1.76581	<none>	<none> Esi+15.9819975	194.217	15.982	[ <none>, tgt= ]	FindByFormula	22
C5 H14 N3 O5	973541	407807	1021805	903531	881731	914446	1032145	865531	744760	845938	976398	800170	859950	1113608	376588	475297	340636	75343	887500	375599	146080	0.640981	-0.609193	0.7105	0.533757	0.498668	0.55101	0.724966	0.472026	0.25611	0.439127	0.645192	0.359214	0.462732	0.834108	-0.723619	-0.389161	-0.867777	-3.03548	0.508038	-0.727398	-2.08421	C5 H14 N3 O5	C5 H14 N3 O5	196.093	1.1	[ C5 H14 N3 O5, tgt=, overall=44.81, db=0.00, mfg=89.61 ]	FindByFormula	22
C8 H14 N5 O	120063	104566	109475	172638	140041	144443	112241	167686	192330	160775	190680	153330	132050	64861	38537	113037	18189	54110	69410	78452	54771	0.269846	0.0383843	0.115224	0.878115	0.527635	0.57947	0.157013	0.82937	1.05902	0.758881	1.04459	0.679471	0.429231	-0.761472	-1.63344	0.168851	-2.89091	-1.065	-0.647944	-0.442848	-1.04466	C8 H14 N5 O	C8 H14 N5 O	196.12	2.975	[ C8 H14 N5 O, tgt=, overall=32.39, db=0.00, mfg=64.78 ]	FindByFormula	22
C14 H28	108520	134815	108550	86771	111800	120773	105779	92434	102181	74558	151341	152576	154008	128823	146769	172060	111449	97461	155951	93418	84841	-0.263237	0.680772	-0.26203	-1.23636	-0.133675	0.202218	-0.374542	-0.961289	-0.525106	-1.89637	1.18388	1.21923	1.25988	0.482965	1.05041	1.74213	-0.14736	-0.730879	1.31443	-0.915214	-1.33423	C14 H28	C14 H28	196.218	0.977	[ C14 H28, tgt=, overall=28.21, db=0.00, mfg=56.43 ]	FindByFormula	22
C8 H11 N3 O3	815026	834052	1044359	1125231	1267422	1310165	1364238	1379350	1679642	1461539	894401	1117355	1090723	668578	651319	645779	682938	875749	872522	866647	1042929	-0.747939	-0.666416	0.127952	0.391437	0.811813	0.92899	1.07186	1.11078	1.80661	1.31524	-0.419628	0.366623	0.281405	-1.44765	-1.54004	-1.57021	-1.37257	-0.49408	-0.507125	-0.530991	0.123114	C8 H11 N3 O3	C8 H11 N3 O3	197.081	1.585	[ C8 H11 N3 O3, tgt=, overall=43.09, db=0.00, mfg=86.18 ]	FindByFormula	22
C12 H25 N2	40813	43834	43769	60100	64360	67620	76456	64029	87420	79652	52049	48388	42360	29566	28580	38105	36673	38991	48820	44870	49349	-0.669681	-0.440668	-0.445428	0.571465	0.79109	0.949553	1.34341	0.774552	1.77318	1.47475	0.110218	-0.12368	-0.550363	-1.70354	-1.81231	-0.889857	-1.0127	-0.816142	-0.0951753	-0.365753	-0.0606116	C12 H25 N2	C12 H25 N2	197.205	1.583	[ C12 H25 N2, tgt=, overall=36.33, db=0.00, mfg=72.65 ]	FindByFormula	22
Syringicacid	102303	88900	122508	83903	99993	98069	98635	79398	79221	79594	106328	63777	127042	104721	101405	89276	128701	90369	113523	101662	114073	0.308785	-0.506989	1.35583	-0.843062	0.176108	0.0632392	0.0966791	-1.16366	-1.17662	-1.14934	0.532964	-2.43636	1.56694	0.444495	0.257565	-0.482466	1.64231	-0.411785	0.913336	0.272273	0.941415	C9 H10 O5	Syringicacid	198.05	2.411	Syringicacid [ C9 H10 O5, tgt=, overall=66.42, db=66.42 ]	FindByFormula	22
C12 H22 O2	101413	56174	75069	47039	123595	147883	83932	88679	95600	103551	127771	119250	74179	101275	141177	113649	107872	139912	137491	106567	132523	-0.0397953	-2.01864	-1.04737	-2.61313	0.622814	1.22379	-0.673543	-0.489257	-0.237523	0.0300878	0.734118	0.502932	-1.08732	-0.0443567	1.06834	0.341785	0.167028	1.03819	0.979718	0.126259	0.856444	C12 H22 O2	C12 H22 O2	198.161	20.319	[ C12 H22 O2, tgt=, overall=27.05, db=0.00, mfg=54.11 ]	FindByFormula	22
C14 H17 N	46914	50672	18109	23226	25972	24281	14271	12238	1	1	1	1	1	30853	33822	14566	12888	21552	22841	8990	1235	0.80268	0.819712	0.592278	0.647284	0.671984	0.657103	0.539632	0.505663	-1.57476	-1.57476	-1.57476	-1.57476	-1.57476	0.710049	0.730357	0.544155	0.517102	0.63075	0.64359	0.43749	-0.00126897	C14 H17 N	C14 H17 N	199.136	8.646	[ C14 H17 N, tgt=, overall=35.81, db=0.00, mfg=71.61 ]	FindByFormula	16
C12 H25 N O	370693	372533	375433	325873	393730	321130	369292	330150	332552	313939	373487	300493	380885	369525	359268	399360	293505	369341	328677	365028	308509	0.701101	0.755548	0.840795	-0.715636	1.36395	-0.876827	0.659473	-0.572294	-0.492585	-1.12582	0.783659	-1.60707	0.999297	0.666421	0.356946	1.52004	-1.86576	0.660927	-0.62145	0.5318	-1.31764	C12 H25 N O	C12 H25 N O	199.192	17.81	[ C12 H25 N O, tgt=, overall=43.03, db=0.00, mfg=86.07 ]	FindByFormula	22
C10 H2 N O2 S	161568	110958	130258	152651	126365	128179	123038	137095	84137	130640	149255	133525	193681	144661	145457	125711	139403	133032	90561	129187	122144	1.16376	-0.973126	-0.0611902	0.84092	-0.233739	-0.152686	-0.385463	0.229717	-2.54665	-0.0445375	0.712983	0.0796773	2.19467	0.535202	0.56641	-0.26324	0.324656	0.0586415	-2.12824	-0.108141	-0.426933	C10 H2 N O2 S	C10 H2 N O2 S	199.981	8.414	[ C10 H2 N O2 S, tgt=, overall=42.54, db=0.00, mfg=85.08 ]	FindByFormula	22
C5 H8 N6 O3	210266	224508	190322	228182	171466	200330	170413	317937	279287	177349	268518	118170	142217	202523	174035	343522	83057	176140	118753	127886	141746	0.380763	0.572105	0.0898081	0.619497	-0.214795	0.239433	-0.232782	1.58795	1.20953	-0.116306	1.09473	-1.30164	-0.760846	0.271219	-0.171379	1.81392	-2.33107	-0.136277	-1.28727	-1.07095	-0.770535	C5 H8 N6 O3	C5 H8 N6 O3	200.065	2.703	[ C5 H8 N6 O3, tgt=, overall=41.39, db=0.00, mfg=82.79 ]	FindByFormula	22
201.0735@6.7979984	1279689	986150	781388	607750	715439	477557	518465	322831	1	1	1	1	1	52536	67910	62567	174763	95259	113728	132346	136786	0.873916	0.828531	0.787992	0.74422	0.772634	0.702228	0.716544	0.634027	-1.57543	-1.57543	-1.57543	-1.57543	-1.57543	0.317779	0.362489	0.348215	0.527133	0.421434	0.452301	0.478708	0.484456		201.0735@6.7979984	201.073	6.798		FindByFormula	16
C5 H11 N7 S	68148	105327	64633	67319	101794	92295	109332	100734	85204	58144	58901	69967	56922	71890	73120	87610	93087	63137	86765	67733	68954	-0.633597	1.43002	-0.884599	-0.69161	1.26831	0.804002	1.60691	1.2187	0.425098	-1.38608	-1.32477	-0.508747	-1.48675	-0.380232	-0.299829	0.557085	0.844501	-0.995597	0.511147	-0.662553	-0.577871	C5 H11 N7 S	C5 H11 N7 S	201.076	4.968	[ C5 H11 N7 S, tgt=, overall=46.38, db=0.00, mfg=92.77 ]	FindByFormula	22
9-methylthiononanonitrileoxide	125879	144946	38726	60388	41185	42755	8363	31705	1	4879	7791	1	4379	75052	131696	20729	24951	28250	32621	21731	21583	0.762597	0.807112	0.390536	0.530761	0.409967	0.421775	-0.0932189	0.3274	-2.9438	-0.263301	-0.11558	-2.9438	-0.297426	0.599375	0.776855	0.193278	0.251789	0.290983	0.336389	0.208178	0.206021	C10 H19 N O S	9-methylthiononanonitrileoxide	201.119	10.135	9-methylthiononanonitrileoxide [ C10 H19 N O S, tgt=, overall=61.17, db=61.17 ]	FindByFormula	20
C6 H2 O2 S3	58600	80633	104983	100525	87589	112399	83708	116946	57082	110582	99094	72256	118487	134116	118414	88806	137424	103501	110060	88899	114339	-2.17128	-0.801805	0.330463	0.144283	-0.446763	0.623328	-0.641225	0.793489	-2.28389	0.553402	0.0827632	-1.27246	0.849653	1.38128	0.84701	-0.387558	1.48583	0.26946	0.5331	-0.383071	0.696754	C6 H2 O2 S3	C6 H2 O2 S3	201.919	33.229	[ C6 H2 O2 S3, tgt=, overall=26.55, db=0.00, mfg=53.09 ]	FindByFormula	22
Hexose/inositol/hamameloseNa	14876980	15447071	12443920	2108789	6950208	5502397	965895	7660562	2638054	1676067	13324643	21839798	21644252	21392656	22614352	20864064	21494724	21284206	21447396	21269046	21766530	0.38179	0.420501	0.197956	-1.62935	-0.40163	-0.642084	-2.43312	-0.301455	-1.39884	-1.86577	0.268351	0.776996	0.767739	0.755703	0.812872	0.729947	0.760602	0.750471	0.758332	0.749736	0.773536	C6 H11 Na O6	Hexose/inositol/hamameloseNa	202.044	1.118	Hexose/inositol/hamameloseNa [ C6 H11 Na O6, tgt=, overall=66.98, db=66.98 ]	FindByFormula	22
Hexose/inositol/hamameloseNa Esi+1.1059997	21764462	15424994	12401583	3443019	4425960	3976489	2600273	7562466	2074581	7306909	9273012	21980074	21443020	21608948	8582891	20574588	21486286	21112428	21296872	20994686	8788923	0.969429	0.553487	0.289916	-1.25826	-0.954858	-1.08423	-1.59742	-0.307653	-1.87029	-0.349186	-0.0613032	0.981341	0.951454	0.960767	-0.154738	0.901507	0.95389	0.932683	0.943193	0.925927	-0.126079	C6 H11 Na O6	Hexose/inositol/hamameloseNa Esi+1.1059997	202.046	1.106	Hexose/inositol/hamameloseNa [ C6 H11 Na O6, tgt=, overall=67.59, db=67.59 ]	FindByFormula	22
C14 H6 N2	547622	368836	500155	450689	370860	557780	482788	510087	301659	457275	520217	249213	484868	478829	477088	477470	485478	500213	454616	489564	522279	0.969196	-1.07444	0.500379	-0.0380974	-1.04614	1.06423	0.317644	0.602059	-2.11404	0.0369147	0.703738	-3.10158	0.339875	0.275069	0.256243	0.260379	0.346376	0.500981	0.00676086	0.389717	0.724192	C14 H6 N2	C14 H6 N2	202.055	33.184	[ C14 H6 N2, tgt=, overall=46.40, db=0.00, mfg=92.80 ]	FindByFormula	22
C7 H16 N5 O2	51359	43904	28628	21743	14313	4340	35538	15787	1	1	1	4064	5132	184850	191334	63735	63534	77376	79665	34166	49444	0.555907	0.518804	0.41764	0.35256	0.253643	-0.0286601	0.468791	0.276831	-2.01012	-2.01012	-2.01012	-0.0442045	0.0109949	0.858889	0.867044	0.606982	0.606235	0.652863	0.659761	0.459477	0.546917	C7 H16 N5 O2	C7 H16 N5 O2	202.129	3.171	[ C7 H16 N5 O2, tgt=, overall=41.37, db=0.00, mfg=82.75 ]	FindByFormula	18
C12 H16 N3	292586	173137	517592	671694	366302	663471	448803	496269	436422	497292	31179	51576	25090	34392	18157	49788	38953	37414	17386	4865	43518	0.655461	0.307691	1.03356	1.2063	0.804399	1.19814	0.939037	1.00567	0.920495	1.00704	-0.828624	-0.495014	-0.972641	-0.763614	-1.18701	-0.5184	-0.681071	-0.70779	-1.21577	-2.05995	-0.607617	C12 H16 N3	C12 H16 N3	202.136	1.113	[ C12 H16 N3, tgt=, overall=31.37, db=0.00, mfg=62.74 ]	FindByFormula	22
C9 H7 N4 O2	1713748	1787905	1355061	1508641	1347233	1671413	1618251	499152	776007	858520	3185551	2703168	2383216	3109977	2668977	2406493	2525764	2965801	2297005	1349146	2440576	-0.0335745	0.0531691	-0.514443	-0.294598	-0.526306	-0.0847944	-0.15098	-2.55945	-1.6559	-1.44899	1.23587	0.899638	0.641687	1.1867	0.873573	0.661587	0.76064	1.08951	0.56624	-0.523402	0.690386	C9 H7 N4 O2	C9 H7 N4 O2	203.054	1.568	[ C9 H7 N4 O2, tgt=, overall=48.12, db=0.00, mfg=96.25 ]	FindByFormula	22
C9 H17 N O4	91499	103311	187727	150889	174066	140988	227371	204960	407970	274307	21834	46747	29624	34417	19465	23586	44357	27245	39438	16712	66258	0.197595	0.319465	0.918946	0.699685	0.84311	0.631561	1.11126	1.0071	1.69806	1.29963	-1.24063	-0.476498	-0.93437	-0.783843	-1.35591	-1.16315	-0.529174	-1.0184	-0.647154	-1.50897	-0.126384	C9 H17 N O4	C9 H17 N O4	203.114	7.83	[ C9 H17 N O4, tgt=, overall=44.77, db=0.00, mfg=89.55 ]	FindByFormula	22
isopentenyladenine	512652	539505	503153	436768	479484	453460	418227	224498	355780	274019	324566	238195	249364	224357	206880	270269	426075	208156	331998	353825	249621	1.39158	1.55183	1.33288	0.888784	1.18165	1.0065	0.752638	-1.2001	0.24508	-0.574469	-0.0431261	-1.01422	-0.870393	-1.20207	-1.45662	-0.617724	0.810989	-1.43732	0.0279346	0.227784	-0.867161	C10 H13 N5	isopentenyladenine	203.117	1.508	isopentenyladenine [ C10 H13 N5, tgt=, overall=85.29, db=85.29 ]	FindByFormula	22
C12 H12 O3	59427	37190	29181	48987	52577	54725	45384	72241	44725	24992	69348	87239	71569	79053	68643	83803	63288	59722	56781	62429	56392	0.210145	-1.27292	-2.0403	-0.40115	-0.17737	-0.0506696	-0.642879	0.827974	-0.689159	-2.53062	0.698653	1.42487	0.798402	1.1131	0.666324	1.29773	0.40932	0.225812	0.0660263	0.366078	0.0442755	C12 H12 O3	C12 H12 O3	204.078	19.028	[ C12 H12 O3, tgt=, overall=40.04, db=0.00, mfg=80.07 ]	FindByFormula	22
C11 H16 N4	117362	33379	55668	41576	102671	100953	58961	65591	84356	71871	109356	96338	123240	65158	126343	76052	75277	102723	90488	57478	104529	1.0994	-2.48173	-1.02494	-1.85628	0.718497	0.670435	-0.861259	-0.557748	0.158875	-0.297329	0.898158	0.537165	1.23859	-0.576615	1.30941	-0.136278	-0.165453	0.71994	0.358737	-0.933813	0.76958	C11 H16 N4	C11 H16 N4	204.135	12.464	[ C11 H16 N4, tgt=, overall=39.02, db=0.00, mfg=78.05 ]	FindByFormula	22
C4 N O S4	515188	535178	548237	547358	523366	544835	524572	516559	522947	597989	663719	652166	624009	642623	597816	606356	633363	620190	634101	615837	630265	-1.38648	-0.951873	-0.676643	-0.694966	-1.20667	-0.747703	-1.1804	-1.35614	-1.21581	0.315062	1.50564	1.30518	0.801315	1.13689	0.311757	0.473695	0.971178	0.731221	0.984475	0.650818	0.915196	C4 N O S4	C4 N O S4	205.885	1.072	[ C4 N O S4, tgt=, overall=22.30, db=0.00, mfg=44.60 ]	FindByFormula	22
scoparone	16848	62986	85143	139633	48431	54002	53644	76849	1	1	1	1	1	2121	1	1	1	1	1	1	1	0.999975	1.2445	1.30039	1.39213	1.19577	1.21597	1.21473	1.28139	-0.804658	-0.804658	-0.804658	-0.804658	-0.804658	0.615694	-0.804658	-0.804658	-0.804658	-0.804658	-0.804658	-0.804658	-0.804658	C11 H10 O4	scoparone	206.059	8.602	scoparone [ C11 H10 O4, tgt=, overall=80.06, db=80.06 ]	FindByFormula	9
C15 H12 N	687181	647804	467077	508629	311136	380671	203258	219022	1	1	4894	1	2663	85656	106387	65890	91209	53037	53899	46344	43623	0.837246	0.823482	0.747187	0.767065	0.652425	0.699473	0.553118	0.570541	-2.29772	-2.29772	-0.316082	-2.29772	-0.458029	0.351558	0.402113	0.290364	0.366209	0.239749	0.24351	0.208284	0.194171	C15 H12 N	C15 H12 N	206.098	7.9	[ C15 H12 N, tgt=, overall=40.49, db=0.00, mfg=80.97 ]	FindByFormula	19
C9 H18 O5	85404	68460	88628	94820	92449	95804	69191	113476	104588	87976	121977	102192	84771	105581	94175	170439	80339	75819	104435	101415	96802	-0.560278	-1.69443	-0.370237	-0.0238873	-0.153759	0.0290608	-1.63996	0.89727	0.478967	-0.408105	1.26776	0.360107	-0.598431	0.527427	-0.0588877	2.98352	-0.87383	-1.1708	0.471454	0.320964	0.0822123	C9 H18 O5	C9 H18 O5	206.113	7.134	[ C9 H18 O5, tgt=, overall=42.21, db=0.00, mfg=84.42 ]	FindByFormula	22
C8 H20 N3 O3	1677223	264553	735646	386695	577042	1327218	578448	941796	652719	436876	837461	1678544	1373808	1280761	1813027	1189096	810917	1173511	670051	543370	646887	1.37996	-2.24071	-0.23574	-1.49653	-0.711803	0.921106	-0.707034	0.24857	-0.470213	-1.25733	0.0183867	1.3815	0.988743	0.851255	1.5326	0.705668	-0.0447588	0.679804	-0.418837	-0.829675	-0.487809	C8 H20 N3 O3	C8 H20 N3 O3	206.15	8.676	[ C8 H20 N3 O3, tgt=, overall=47.99, db=0.00, mfg=95.98 ]	FindByFormula	22
methylindole-3-acetate	55173	46582	63255	19090	102388	20890	38231	47725	40856	50468	54242	70094	60988	56247	75285	27890	53009	68349	52513	11957	51918	0.356213	0.0126722	0.63367	-1.79789	1.61115	-1.615	-0.388323	0.0618744	-0.253538	0.1753	0.321671	0.842042	0.559593	0.395342	0.987048	-1.02844	0.275002	0.790873	0.255922	-2.74746	0.232793	C11 H11 N O2	methylindole-3-acetate	206.152	5.218	methylindole-3-acetate [ C11 H11 N O2, tgt=, overall=71.25, db=71.25 ]	FindByFormula	22
C8 H26 N6	33157	26728	19626	21051	11388	16416	10188	5951	1	1	1	1	1	1	1	1	1	1	1	1	1	1.44297	1.39783	1.33315	1.34783	1.21917	1.29575	1.19585	1.08326	-0.736843	-0.736843	-0.736843	-0.736843	-0.736843	-0.736843	-0.736843	-0.736843	-0.736843	-0.736843	-0.736843	-0.736843	-0.736843	C8 H26 N6	C8 H26 N6	206.226	7.882	[ C8 H26 N6, tgt=, overall=25.43, db=0.00, mfg=50.86 ]	FindByFormula	8
C5 Cl2 N S2	382187	390680	397241	386805	376240	388254	376570	374779	358793	442366	504680	496263	477344	477193	477148	468387	481679	468805	469304	464351	478894	-0.993028	-0.806096	-0.664436	-0.89087	-1.12641	-0.85907	-1.11896	-1.1595	-1.53026	0.250689	1.37158	1.22854	0.897943	0.895244	0.894446	0.736829	0.974834	0.744419	0.75346	0.663222	0.925515	C5 Cl2 N S2	C5 Cl2 N S2	207.882	1.071	[ C5 Cl2 N S2, tgt=, overall=18.47, db=0.00, mfg=36.94 ]	FindByFormula	22
C8 H14 Cl2 N2	368856	468290	521285	392080	515139	443251	473213	405176	550832	431049	424367	507233	533463	537960	429736	394580	551551	386248	534198	397761	536989	-1.69553	0.0788846	0.875908	-1.2416	0.787736	-0.329643	0.156639	-0.997341	1.28578	-0.537155	-0.6533	0.672751	1.04759	1.11	-0.559839	-1.19435	1.29548	-1.35301	1.05782	-1.13466	1.09656	C8 H14 Cl2 N2	C8 H14 Cl2 N2	208.053	6.389	[ C8 H14 Cl2 N2, tgt=, overall=23.81, db=0.00, mfg=47.62 ]	FindByFormula	22
C8 H16 O6	9607420	9014551	8534692	8523104	9705896	8935314	8447575	12410314	10974020	11399686	10960722	9131280	5242464	12494572	10818187	13302208	7745371	8870715	7548743	9090792	8852947	0.0991765	-0.216531	-0.487652	-0.494389	0.149712	-0.26029	-0.538502	1.36798	0.758355	0.94697	0.752346	-0.152765	-2.90317	1.40152	0.687467	1.71198	-0.968647	-0.296252	-1.0961	-0.174796	-0.306192	C8 H16 O6	C8 H16 O6	208.094	3.075	[ C8 H16 O6, tgt=, overall=49.47, db=0.00, mfg=98.94 ]	FindByFormula	22
C6 H14 N3 O5	2540703	2660663	2728067	2583053	2790168	2605483	2738384	3711809	3612092	3237810	3303920	2534888	2400965	3405508	2831716	3733401	2118644	2481188	2138836	2435093	2332919	-0.476851	-0.203243	-0.0548626	-0.378808	0.0786283	-0.327529	-0.0324769	1.77137	1.60986	0.961095	1.08097	-0.490439	-0.812354	1.26058	0.166289	1.80577	-1.55426	-0.61743	-1.498	-0.728645	-0.982861	C6 H14 N3 O5	C6 H14 N3 O5	208.096	3.071	[ C6 H14 N3 O5, tgt=, overall=41.62, db=0.00, mfg=83.25 ]	FindByFormula	22
C8 H14 N7	79878	71206	75561	83341	75554	58619	61382	97244	87549	71953	109200	91533	79035	110052	92180	171702	62948	71755	74584	101789	72317	-0.192873	-0.673449	-0.425208	-0.0154024	-0.425595	-1.48686	-1.29426	0.629763	0.190579	-0.629807	1.11466	0.376668	-0.237239	1.14716	0.406124	3.00721	-1.18892	-0.641329	-0.479631	0.820779	-0.608711	C8 H14 N7	C8 H14 N7	208.127	5.786	[ C8 H14 N7, tgt=, overall=42.45, db=0.00, mfg=84.90 ]	FindByFormula	22
C15 H28	139464	127229	118890	122809	153065	123479	144735	191291	176197	174171	157237	129357	113556	182862	157118	192400	106804	122250	82599	118630	115574	0.0719238	-0.359358	-0.677774	-0.525437	0.509024	-0.499883	0.246181	1.55617	1.1701	1.11577	0.635335	-0.281442	-0.893383	1.3445	0.631776	1.58332	-1.18133	-0.546868	-2.38848	-0.688057	-0.810648	C15 H28	C15 H28	208.223	3.069	[ C15 H28, tgt=, overall=41.02, db=0.00, mfg=82.05 ]	FindByFormula	22
<none> Esi+6.3929996	20912	23092	25692	17865	24147	22166	25835	20356	25548	23130	17752	23494	26726	26071	22144	18883	26532	19064	24582	13236	26933	-0.385077	0.175489	0.778625	-1.27531	0.428032	-0.0558657	0.810007	-0.537409	0.746855	0.184783	-1.31118	0.273058	1.00168	0.861411	-0.0614821	-0.962029	0.960497	-0.908095	0.528964	-2.97066	1.0453	<none>	<none> Esi+6.3929996	208.236	6.393	[ <none>, tgt= ]	FindByFormula	22
C7 H N2 O6	378335	265461	363973	405099	396371	402271	385343	381206	433726	413587	308880	273275	317274	295312	285185	275763	322060	289998	340227	277477	300767	0.597495	-1.40089	0.379221	0.983016	0.860166	0.943503	0.701009	0.640132	1.36814	1.09997	-0.546491	-1.23727	-0.39526	-0.799849	-0.996662	-1.18615	-0.310812	-0.902267	-0.00130493	-1.1512	-0.696617	C7 H N2 O6	C7 H N2 O6	208.984	1.508	[ C7 H N2 O6, tgt=, overall=40.59, db=0.00, mfg=81.18 ]	FindByFormula	22
209.0451@2.4599993	175876	166379	143804	114945	137584	128657	123672	57501	13914	10262	190149	58767	176648	156079	205298	191846	144672	216737	185346	173677	203511	0.516543	0.44845	0.269589	-0.00516828	0.215354	0.133065	0.0845947	-0.854786	-2.59524	-2.96868	0.612254	-0.828073	0.521913	0.370063	0.706279	0.623151	0.276971	0.772788	0.580873	0.501109	0.695554		209.0451@2.4599993	209.045	2.46		FindByFormula	22
C4 H8 N3 O7	537163	272126	413527	594593	54462	596401	306473	609296	169657	458355	197363	4225	225124	76818	257406	398119	121384	252192	158699	469547	311622	0.769942	0.155738	0.533686	0.861685	-1.29729	0.864427	0.263096	0.883747	-0.271009	0.626644	-0.134386	-3.60629	-0.0155196	-0.986645	0.105511	0.49939	-0.573415	0.0870287	-0.331314	0.648433	0.278144	C4 H8 N3 O7	C4 H8 N3 O7	210.032	33.28	[ C4 H8 N3 O7, tgt=, overall=45.13, db=0.00, mfg=90.26 ]	FindByFormula	22
C8 H14 N6 O	114475	97933	111962	179570	122147	106504	152282	141339	196983	152212	93676	108739	88106	113446	80039	130850	95119	106495	95617	107543	105904	-0.155276	-0.751505	-0.24007	1.56462	0.0925372	-0.430993	0.934932	0.650043	1.91819	0.93317	-0.921281	-0.351658	-1.15547	-0.189771	-1.52231	0.355472	-0.862886	-0.431317	-0.842936	-0.393907	-0.452575	C8 H14 N6 O	C8 H14 N6 O	210.115	12.978	[ C8 H14 N6 O, tgt=, overall=37.41, db=0.00, mfg=74.82 ]	FindByFormula	22
Jasmonicacid-JA	175663	131143	140757	130811	28639	25975	1	22200	1	1	1	1	1	174864	179137	159004	218995	25414	48338	1	4872	0.899445	0.846813	0.859553	0.846356	0.572824	0.555242	-1.27521	0.526962	-1.27521	-1.27521	-1.27521	-1.27521	-1.27521	0.898624	0.902972	0.881503	0.939149	0.55131	0.667084	-1.27521	0.253861	C12 H18 O3	Jasmonicacid-JA	210.123	11.712	Jasmonicacid-JA [ C12 H18 O3, tgt=, overall=69.16, db=69.16 ]	FindByFormula	14
C15 H16 N	214742	202189	162421	135318	137307	84792	124949	145931	156340	112010	128317	100441	99828	380525	249747	228042	135573	128617	147681	104204	150717	1.06513	0.890814	0.257002	-0.27133	-0.229103	-1.62404	-0.502044	-0.0528183	0.146575	-0.818403	-0.425068	-1.1339	-1.15161	2.72081	1.50215	1.23904	-0.265882	-0.418311	-0.018319	-1.02746	0.0405712	C15 H16 N	C15 H16 N	210.134	7.681	[ C15 H16 N, tgt=, overall=42.53, db=0.00, mfg=85.06 ]	FindByFormula	22
C7 H3 N2 O4 S	92500	71048	105201	92667	89639	124203	122689	114804	92704	101273	58501	66455	57785	64624	68226	45160	75715	74646	69182	54867	70190	0.542559	-0.408227	1.0062	0.549058	0.429342	1.60453	1.56034	1.32097	0.550501	0.869074	-1.10843	-0.64905	-1.1528	-0.749729	-0.554279	-2.04112	-0.178971	-0.230209	-0.504132	-1.33952	-0.452009	C7 H3 N2 O4 S	C7 H3 N2 O4 S	210.982	1.507	[ C7 H3 N2 O4 S, tgt=, overall=37.20, db=0.00, mfg=74.40 ]	FindByFormula	22
C17 H7	32295	29321	38626	38754	36629	32468	14643	49687	35720	30190	14933	33244	19098	39322	30292	32483	28724	27821	36891	23250	24180	0.30914	-0.00793191	0.896672	0.907531	0.722444	0.326675	-2.2868	1.72315	0.639968	0.0879236	-2.22244	0.404195	-1.41502	0.955285	0.0989948	0.328194	-0.0754464	-0.180284	0.745836	-0.769367	-0.640643	C17 H7	C17 H7	211.057	1.543	[ C17 H7, tgt=, overall=23.80, db=0.00, mfg=47.59 ]	FindByFormula	22
C4 H4 O8 S	135749	136896	183965	208274	196097	240503	246337	282871	221424	263718	38224	30077	41652	42194	45439	16773	51162	22201	21629	37458	59666	0.486229	0.494895	0.799253	0.927073	0.865028	1.07525	1.09994	1.24236	0.990128	1.17015	-0.819002	-1.06587	-0.730548	-0.717233	-0.640925	-1.66732	-0.518753	-1.37857	-1.40545	-0.839851	-0.360391	C4 H4 O8 S	C4 H4 O8 S	211.963	1.328	[ C4 H4 O8 S, tgt=, overall=36.02, db=0.00, mfg=72.04 ]	FindByFormula	22
C7 H10 N5 O S	30952	37838	68582	47443	67941	63517	59329	51677	79477	48627	84385	58444	92237	68506	37426	41737	32780	51500	57439	57096	105111	-0.718001	-0.413404	0.48839	-0.0703836	0.47415	0.372052	0.268623	0.0592384	0.711956	-0.0330066	0.80282	0.245834	0.937729	0.48671	-0.430005	-0.26469	-0.630992	0.0540351	0.219532	0.21045	1.13585	C7 H10 N5 O S	C7 H10 N5 O S	212.061	14.16	[ C7 H10 N5 O S, tgt=, overall=31.59, db=0.00, mfg=63.17 ]	FindByFormula	22
C6 H8 N6 O3	94893	102678	111456	84150	115668	125765	96102	136868	148531	115126	144406	122221	112220	90811	116788	140066	127097	135633	92985	118384	137257	-1.2548	-0.767086	-0.25968	-1.99797	-0.0302327	0.487427	-1.17649	1.01073	1.51656	-0.0592878	1.34235	0.310619	-0.217427	-1.52677	0.0293659	1.15359	0.552595	0.954664	-1.38044	0.113326	1.02829	C6 H8 N6 O3	C6 H8 N6 O3	212.067	1.157	[ C6 H8 N6 O3, tgt=, overall=35.84, db=0.00, mfg=71.67 ]	FindByFormula	22
C10 H18 N3 O2	128525	158000	284292	258306	288044	239177	263010	245866	128163	80558	101556	2739	9139	208090	154299	268124	257978	243110	275438	210606	195162	-0.0774236	0.10205	0.612646	0.529323	0.624042	0.462443	0.54501	0.486419	-0.079876	-0.483484	-0.28214	-3.42271	-2.37532	0.341416	0.0814458	0.56175	0.528219	0.47662	0.585144	0.351863	0.285663	C10 H18 N3 O2	C10 H18 N3 O2	212.138	11.517	[ C10 H18 N3 O2, tgt=, overall=38.02, db=0.00, mfg=76.05 ]	FindByFormula	22
C14 H15 N O Esi+9.811997	122174	81558	80340	95899	84109	78971	102226	101693	91274	105568	117664	74419	63980	120964	111181	262470	93475	87924	95805	96798	68661	0.791053	-0.635108	-0.688206	-0.0634837	-0.52642	-0.748858	0.161982	0.143535	-0.237918	0.275504	0.658319	-0.958368	-1.49173	0.755926	0.458317	3.4896	-0.153832	-0.369878	-0.0669455	-0.0305545	-1.24256	C14 H15 N O	C14 H15 N O Esi+9.811997	213.114	9.812	[ C14 H15 N O, tgt=, overall=34.69, db=0.00, mfg=69.37 ]	FindByFormula	22
C14 H15 N O	118523	91002	111365	120018	105087	93311	103854	123977	100556	217704	108659	77925	71920	130373	86823	275926	88466	92786	89819	118282	77133	0.300006	-0.547102	0.100293	0.340196	-0.0857336	-0.466769	-0.123571	0.444241	-0.227035	2.24935	0.0214302	-1.04447	-1.30156	0.605518	-0.697813	3.00917	-0.637715	-0.484859	-0.589052	0.293483	-1.07722	C14 H15 N O	C14 H15 N O	213.115	9.503	[ C14 H15 N O, tgt=, overall=38.59, db=0.00, mfg=77.18 ]	FindByFormula	22
C10 H21 N4 O	63488	56253	376199	50200	97479	99787	269093	264396	159013	165544	48664	177344	215039	22671	35378	65215	215221	81575	109956	66762	99910	-0.692829	-0.849808	1.61566	-0.997513	-0.136504	-0.106143	1.18094	1.1581	0.498395	0.55062	-1.03783	0.639955	0.890008	-2.02889	-1.45152	-0.658007	0.891106	-0.367596	0.0197638	-0.627589	-0.104545	C10 H21 N4 O	C10 H21 N4 O	213.174	12.474	[ C10 H21 N4 O, tgt=, overall=44.06, db=0.00, mfg=88.12 ]	FindByFormula	22
C14 H31 N	191911	232846	270147	215715	236998	232903	302242	211897	201874	205255	240626	256893	242250	264623	229908	219003	258934	239224	177750	267042	263568	-1.61157	-0.0763493	1.10349	-0.683134	0.0639936	-0.0743967	1.99489	-0.824925	-1.20969	-1.07781	0.184622	0.704045	0.238034	0.939444	-0.177169	-0.56302	0.766884	0.138222	-2.22021	1.0117	0.90773	C14 H31 N	C14 H31 N	213.245	15.924	[ C14 H31 N, tgt=, overall=46.94, db=0.00, mfg=93.89 ]	FindByFormula	22
C6 N O2 S3	734765	319784	567719	764956	248899	699005	522802	757645	203268	677767	732004	158138	786493	505415	795767	784703	639064	753864	418054	780913	599466	0.605125	-1.1393	0.0642858	0.689562	-1.66477	0.500503	-0.10855	0.669425	-2.08944	0.435807	0.59723	-2.61589	0.747785	-0.179473	0.772364	0.743006	0.312511	0.658934	-0.5774	0.732854	0.178383	C6 N O2 S3	C6 N O2 S3	213.91	33.168	[ C6 N O2 S3, tgt=, overall=27.31, db=0.00, mfg=54.62 ]	FindByFormula	22
C6 H4 N3 O6	1192859	921599	992220	1164339	680288	1105306	1056336	1199242	1272304	1353187	741020	672343	841636	882521	986116	786158	789243	899286	867831	721884	893820	1.20751	-0.0647795	0.299331	1.08817	-1.56193	0.831591	0.608116	1.23383	1.52547	1.82941	-1.14023	-1.61986	-0.512368	-0.278449	0.268898	-0.84864	-0.829322	-0.185648	-0.361223	-1.26925	-0.21571	C6 H4 N3 O6	C6 H4 N3 O6	214.008	1.5	[ C6 H4 N3 O6, tgt=, overall=46.25, db=0.00, mfg=92.50 ]	FindByFormula	22
C10 H18 N2 O3	30424	35643	30910	24351	27825	31371	24115	32878	22087	36316	18655	22145	6584	29338	24627	10172	34619	19008	19659	21916	27017	0.624994	1.01762	0.664296	0.0728186	0.403546	0.70101	0.0486681	0.817368	-0.169181	1.06401	-0.587978	-0.162678	-3.17075	0.534856	0.100769	-2.09199	0.945328	-0.54149	-0.457978	-0.188456	0.330467	C10 H18 N2 O3	C10 H18 N2 O3	214.135	1.502	[ C10 H18 N2 O3, tgt=, overall=30.56, db=0.00, mfg=61.13 ]	FindByFormula	22
C13 H3 N4	90702	63103	1	2552	1	1	1	1	1	2995	1	1	1	1	1	1	1	1	1	1	1	2.51234	2.41812	-0.452334	1.585	-0.452334	-0.452334	-0.452334	-0.452334	-0.452334	1.62657	-0.452334	-0.452334	-0.452334	-0.452334	-0.452334	-0.452334	-0.452334	-0.452334	-0.452334	-0.452334	-0.452334	C13 H3 N4	C13 H3 N4	215.034	8.595	[ C13 H3 N4, tgt=, overall=42.05, db=0.00, mfg=84.10 ]	FindByFormula	4
C8 H21 N7	48547	39264	107879	30238	47918	54628	68711	79596	98221	121663	46075	104166	99010	42036	28962	27490	99841	62703	68552	53643	57211	-0.523248	-0.974961	1.17628	-1.53093	-0.551007	-0.27206	0.216131	0.529129	0.976651	1.43221	-0.634486	1.10173	0.993681	-0.829761	-1.6227	-1.73373	1.01147	0.021375	0.211198	-0.310789	-0.173727	C8 H21 N7	C8 H21 N7	215.186	11.523	[ C8 H21 N7, tgt=, overall=28.31, db=0.00, mfg=56.63 ]	FindByFormula	22
C5 H5 Cl3 N S	401233	422312	412100	676675	377015	628262	356767	685678	473664	446278	578868	521898	531888	268341	515247	505649	515615	510688	533702	507922	721274	-0.823979	-0.606073	-0.710252	1.40029	-1.08893	1.08437	-1.32386	1.45654	-0.11771	-0.371164	0.735892	0.294988	0.375677	-2.536	0.240406	0.160381	0.243444	0.20258	0.39017	0.179472	1.67193	C5 H5 Cl3 N S	C5 H5 Cl3 N S	215.914	1.08	[ C5 H5 Cl3 N S, tgt=, overall=23.65, db=0.00, mfg=47.29 ]	FindByFormula	22
2-C-methyl-D-erythritol-4-phosphate	8129	100594	2753	10742	27645	23336	3058	1	1	1	1	1	1	158222	167874	58032	66267	161096	206948	63677	50608	0.350789	0.838105	0.141046	0.404781	0.587895	0.555071	0.1614	-1.39325	-1.39325	-1.39325	-1.39325	-1.39325	-1.39325	0.925839	0.93731	0.731544	0.757249	0.929326	0.977845	0.749526	0.705027	C5 H13 O7 P	2-C-methyl-D-erythritol-4-phosphate	216.042	2.12	2-C-methyl-D-erythritol-4-phosphate [ C5 H13 O7 P, tgt=, overall=15.18, db=15.18 ]	FindByFormula	15
C9 H10 N7	67319	1	49745	41829	43737	45495	34514	42889	35631	19171	28012	94145	117164	58207	55819	71966	43543	55594	36675	45666	47376	0.353711	-4.41609	0.22391	0.149548	0.168685	0.185593	0.0670743	0.160285	0.08074	-0.185191	-0.0224817	0.497611	0.591459	0.291312	0.273338	0.382351	0.166778	0.271605	0.0931303	0.187203	0.202975	C9 H10 N7	C9 H10 N7	216.097	8.633	[ C9 H10 N7, tgt=, overall=41.95, db=0.00, mfg=83.91 ]	FindByFormula	21
C10 H22 N3 O2	134764	98423	166354	91475	139084	157844	113098	127069	183396	173355	165083	163765	154073	145746	145011	106024	146483	127037	173651	123861	157114	-0.241468	-1.873	0.851895	-2.25309	-0.0776453	0.579264	-1.15144	-0.546722	1.35825	1.06592	0.812077	0.770454	0.453729	0.165264	0.139016	-1.48678	0.19145	-0.548026	1.07478	-0.679478	0.555206	C10 H22 N3 O2	C10 H22 N3 O2	216.17	15.807	[ C10 H22 N3 O2, tgt=, overall=37.98, db=0.00, mfg=75.97 ]	FindByFormula	22
C4 H11 Cl N3 O5	17462	28714	20506	1	25211	1	1	12090	16821	1	31267	36671	29771	49363	20555	1	36523	25875	29222	23376	43971	0.440501	0.554405	0.477302	-1.7965	0.524609	-1.7965	-1.7965	0.356303	0.431936	-1.7965	0.573912	0.610423	0.562684	0.678491	0.477848	-1.7965	0.609497	0.530562	0.558421	0.507302	0.652	C4 H11 Cl N3 O5	C4 H11 Cl N3 O5	216.177	1.887	[ C4 H11 Cl N3 O5, tgt=, overall=23.80, db=0.00, mfg=47.59 ]	FindByFormula	17
C8 H7 N7 O	208202	199739	210517	147363	159607	116485	121655	68361	23482	42566	362647	204953	266020	760251	754788	346121	594027	469663	464781	209994	274221	0.0628227	0.0177841	0.0748228	-0.312283	-0.225655	-0.567485	-0.520353	-1.14593	-2.30569	-1.6601	0.6651	0.0457518	0.328798	1.46849	1.46066	0.614478	1.20071	0.945753	0.934412	0.0721238	0.361752	C8 H7 N7 O	C8 H7 N7 O	217.072	6.625	[ C8 H7 N7 O, tgt=, overall=39.16, db=0.00, mfg=78.31 ]	FindByFormula	22
C10 H19 N O4	301923	417388	391264	263111	434443	270407	329710	198733	363026	200166	475408	627760	477276	651188	457844	439025	633793	382879	620344	417662	634548	-0.802216	0.116218	-0.067085	-1.19244	0.229796	-1.11487	-0.552525	-1.98827	-0.279529	-1.9679	0.485347	1.27372	0.496468	1.37764	0.378585	0.259551	1.30085	-0.128523	1.24002	0.118077	1.30422	C10 H19 N O4	C10 H19 N O4	217.13	1.89	[ C10 H19 N O4, tgt=, overall=47.78, db=0.00, mfg=95.56 ]	FindByFormula	22
Hexose/inositol/hamameloseK	2678544	2826237	2753620	2026736	2316479	2444505	1956179	1450858	1464414	1525805	2332403	2688946	2572754	3029730	3740392	2837220	2997674	3230651	2963873	3555544	2933711	0.313517	0.503208	0.411215	-0.671994	-0.199746	-0.00962073	-0.797227	-1.85339	-1.82052	-1.67539	-0.175533	0.327217	0.171099	0.748936	1.49366	0.516917	0.711341	0.975871	0.671265	1.31454	0.635113	C6 H11 K O6	Hexose/inositol/hamameloseK	218.02	1.118	Hexose/inositol/hamameloseK [ C6 H11 K O6, tgt=, overall=57.70, db=57.70 ]	FindByFormula	22
C12 H26 O3	25748	20632	25366	22907	22080	17581	28873	23581	16061	23990	28529	16793	19174	30899	22792	21403	32072	28152	24182	27254	21467	0.501191	-0.674207	0.421877	-0.119181	-0.314295	-1.52333	1.10902	0.0346902	-2.00315	0.125933	1.04542	-1.76666	-1.06309	1.46887	-0.145892	-0.479535	1.66658	0.97483	0.168232	0.802813	-0.463695	C12 H26 O3	C12 H26 O3	218.19	33.146	[ C12 H26 O3, tgt=, overall=29.51, db=0.00, mfg=59.02 ]	FindByFormula	22
C8 H13 N O6	101684	155528	69617	74970	40504	51550	37983	25591	1	1	1	1	1	78405	68944	39396	48906	45606	50272	31758	34113	0.7259	0.811273	0.649787	0.664669	0.540978	0.589425	0.528068	0.448733	-1.5904	-1.5904	-1.5904	-1.5904	-1.5904	0.673669	0.647835	0.535406	0.578847	0.564813	0.584382	0.492108	0.506479	C8 H13 N O6	C8 H13 N O6	219.073	12.797	[ C8 H13 N O6, tgt=, overall=42.82, db=0.00, mfg=85.64 ]	FindByFormula	16
C9 H11 N6 O	11463	36887	23416	41888	37664	21453	21806	36378	5594	79138	94663	90986	54436	168767	172630	53140	94582	95425	65259	28681	84673	-1.26266	-0.113611	-0.560398	0.0113876	-0.093117	-0.646479	-0.630433	-0.127272	-1.96801	0.636868	0.812982	0.77403	0.269002	1.38144	1.40369	0.245311	0.81214	0.820864	0.447286	-0.360998	0.703333	C9 H11 N6 O	C9 H11 N6 O	219.1	5.987	[ C9 H11 N6 O, tgt=, overall=42.89, db=0.00, mfg=85.79 ]	FindByFormula	22
Pantothenicacid	1665077	2051560	2139226	1571490	2028961	1589443	1969196	1497323	1925627	1598700	1700165	1912426	1878158	2263028	1829941	1612350	2429127	1733703	2153860	1620703	2341507	-0.752933	0.712772	1.0066	-1.15914	0.634984	-1.07937	0.425034	-1.49863	0.267936	-1.0386	-0.606493	0.219624	0.0926603	1.40166	-0.089968	-0.978898	1.89901	-0.469326	1.05448	-0.942617	1.64105	C9 H17 N O5	Pantothenicacid	219.11	2.926	Pantothenicacid [ C9 H17 N O5, tgt=, overall=86.60, db=86.60 ]	FindByFormula	22
spermine	56968	70185	72904	57003	69834	53022	64320	56741	68670	62317	60709	72639	65262	78170	62579	62778	83483	63997	74656	60318	80282	-1.13784	0.543155	0.849377	-1.13289	0.502764	-1.71617	-0.159907	-1.17001	0.36734	-0.414793	-0.625412	0.820042	-0.042766	1.41128	-0.38099	-0.355405	1.94107	-0.200468	1.0407	-0.677466	1.62607	C10 H26 N4	spermine	219.241	2.928	spermine [ C10 H26 N4, tgt=, overall=56.39, db=56.39 ]	FindByFormula	22
C5 O10	70545	87207	112952	100812	95185	82327	109407	112248	111590	108814	36958	41900	41628	63903	39402	39749	59194	43021	49741	36915	49184	0.147548	0.639474	1.23962	0.975819	0.842568	0.505876	1.16564	1.22512	1.21148	1.15303	-1.35229	-1.06112	-1.07623	-0.0818686	-1.20373	-1.18339	-0.259459	-0.999861	-0.663126	-1.35499	-0.689253	C5 O10	C5 O10	219.948	1.656	[ C5 O10, tgt=, overall=40.11, db=0.00, mfg=80.22 ]	FindByFormula	22
imidazoleacetolphosphate Esi+1.4920002	268255	522065	412872	313114	329958	346163	177840	119744	779721	845412	978602	805289	767442	491139	564413	454511	498277	449319	191614	282972	382346	-0.846084	0.339969	-0.0780098	-0.57065	-0.477316	-0.391914	-1.57827	-2.28281	1.05451	1.19859	1.45919	1.11198	1.02623	0.231196	0.478896	0.0931427	0.256898	0.0726759	-1.44539	-0.750946	-0.21483	C6 H9 N2 O5 P	imidazoleacetolphosphate Esi+1.4920002	220.023	1.492	imidazoleacetolphosphate [ C6 H9 N2 O5 P, tgt=, overall=47.24, db=47.24 ]	FindByFormula	22
imidazoleacetolphosphate	910547	928146	891037	914115	908613	548658	889180	647761	683540	535516	932243	625066	584522	907245	912606	952303	971799	518253	880197	507190	961882	0.740345	0.818925	0.651438	0.756403	0.731619	-1.339	0.642874	-0.657424	-0.436738	-1.43852	0.837007	-0.803817	-1.07909	0.725438	0.749614	0.924395	1.00758	-1.57303	0.601197	-1.6616	0.965476	C6 H9 N2 O5 P	imidazoleacetolphosphate	220.025	33.187	imidazoleacetolphosphate [ C6 H9 N2 O5 P, tgt=, overall=65.76, db=65.76 ]	FindByFormula	22
C13 H16 O3	204774	197115	183712	160360	272193	207426	208290	233706	239620	189309	217218	144730	162070	238757	210035	336139	158569	217904	169999	237282	129589	0.154604	-0.0120015	-0.319776	-0.913952	1.39851	0.210844	0.229011	0.732214	0.841435	-0.188609	0.412449	-1.36216	-0.867593	0.825666	0.265478	2.32076	-0.963045	0.42623	-0.658835	0.798583	-1.84513	C13 H16 O3	C13 H16 O3	220.11	18.379	[ C13 H16 O3, tgt=, overall=43.10, db=0.00, mfg=86.20 ]	FindByFormula	22
C8 H22 N5 O2	1	1	1	1	1	1	1	1	1	1	51013	59683	51909	72116	58897	61382	81200	50396	66514	57202	53009	-0.976838	-0.976838	-0.976838	-0.976838	-0.976838	-0.976838	-0.976838	-0.976838	-0.976838	-0.976838	0.949054	0.976942	0.952147	1.01056	0.974587	0.981929	1.03164	0.946892	0.996195	0.969398	0.955873	C8 H22 N5 O2	C8 H22 N5 O2	220.178	1.094	[ C8 H22 N5 O2, tgt=, overall=43.02, db=0.00, mfg=86.04 ]	FindByFormula	11
C7 H24 N8	25532	21570	20134	15207	22583	23043	18932	27574	19688	16815	24165	28293	12498	18699	14705	22757	25157	15596	26084	25044	18895	0.938778	0.180631	-0.129111	-1.39091	0.386969	0.477626	-0.405861	1.28469	-0.22982	-0.939001	0.691379	1.40043	-2.27295	-0.461535	-1.54183	0.421476	0.872253	-1.27735	1.03494	0.852011	-0.414656	C7 H24 N8	C7 H24 N8	220.212	33.179	[ C7 H24 N8, tgt=, overall=36.99, db=0.00, mfg=73.99 ]	FindByFormula	22
C9 H2 O5 S	4142	42819	19716	15902	28584	19412	7137	3466	1	5477	114928	109544	96822	95711	97951	107408	93314	98076	97459	95853	104632	-0.672681	0.246579	-0.0586409	-0.143249	0.0875306	-0.0647563	-0.458544	-0.742803	-3.95055	-0.562731	0.635142	0.616259	0.567675	0.563133	0.572237	0.60851	0.553151	0.572739	0.570256	0.563716	0.598205	C9 H2 O5 S	C9 H2 O5 S	221.959	1.094	[ C9 H2 O5 S, tgt=, overall=28.21, db=0.00, mfg=56.43 ]	FindByFormula	21
C13 H4 N O3	190404	245742	188678	375317	421666	232856	364506	337261	336054	228919	219412	434515	374757	124153	206210	388227	256094	388418	301039	403448	407374	-1.20404	-0.454329	-1.2308	0.79009	1.13226	-0.612604	0.704202	0.475921	0.465389	-0.662711	-0.787355	1.22046	0.785704	-2.46064	-0.969705	0.88947	-0.333081	0.890915	0.142059	1.00247	1.03093	C13 H4 N O3	C13 H4 N O3	222.019	33.173	[ C13 H4 N O3, tgt=, overall=38.18, db=0.00, mfg=76.37 ]	FindByFormula	22
L-Cystathionine	127099	178069	183566	139768	232253	128325	198911	118532	252787	156882	175932	399200	181015	180620	105399	84622	168510	112088	173783	125889	157358	-0.664583	0.341687	0.432412	-0.381037	1.13444	-0.635936	0.671992	-0.872825	1.38726	-0.0363398	0.305659	2.75076	0.390652	0.384134	-1.22325	-1.87845	0.177032	-1.03963	0.26898	-0.69313	-0.0272972	C7 H14 N2 O4 S	L-Cystathionine	222.065	8.395	L-Cystathionine [ C7 H14 N2 O4 S, tgt=, overall=35.16, db=35.16 ]	FindByFormula	22
C9 H18 O6 Esi+5.5879993	55472	30521	1548798	206202	1013024	173868	132096	112723	183820	188334	291377	1077507	222875	212166	127296	253327	187387	166265	350010	236363	178925	-1.54398	-2.22658	2.25977	-0.0439209	1.77474	-0.238783	-0.5527	-0.733896	-0.175191	-0.147475	0.351109	1.84524	0.0449133	-0.011345	-0.594988	0.191232	-0.153234	-0.289868	0.560576	0.112044	-0.206027	C9 H18 O6	C9 H18 O6 Esi+5.5879993	222.109	5.588	[ C9 H18 O6, tgt=, overall=41.74, db=0.00, mfg=83.47 ]	FindByFormula	22
C9 H18 O6	367073	381411	386645	327654	364314	296398	412648	407231	406042	452617	388103	356109	259372	510622	510970	648241	333511	474773	327433	329084	343287	-0.240666	-0.0513804	0.015949	-0.801873	-0.277939	-1.29714	0.33749	0.272211	0.257764	0.794206	0.0345432	-0.39047	-1.95634	1.3899	1.39326	2.56876	-0.71435	1.03029	-0.805211	-0.78036	-0.571625	C9 H18 O6	C9 H18 O6	222.109	4.849	[ C9 H18 O6, tgt=, overall=48.86, db=0.00, mfg=97.73 ]	FindByFormula	22
C7 H16 N3 O5	450718	246794	620047	295422	340923	594356	559239	557829	432405	457749	818483	393128	361029	390006	854017	1096983	359846	664082	424351	692996	493520	-0.284738	-1.92803	0.585496	-1.43732	-1.04647	0.470038	0.303874	0.296988	-0.397913	-0.242506	1.34306	-0.657733	-0.890127	-0.679484	1.45901	2.14212	-0.899084	0.772693	-0.44921	0.888973	-0.037215	C7 H16 N3 O5	C7 H16 N3 O5	222.109	4.03	[ C7 H16 N3 O5, tgt=, overall=41.87, db=0.00, mfg=83.74 ]	FindByFormula	22
C10 H20 N6	4585	29919	34380	28147	57959	13985	37492	24679	6476	33979	19326	15739	16022	52568	27835	15811	38878	51196	45839	28610	37989	-2.64708	0.271283	0.487522	0.176293	1.30009	-0.911971	0.622342	-0.0282866	-2.10981	0.469268	-0.408699	-0.728136	-0.700408	1.1482	0.158951	-0.721034	0.678822	1.10705	0.935083	0.201679	0.642831	C10 H20 N6	C10 H20 N6	224.177	19.541	[ C10 H20 N6, tgt=, overall=36.55, db=0.00, mfg=73.11 ]	FindByFormula	22
225.008@5.541	653871	570848	439340	524996	408957	537125	380898	311729	386632	307096	1	1329	1	21839	15517	30078	1	1	27856	35213	36525	0.770886	0.743202	0.689816	0.726131	0.675206	0.730787	0.660714	0.619858	0.663761	0.616805	-1.95918	-0.492848	-1.95918	0.0778613	0.00818382	0.143122	-1.95918	-1.95918	0.127475	0.175258	0.182716		225.008@5.541	225.008	5.541		FindByFormula	18
C12 H5 N2 O3	1473961	1090932	278776	354376	252865	343267	294308	322313	84966	161104	101556	96668	39623	602212	578081	85492	28923	128305	132013	54090	121403	1.65625	1.43417	0.427215	0.604305	0.355218	0.580799	0.46723	0.534313	-0.44968	0.0225101	-0.318046	-0.354451	-1.01268	0.995645	0.965464	-0.445125	-1.24499	-0.145495	-0.124468	-0.782975	-0.186304	C12 H5 N2 O3	C12 H5 N2 O3	225.033	8.327	[ C12 H5 N2 O3, tgt=, overall=40.63, db=0.00, mfg=81.25 ]	FindByFormula	22
C10 H12 N O5	301187	334767	264451	146400	247144	218018	187394	97090	42261	5879	405871	410246	371747	469646	436299	402482	471095	413708	465060	415725	515808	0.243806	0.346557	0.117367	-0.457423	0.0515736	-0.0703172	-0.217452	-0.856652	-1.66518	-3.58254	0.533775	0.544198	0.448408	0.675641	0.604047	0.525625	0.678635	0.552366	0.666103	0.557094	0.766777	C10 H12 N O5	C10 H12 N O5	226.071	5.01	[ C10 H12 N O5, tgt=, overall=40.87, db=0.00, mfg=81.74 ]	FindByFormula	22
C13 H25 N O2	1058942	686697	2078405	571938	750947	1072490	1345226	1584581	1035982	1631582	496791	1007852	1051867	593744	664498	577992	1620817	1057754	1018160	872384	777659	0.175327	-0.86578	1.79619	-1.30532	-0.650793	0.205882	0.750504	1.14412	0.122639	1.21438	-1.64391	0.0564668	0.159212	-1.21538	-0.944768	-1.28001	1.19847	0.172629	0.0809265	-0.290495	-0.566778	C13 H25 N O2	C13 H25 N O2	227.188	13.724	[ C13 H25 N O2, tgt=, overall=48.92, db=0.00, mfg=97.85 ]	FindByFormula	22
C11 H23 N4 O	601653	317155	699096	147165	162568	344202	193744	432960	234181	675527	297974	264305	271394	288719	387822	209068	451378	562953	246177	268246	107735	1.27326	0.0240147	1.56613	-1.47408	-1.27987	0.183688	-0.937573	0.631292	-0.567734	1.49922	-0.0977018	-0.331637	-0.279997	-0.159263	0.416483	-0.789053	0.712575	1.14355	-0.470267	-0.30276	-2.08258	C11 H23 N4 O	C11 H23 N4 O	227.188	24.736	[ C11 H23 N4 O, tgt=, overall=44.82, db=0.00, mfg=89.64 ]	FindByFormula	22
C11 H23 N4 O Esi+24.304995	232064	116185	187751	52822	46875	92294	53744	117651	236449	207569	385755	68460	247464	205032	140137	219457	169790	199842	234754	84144	112719	0.845018	-0.342335	0.48135	-1.69518	-1.90018	-0.737424	-1.66548	-0.320815	0.877145	0.65357	1.7172	-1.25012	0.955289	0.632466	-0.0206457	0.749154	0.308774	0.588461	0.864799	-0.896091	-0.394313	C11 H23 N4 O	C11 H23 N4 O Esi+24.304995	227.188	24.305	[ C11 H23 N4 O, tgt=, overall=39.99, db=0.00, mfg=79.98 ]	FindByFormula	22
C12 H27 N4	94532	72833	41977	53708	36226	43535	66778	41357	63027	78749	134956	56905	47909	27941	44645	104330	24161	39226	20433	30202	53703	1.31369	0.762651	-0.401794	0.11897	-0.713155	-0.324786	0.579236	-0.433239	0.457075	0.927679	2.066	0.241154	-0.122476	-1.2619	-0.271583	1.52209	-1.56906	-0.545028	-1.9232	-1.09747	0.118773	C12 H27 N4	C12 H27 N4	227.224	20.561	[ C12 H27 N4, tgt=, overall=42.49, db=0.00, mfg=84.97 ]	FindByFormula	22
C7 H16 N8 O	188744	302281	100574	191640	99160	232049	102412	331503	313984	170868	155213	160295	244794	171952	155929	306214	319803	111641	121924	92479	272725	0.0433886	1.11482	-1.3887	0.0780279	-1.42091	0.513298	-1.3475	1.32475	1.20123	-0.182972	-0.401578	-0.328287	0.634937	-0.168583	-0.391108	1.14423	1.24301	-1.1512	-0.950757	-1.57959	0.880738	C7 H16 N8 O	C7 H16 N8 O	228.145	1.888	[ C7 H16 N8 O, tgt=, overall=36.74, db=0.00, mfg=73.48 ]	FindByFormula	22
C15 H34 N	45171	1	16152	1	1	38263	1	23976	16048	1	18918	48916	41148	34338	48324	31356	17970	30688	15981	14248	13706	0.657824	-1.79407	0.422565	-1.79407	-1.79407	0.619857	-1.79407	0.512927	0.421087	-1.79407	0.458725	0.676045	0.636486	0.595098	0.67326	0.574316	0.446964	0.56939	0.42013	0.393872	0.385	C15 H34 N	C15 H34 N	228.267	8.681	[ C15 H34 N, tgt=, overall=34.24, db=0.00, mfg=68.49 ]	FindByFormula	17
tetradecanal	315592	313829	348403	302126	348711	281892	401579	306936	296435	263832	280196	379543	291377	272989	220888	316028	333805	301718	313204	292118	322140	0.225348	0.180654	1.01433	-0.122492	1.02138	-0.675463	2.14741	0.00350128	-0.274186	-1.20362	-0.723595	1.69723	-0.411464	-0.931458	-2.62076	0.236347	0.672901	-0.13327	0.16475	-0.391205	0.389149	C14 H28 O	tetradecanal	229.239	16.271	tetradecanal [ C14 H28 O, tgt=, overall=96.58, db=96.58 ]	FindByFormula	22
C6 H5 Cl3 O S	185828	163232	271657	256734	203218	244738	246910	118032	289785	247135	326985	314129	279730	183133	208883	330976	215329	228664	139142	362028	142243	-0.690783	-1.11511	0.551987	0.367069	-0.398003	0.210455	0.239372	-2.17623	0.763407	0.242353	1.15869	1.02741	0.647829	-0.738596	-0.308011	1.19839	-0.208542	-0.0118862	-1.63771	1.49189	-1.56557	C6 H5 Cl3 O S	C6 H5 Cl3 O S	229.884	33.209	[ C6 H5 Cl3 O S, tgt=, overall=23.81, db=0.00, mfg=47.62 ]	FindByFormula	22
C6 H10 N6 O4	251704	232467	161804	233181	29803	42713	95874	49232	36340	76665	44112	68690	43545	241104	217981	452265	233671	53872	40024	34088	36767	1.24243	1.15242	0.742179	1.15589	-1.17313	-0.765686	0.149677	-0.604877	-0.94862	-0.103455	-0.729198	-0.22781	-0.743845	1.19372	1.07958	1.90588	1.15827	-0.502909	-0.839301	-1.02105	-0.935395	C6 H10 N6 O4	C6 H10 N6 O4	230.076	1.505	[ C6 H10 N6 O4, tgt=, overall=42.72, db=0.00, mfg=85.44 ]	FindByFormula	22
C7 H18 N8 O	85478	72504	59039	38429	31117	17809	43644	52436	3462	4432	20269	7119	18633	307444	312764	140983	127690	171737	135761	103718	100049	0.48651	0.358541	0.198836	-0.134957	-0.299027	-0.732839	-0.0360336	0.106636	-2.00606	-1.81405	-0.632256	-1.44564	-0.697679	1.48157	1.49491	0.875491	0.798505	1.02889	0.84615	0.636866	0.608869	C7 H18 N8 O	C7 H18 N8 O	230.161	5.384	[ C7 H18 N8 O, tgt=, overall=48.61, db=0.00, mfg=97.22 ]	FindByFormula	22
C13 H28 N O2	344626	290882	292902	330509	313746	300072	251560	405097	331110	409288	359722	334300	312961	437033	380201	478223	284986	247338	253532	309925	308535	0.302002	-0.67392	-0.63408	0.0612467	-0.238366	-0.494875	-1.50993	1.2326	0.0717031	1.29185	0.548793	0.1269	-0.252787	1.6694	0.867507	2.18785	-0.791794	-1.60736	-1.46499	-0.308897	-0.334772	C13 H28 N O2	C13 H28 N O2	230.211	3.072	[ C13 H28 N O2, tgt=, overall=47.87, db=0.00, mfg=95.73 ]	FindByFormula	22
C4 H4 Cl O9	150663	150588	142655	134954	175474	162347	174803	100442	101165	38671	218488	237505	233079	230673	220868	168973	235665	226700	223063	174082	201068	-0.157298	-0.158465	-0.285165	-0.415086	0.199593	0.0175587	0.190627	-1.10654	-1.08975	-3.34113	0.712864	0.908251	0.86421	0.83992	0.738229	0.111215	0.890042	0.799243	0.76138	0.180948	0.518343	C4 H4 Cl O9	C4 H4 Cl O9	230.966	1.131	[ C4 H4 Cl O9, tgt=, overall=23.81, db=0.00, mfg=47.61 ]	FindByFormula	22
C11 H7 N2 O4	169615	156765	190972	138486	155999	239567	237759	254949	234895	244275	91939	36863	130035	77691	116228	127402	114324	141551	135339	208298	188065	0.255768	0.083017	0.515817	-0.188831	0.0722764	1.01292	0.996308	1.14938	0.969734	1.05559	-1.08707	-3.09104	-0.326899	-1.45629	-0.573034	-0.371754	-0.60925	-0.140833	-0.239235	0.706237	0.482181	C11 H7 N2 O4	C11 H7 N2 O4	231.04	11.445	[ C11 H7 N2 O4, tgt=, overall=34.80, db=0.00, mfg=69.60 ]	FindByFormula	22
C9 H19 N4 O3 Esi+3.5190003	686991	833137	896916	648456	841017	662239	840485	587610	743150	591536	552013	643178	699259	763946	636674	602458	851396	626224	765303	592794	874704	-0.194832	1.0742	1.55954	-0.574659	1.13615	-0.436272	1.13198	-1.22294	0.322163	-1.17913	-1.63411	-0.628425	-0.0783835	0.503756	-0.6953	-1.05876	1.21685	-0.80419	0.51543	-1.16515	1.39455	C9 H19 N4 O3	C9 H19 N4 O3 Esi+3.5190003	231.144	3.519	[ C9 H19 N4 O3, tgt=, overall=41.87, db=0.00, mfg=83.73 ]	FindByFormula	22
C9 H19 N4 O3	686991	834057	848023	659939	860115	662239	840485	587610	743150	595209	587034	651179	699259	763946	636674	602458	856129	626224	765303	586357	875915	-0.22305	1.11273	1.22709	-0.499704	1.32459	-0.475742	1.1656	-1.29908	0.318041	-1.21059	-1.30583	-0.591719	-0.101173	0.508098	-0.746843	-1.12724	1.29259	-0.860807	0.520315	-1.31378	1.44993	C9 H19 N4 O3	C9 H19 N4 O3	231.146	3.519	[ C9 H19 N4 O3, tgt=, overall=41.75, db=0.00, mfg=83.50 ]	FindByFormula	22
C4 H Cl3 N O2 S	54981	42554	53074	62772	47204	54507	51340	67521	33755	57392	58245	34053	57761	54437	61634	60828	47684	63947	45130	58115	47634	0.219389	-1.13889	0.032244	0.92193	-0.589121	0.173485	-0.143848	1.30856	-2.36693	0.446909	0.525116	-2.32034	0.480884	0.166673	0.824942	0.755156	-0.535482	1.02025	-0.827318	0.513279	-0.541044	C4 H Cl3 N O2 S	C4 H Cl3 N O2 S	231.884	33.165	[ C4 H Cl3 N O2 S, tgt=, overall=20.94, db=0.00, mfg=41.89 ]	FindByFormula	22
<none> Esi+1.0849998	90580	73802	99236	94707	58882	1	67118	91166	104235	93650	96545	40314	35915	104450	87066	68714	106871	90127	100210	88113	108237	0.252925	0.168626	0.290483	0.27126	0.0756838	-4.44417	0.129559	0.255579	0.310708	0.266642	0.27917	-0.0802156	-0.127764	0.311557	0.236643	0.13923	0.320986	0.250862	0.294503	0.241562	0.326213	<none>	<none> Esi+1.0849998	231.895	1.085	[ <none>, tgt= ]	FindByFormula	21
C8 H14 N3 O5	66277	66121	128679	169074	101857	27819	85264	163349	83726	92213	81078	100267	165384	117093	91863	69238	47964	58080	74460	32256	75862	-0.495466	-0.500344	0.878144	1.44337	0.394207	-2.29276	0.0260682	1.37206	-0.011619	0.188272	-0.0781527	0.361633	1.39769	0.682805	0.1804	-0.40498	-1.16499	-0.768791	-0.254442	-1.98638	-0.215821	C8 H14 N3 O5	C8 H14 N3 O5	232.099	12.957	[ C8 H14 N3 O5, tgt=, overall=23.73, db=0.00, mfg=47.47 ]	FindByFormula	22
C14 H22 N3	72236	78599	49237	81967	78452	77573	82486	90314	115120	71237	78901	77889	65736	81679	58503	130908	57004	74038	76416	79972	50452	-0.135791	0.225884	-1.77792	0.405645	0.217869	0.169594	0.432686	0.821112	1.86082	-0.195451	0.242316	0.187011	-0.53976	0.390568	-1.03917	2.41144	-1.15037	-0.0302293	0.105211	0.300078	-1.67348	C14 H22 N3	C14 H22 N3	232.181	18.516	[ C14 H22 N3, tgt=, overall=45.46, db=0.00, mfg=90.92 ]	FindByFormula	22
C7 H7 N O8	259105	245180	261997	197221	231411	247996	239300	146992	130562	162887	372448	279373	340246	310856	367160	352538	369671	337422	285135	313940	325420	-0.0668172	-0.252827	-0.0294398	-0.985778	-0.447451	-0.214372	-0.334567	-1.97558	-2.37471	-1.62984	1.15505	0.186789	0.850554	0.546357	1.1069	0.970058	1.12985	0.82249	0.255529	0.579599	0.700532	C7 H7 N O8	C7 H7 N O8	233.016	1.676	[ C7 H7 N O8, tgt=, overall=38.95, db=0.00, mfg=77.89 ]	FindByFormula	22
aminomalonate	773940	708431	846034	860126	785608	906058	765898	742498	867818	791780	872958	810381	754950	520111	595509	670652	680562	691032	615728	712176	679064	0.262166	-0.355395	0.884065	0.999412	0.366648	1.36268	0.189227	-0.027436	1.06159	0.421289	1.10281	0.583431	0.0886963	-2.51308	-1.56782	-0.73805	-0.635626	-0.52903	-1.33468	-0.318579	-0.651015	C3 H4 N O4	aminomalonate	233.016	1.195	aminomalonate [ C3 H4 N O4, tgt=, overall=82.34, db=82.34 ]	FindByFormula	22
C9 H15 N O6	141517	182076	24800	34884	22768	22428	5343	12064	1	1	1	1	1	138113	162064	31276	22921	27273	10413	3585	8324	0.928715	0.981555	0.563541	0.635081	0.545616	0.542462	0.241671	0.412442	-1.55812	-1.55812	-1.55812	-1.55812	-1.55812	0.92361	0.957141	0.612189	0.547021	0.583472	0.381584	0.158003	0.334634	C9 H15 N O6	C9 H15 N O6	233.09	14.108	[ C9 H15 N O6, tgt=, overall=42.63, db=0.00, mfg=85.25 ]	FindByFormula	16
C7 H15 N5 O2 S	51901	62845	78241	53406	69729	56347	57980	44747	74072	44275	53869	82705	72738	80980	361249	77652	106183	56480	77942	55010	334931	-0.728148	-0.381173	0.0161977	-0.676311	-0.192672	-0.579098	-0.527289	-0.99711	-0.0831031	-1.01634	-0.660658	0.116819	-0.116059	0.0785933	2.79038	0.00249343	0.569971	-0.574824	0.00925445	-0.622647	2.6532	C7 H15 N5 O2 S	C7 H15 N5 O2 S	233.094	7.924	[ C7 H15 N5 O2 S, tgt=, overall=41.35, db=0.00, mfg=82.70 ]	FindByFormula	22
C8 H16 N3 O5	375560	381200	333322	311052	327410	306994	283008	405176	396778	536469	765313	620819	562052	910092	797846	942914	428016	589073	382820	531529	687298	-0.641621	-0.601528	-0.962519	-1.14851	-1.01065	-1.18383	-1.40264	-0.437465	-0.493798	0.317491	1.27306	0.710262	0.442788	1.73907	1.38503	1.83437	-0.289965	0.569084	-0.590121	0.292607	0.983876	C8 H16 N3 O5	C8 H16 N3 O5	234.108	6.333	[ C8 H16 N3 O5, tgt=, overall=41.90, db=0.00, mfg=83.79 ]	FindByFormula	22
C6 H14 N6 O4	288598	203357	339064	196272	340896	211462	394134	261273	280830	302111	407980	191222	147243	302000	455988	181715	172530	187116	187953	157256	379164	0.452754	-0.54731	0.913129	-0.648616	0.928523	-0.435663	1.34307	0.168593	0.374804	0.583473	1.44171	-0.723079	-1.46969	0.582427	1.75952	-0.868759	-1.01693	-0.785087	-0.772337	-1.28174	1.23246	C6 H14 N6 O4	C6 H14 N6 O4	234.109	4.692	[ C6 H14 N6 O4, tgt=, overall=23.80, db=0.00, mfg=47.60 ]	FindByFormula	22
C10 H7 N2 O5	295087	277304	263769	288482	288577	294544	220122	280166	284818	286696	310934	320939	319303	289307	238990	284048	306431	294563	316212	279165	300713	0.309955	-0.393848	-0.960465	0.0536228	0.0573653	0.289102	-3.00873	-0.277575	-0.0911078	-0.0166916	0.902276	1.2609	1.20302	0.0859731	-2.07752	-0.121767	0.737096	0.289836	1.09288	-0.318099	0.523818	C10 H7 N2 O5	C10 H7 N2 O5	235.035	11.371	[ C10 H7 N2 O5, tgt=, overall=46.45, db=0.00, mfg=92.90 ]	FindByFormula	22
C9 H23 N4 O3	1	43092	56244	53700	135341	7390	60570	63255	7407	85861	10501	1	1	71746	41006	21516	41509	52630	72002	12652	63052	-2.40556	0.40782	0.478045	0.465842	0.709551	-0.0570419	0.497581	0.509017	-0.0564359	0.589575	0.035588	-2.40556	-2.40556	0.542225	0.394738	0.224707	0.397952	0.460535	0.543164	0.0847169	0.508169	C9 H23 N4 O3	C9 H23 N4 O3	235.177	1.564	[ C9 H23 N4 O3, tgt=, overall=40.39, db=0.00, mfg=80.79 ]	FindByFormula	19
C13 H23 N4	214457	346598	347689	281749	511290	186888	297358	254687	182632	291115	200228	181999	160327	394459	369804	212318	327087	491862	455513	254268	449582	-0.845952	0.526626	0.535615	-0.0656525	1.63821	-1.23938	0.0885144	-0.354383	-1.30524	0.0278479	-1.04224	-1.31517	-1.67768	0.896466	0.711926	-0.874613	0.360968	1.52744	1.30793	-0.359089	1.27046	C13 H23 N4	C13 H23 N4	235.193	11.966	[ C13 H23 N4, tgt=, overall=48.69, db=0.00, mfg=97.38 ]	FindByFormula	22
C6 H16 N6 O4	27071	14915	13301	16870	20187	14617	1	23742	21995	146788	355737	176844	143249	383549	202368	97851	60477	193006	55604	70423	282825	-0.13079	-0.359055	-0.402912	-0.31189	-0.243152	-0.366784	-4.0391	-0.181038	-0.210306	0.516569	0.855544	0.587902	0.507224	0.884369	0.639529	0.361273	0.177012	0.621391	0.144842	0.235317	0.767713	C6 H16 N6 O4	C6 H16 N6 O4	236.123	5.786	[ C6 H16 N6 O4, tgt=, overall=41.45, db=0.00, mfg=82.89 ]	FindByFormula	21
C10 H20 Cl N O S	60318	47216	95519	93867	75860	97300	127031	135860	185079	147872	8744	6266	3298	5045	5750	6538	11563	1	1	1	1	0.570471	0.513795	0.676857	0.67282	0.623528	0.681132	0.742838	0.758389	0.829936	0.777996	0.123523	0.0464047	-0.102131	-0.0037551	0.0265161	0.0562388	0.188194	-1.97694	-1.97694	-1.97694	-1.97694	C10 H20 Cl N O S	C10 H20 Cl N O S	237.099	8.485	[ C10 H20 Cl N O S, tgt=, overall=23.80, db=0.00, mfg=47.60 ]	FindByFormula	18
C3 H Cl3 O2 S2	182905	182021	161829	107662	122313	170197	167543	159033	109764	181053	106704	213408	94681	204790	118203	123955	218586	82136	209971	135711	201052	0.698573	0.681833	0.2756	-1.13241	-0.691617	0.449785	0.395486	0.21539	-1.06561	0.663412	-1.16329	1.23145	-1.57631	1.08903	-0.809703	-0.645543	1.31428	-2.06737	1.17535	-0.332498	1.02539	C3 H Cl3 O2 S2	C3 H Cl3 O2 S2	237.857	1.003	[ C3 H Cl3 O2 S2, tgt=, overall=21.94, db=0.00, mfg=43.88 ]	FindByFormula	22
C10 H22 O6	22672464	21220268	20209236	20194348	21373904	19508330	18307414	24989504	22705036	23470594	26107784	23106676	19747076	31536056	27293554	33104452	18692876	21488940	19045880	22154420	20879876	0.0874435	-0.331427	-0.640357	-0.645017	-0.285781	-0.863727	-1.26578	0.703196	0.0965292	0.306379	0.980226	0.20749	-0.786758	2.17559	1.26131	2.48274	-1.13393	-0.251814	-1.01554	-0.0588228	-0.433771	C10 H22 O6	C10 H22 O6	238.141	5.106	[ C10 H22 O6, tgt=, overall=49.15, db=0.00, mfg=98.30 ]	FindByFormula	22
dihydrozeatin	329937	270563	286833	276100	354267	212776	398303	334174	405521	413375	222918	188920	195922	348009	337362	122262	370154	346555	451327	433502	434174	0.22651	-0.375059	-0.198	-0.313636	0.442245	-1.10359	0.7975	0.265199	0.851959	0.910122	-0.962396	-1.46416	-1.35381	0.388207	0.29399	-2.78363	0.575263	0.375507	1.17646	1.05428	1.05897	C10 H15 N5 O	dihydrozeatin	238.153	15.427	dihydrozeatin [ C10 H15 N5 O, tgt=, overall=95.35, db=95.35 ]	FindByFormula	22
dihydrozeatin Esi+15.421998	313430	289578	278858	273398	241496	206459	398943	316591	398651	425057	196129	212162	227463	148248	341045	270032	374048	176985	432995	326275	423822	0.275386	0.0163666	-0.107073	-0.171783	-0.577808	-1.09076	1.06483	0.308223	1.06243	1.27232	-1.25873	-1.00159	-0.773714	-2.17464	0.551703	-0.212316	0.853973	-1.59483	1.33287	0.406821	1.26279	C10 H15 N5 O	dihydrozeatin Esi+15.421998	238.153	15.422	dihydrozeatin [ C10 H15 N5 O, tgt=, overall=90.15, db=90.15 ]	FindByFormula	22
C13 H13 N5	70890	80134	68536	72984	75423	71803	68764	70503	72308	51957	93644	100222	99639	113821	136073	114658	122927	101127	122589	122790	116637	-0.901005	-0.431386	-1.03039	-0.78947	-0.663524	-0.851977	-1.01767	-0.921981	-0.82512	-2.09148	0.165553	0.425657	0.403303	0.913162	1.59732	0.94123	1.20804	0.460097	1.19749	1.20377	1.0068	C13 H13 N5	C13 H13 N5	239.116	7.134	[ C13 H13 N5, tgt=, overall=45.59, db=0.00, mfg=91.18 ]	FindByFormula	22
<none> Esi+5.092001	91392	66736	83380	86657	95002	79693	90848	104038	101811	105174	113229	94043	89055	143315	128832	156223	72022	96802	75344	107179	93288	-0.263513	-1.78847	-0.708512	-0.521543	-0.07562	-0.92787	-0.292471	0.365058	0.260114	0.417734	0.775661	-0.124828	-0.389148	1.91852	1.4018	2.33679	-1.41876	0.0154215	-1.20005	0.509321	-0.163917	<none>	<none> Esi+5.092001	239.281	5.092	[ <none>, tgt= ]	FindByFormula	22
Cystine Esi+8.127	63131	136596	77314	94860	80123	116897	77421	110051	151148	213083	11531	5531	26152	6902	13875	17154	13020	19350	22991	13330	24398	0.434389	1.13006	0.617057	0.801405	0.649223	0.989686	0.618303	0.93529	1.2213	1.53084	-1.09804	-1.76022	-0.359946	-1.56063	-0.931247	-0.740034	-0.988573	-0.631458	-0.476058	-0.967364	-0.422521	C6 H12 N2 O4 S2	Cystine Esi+8.127	240.023	8.127	Cystine [ C6 H12 N2 O4 S2, tgt=, overall=64.95, db=64.95 ]	FindByFormula	22
240.1457@1.5489999	67057	148130	142681	135282	134987	134009	146563	151002	143477	143764	130548	104217	122519	13643	23002	28524	127581	48482	32201	112005	44400	-0.332715	0.752784	0.701451	0.628519	0.625529	0.61557	0.738218	0.779085	0.709072	0.711808	0.579732	0.271201	0.492795	-2.51361	-1.79817	-1.50347	0.548244	-0.776956	-1.3374	0.369907	-0.897421		240.1457@1.5489999	240.146	1.549		FindByFormula	22
C8 H16 N8 O	195555	207692	198860	186648	193461	165618	182129	213193	209121	215115	238732	198735	172394	298312	238428	312702	155661	208972	171010	180318	172656	-0.169841	0.17651	-0.0734374	-0.437986	-0.231765	-1.12558	-0.57896	0.326875	0.215955	0.378503	0.977683	-0.0770572	-0.894938	2.25922	0.970352	2.5302	-1.48223	0.211848	-0.941295	-0.636443	-0.8862	C8 H16 N8 O	C8 H16 N8 O	240.147	5.101	[ C8 H16 N8 O, tgt=, overall=45.86, db=0.00, mfg=91.72 ]	FindByFormula	22
C13 H5 O3 S	32321	26187	17093	19825	28094	14103	19777	11968	9993	10652	67553	65097	65635	42867	59652	64735	84148	66444	64557	66871	76604	-0.102935	-0.396739	-0.992284	-0.785286	-0.298607	-1.26072	-0.78867	-1.48988	-1.74166	-1.6525	0.926223	0.874522	0.886013	0.291286	0.752576	0.866737	1.23289	0.903115	0.862893	0.912057	1.10176	C13 H5 O3 S	C13 H5 O3 S	240.997	1.129	[ C13 H5 O3 S, tgt=, overall=34.48, db=0.00, mfg=68.96 ]	FindByFormula	22
C20 H	470348	349861	372961	362612	361895	355354	372595	378870	323385	332625	427804	445077	586428	462342	422284	384990	377712	365998	323831	346750	398852	1.39263	-0.714399	-0.259168	-0.459524	-0.473615	-0.603486	-0.266162	-0.147248	-1.27468	-1.07409	0.717619	0.999435	2.96312	1.2704	0.625146	-0.033162	-0.169039	-0.39335	-1.26486	-0.777994	0.218702	C20 H	C20 H	241.006	8.41	[ C20 H, tgt=, overall=42.82, db=0.00, mfg=85.64 ]	FindByFormula	22
C7 H13 O9	110581	116446	129827	131439	136107	124179	149527	151012	162486	165158	47945	47695	46751	56653	62507	43474	50363	56382	39009	34803	50585	0.536409	0.628181	0.821342	0.843255	0.905228	0.742357	1.07221	1.08976	1.21981	1.24877	-0.947602	-0.956886	-0.992386	-0.651241	-0.476623	-1.12144	-0.86023	-0.659756	-1.31388	-1.51648	-0.852419	C7 H13 O9	C7 H13 O9	241.052	1.507	[ C7 H13 O9, tgt=, overall=33.94, db=0.00, mfg=67.87 ]	FindByFormula	22
C8 H17 O8	476295	597905	634623	468408	589606	477775	552004	401378	502375	460107	441039	483504	518567	578240	481150	395107	741197	504776	604047	458842	666322	-0.488256	0.911893	1.27886	-0.59107	0.825824	-0.469158	0.420063	-1.54199	-0.160017	-0.701169	-0.961785	-0.395764	0.0353133	0.705964	-0.42581	-1.63894	2.2347	-0.130654	0.974818	-0.718118	1.57899	C8 H17 O8	C8 H17 O8	241.092	2.919	[ C8 H17 O8, tgt=, overall=41.89, db=0.00, mfg=83.78 ]	FindByFormula	22
C6 H Cl3 O2 S	27599	19016	26075	28656	14641	16723	34523	16701	12475	34001	28207	5801	34560	30470	24056	26392	39930	9299	25466	31467	36181	0.465057	-0.208521	0.362345	0.533018	-0.681301	-0.440874	0.869831	-0.443256	-0.970804	0.842281	0.504461	-2.35539	0.871768	0.64401	0.21661	0.384195	1.13294	-1.50211	0.319609	0.702229	0.954655	C6 H Cl3 O2 S	C6 H Cl3 O2 S	241.876	33.289	[ C6 H Cl3 O2 S, tgt=, overall=23.37, db=0.00, mfg=46.73 ]	FindByFormula	22
L-fucose1-phosphate	7393	5051	5815	5316	11032	17804	8089	14265	34089	42138	1	1	1	1	1	1884	1	1987	1	1	1	0.764714	0.682398	0.712834	0.693447	0.851205	0.954628	0.784156	0.906741	1.09499	1.14079	-1.16022	-1.16022	-1.16022	-1.16022	-1.16022	0.469299	-1.16022	0.4808	-1.16022	-1.16022	-1.16022	C6 H11 O8 P	L-fucose1-phosphate	242.019	7.851	L-fucose1-phosphate [ C6 H11 O8 P, tgt=, overall=82.29, db=82.29 ]	FindByFormula	13
C9 H12 N3 O5	60557	62135	81133	62763	56777	51088	57471	70868	76236	64933	46306	34832	32151	53448	44555	57144	36002	43787	44953	48145	50207	0.599591	0.705769	1.80689	0.747275	0.333565	-0.102219	0.38371	1.24856	1.54993	0.887566	-0.507857	-1.68308	-2.01366	0.0841735	-0.666957	0.360158	-1.54672	-0.738722	-0.630249	-0.347108	-0.174017	C9 H12 N3 O5	C9 H12 N3 O5	242.077	7.378	[ C9 H12 N3 O5, tgt=, overall=40.40, db=0.00, mfg=80.80 ]	FindByFormula	22
C14 H12 N O3	1	2312	1	1	5024	9332	1	1	1	1	171929	172876	129078	157921	169775	153470	173494	186074	161124	162568	161979	-1.39259	0.0266182	-1.39259	-1.39259	0.168819	0.282274	-1.39259	-1.39259	-1.39259	-1.39259	0.816115	0.817122	0.763592	0.800544	0.813805	0.795306	0.817776	0.830601	0.804223	0.805858	0.805193	C14 H12 N O3	C14 H12 N O3	242.084	9.231	[ C14 H12 N O3, tgt=, overall=39.15, db=0.00, mfg=78.29 ]	FindByFormula	15
C10 H18 N4 O S	35080	48318	40971	37058	35553	48084	27699	32454	1	1	1	1	1	62772	28058	1	48808	24148	42109	9148	37388	0.668828	0.732928	0.699906	0.67981	0.671509	0.731956	0.621532	0.65325	-1.42641	-1.42641	-1.42641	-1.42641	-1.42641	0.785323	0.62411	-1.42641	0.734949	0.594065	0.705391	0.399731	0.681585	C10 H18 N4 O S	C10 H18 N4 O S	242.121	7.107	[ C10 H18 N4 O S, tgt=, overall=38.66, db=0.00, mfg=77.32 ]	FindByFormula	15
C15 H3 N2 O2	534930	526899	343672	340076	383288	448897	315063	301065	193823	134846	4575	1	6235	27779	29097	14504	30863	41445	32007	44346	37992	0.807467	0.802157	0.652144	0.648451	0.690443	0.745912	0.621632	0.605678	0.45108	0.323713	-0.864088	-3.8229	-0.755411	-0.230901	-0.214628	-0.459035	-0.193942	-0.0904483	-0.181165	-0.0666979	-0.120987	C15 H3 N2 O2	C15 H3 N2 O2	243.019	6.282	[ C15 H3 N2 O2, tgt=, overall=34.65, db=0.00, mfg=69.30 ]	FindByFormula	21
C11 H23 N4 O2	1102733	486007	944389	205542	172550	456528	187991	557472	160468	1198645	412311	344975	259374	341972	549869	283730	642575	864894	206818	293562	337893	1.6228	0.285552	1.36981	-1.11902	-1.40459	0.183425	-1.2647	0.509465	-1.52307	1.75892	0.0171546	-0.273867	-0.739354	-0.288137	0.48705	-0.592867	0.741343	1.22629	-1.10892	-0.537266	-0.307721	C11 H23 N4 O2	C11 H23 N4 O2	243.183	24.289	[ C11 H23 N4 O2, tgt=, overall=41.95, db=0.00, mfg=83.91 ]	FindByFormula	22
C13 H25 N O3 Esi+12.177001	326212	246236	725676	144036	176143	313768	266777	252208	194776	518487	185954	330799	326522	305104	220896	248812	568933	414050	305315	182962	159630	0.343779	-0.328064	2.25368	-1.60896	-1.12827	0.250872	-0.136674	-0.270822	-0.888072	1.45063	-0.99879	0.377134	0.346046	0.183988	-0.587473	-0.303204	1.67241	0.913339	0.185636	-1.03754	-1.36341	C13 H25 N O3	C13 H25 N O3 Esi+12.177001	243.183	12.177	[ C13 H25 N O3, tgt=, overall=49.53, db=0.00, mfg=99.06 ]	FindByFormula	22
C13 H25 N O3	1141054	534698	537974	284244	266585	622167	448196	730814	204151	855660	501712	464668	464141	513841	629179	404885	805165	870420	448757	440059	336085	1.8168	0.0646322	0.0787511	-1.39597	-1.54423	0.414848	-0.343288	0.786894	-2.16103	1.15145	-0.0825589	-0.259861	-0.262483	-0.0273393	0.440754	-0.578209	1.01086	1.19099	-0.3404	-0.385642	-1.00871	C13 H25 N O3	C13 H25 N O3	243.184	24.747	[ C13 H25 N O3, tgt=, overall=47.54, db=0.00, mfg=95.08 ]	FindByFormula	22
C13 H31 N4	1	38772	37138	1	1	50564	1	69856	1	32590	1	21228	23461	56843	1	1	30441	32279	1	1	1	-0.975975	0.983363	0.975378	-0.975975	-0.975975	1.03261	-0.975975	1.09254	-0.975975	0.951152	-0.975975	0.871653	0.890202	1.05431	-0.975975	-0.975975	0.938502	0.949374	-0.975975	-0.975975	-0.975975	C13 H31 N4	C13 H31 N4	243.255	15.479	[ C13 H31 N4, tgt=, overall=35.92, db=0.00, mfg=71.84 ]	FindByFormula	11
C9 H6 N7 O2	169154	162303	280425	1	268175	163398	1	342071	1	246404	231000	1	115454	372950	73560	86992	127427	55325	125843	4759	104802	0.498435	0.489735	0.604816	-2.03505	0.595416	0.49115	-2.03505	0.646634	-2.03505	0.577598	0.564013	-2.03505	0.418058	0.664823	0.323194	0.358489	0.438823	0.263242	0.43619	-0.253025	0.397686	C9 H6 N7 O2	C9 H6 N7 O2	244.057	2.627	[ C9 H6 N7 O2, tgt=, overall=38.59, db=0.00, mfg=77.18 ]	FindByFormula	18
biotin	484944	461992	520862	445707	499059	476466	475878	484388	513076	510543	458792	452795	425920	473612	473420	446349	516245	400198	456175	455346	477074	0.483432	-0.272457	1.59736	-0.831923	0.930712	0.208481	0.18923	0.465562	1.36255	1.28541	-0.38083	-0.585951	-1.53987	0.114803	0.108496	-0.809478	1.45856	-2.511	-0.469993	-0.498375	0.22835	C10 H16 N2 O3 S	biotin	244.088	7.109	biotin [ C10 H16 N2 O3 S, tgt=, overall=94.56, db=94.56 ]	FindByFormula	22
C8 H20 N8 O	35068	23702	18360	14762	7983	1679	7551	16951	4603	1	1	1	1	137070	140294	18138	19411	29678	6329	7436	17054	0.660177	0.560401	0.495353	0.439797	0.283218	-0.1139	0.269047	0.475015	0.142974	-2.00534	-2.00534	-2.00534	-2.00534	1.0074	1.01332	0.492254	0.509531	0.617671	0.224082	0.265138	0.476558	C8 H20 N8 O	C8 H20 N8 O	244.173	7.055	[ C8 H20 N8 O, tgt=, overall=38.90, db=0.00, mfg=77.79 ]	FindByFormula	18
C5 H15 N3 S4	125569	128607	125483	124188	127843	126603	126911	129793	108005	147858	151888	104953	111319	143338	137501	137482	137216	125579	138095	115326	141503	-0.275274	-0.0278339	-0.282376	-0.389743	-0.0895091	-0.19039	-0.165238	0.0671763	-1.8349	1.41598	1.69432	-2.13159	-1.52206	1.09464	0.664305	0.662882	0.642834	-0.274453	0.708929	-1.15604	0.961268	C5 H15 N3 S4	C5 H15 N3 S4	245.013	8.907	[ C5 H15 N3 S4, tgt=, overall=38.07, db=0.00, mfg=76.14 ]	FindByFormula	22
C12 H23 N O4	348066	321782	384590	474117	367540	474200	374216	442243	353502	472891	139864	166814	162665	188846	154497	140434	209848	143801	193655	150798	219856	0.616902	0.450556	0.828307	1.27168	0.732238	1.27205	0.770375	1.12423	0.649734	1.26619	-1.31465	-0.941341	-0.994698	-0.678522	-1.10384	-1.30603	-0.455115	-1.25584	-0.625249	-1.15519	-0.356414	C12 H23 N O4	C12 H23 N O4	245.161	6.239	[ C12 H23 N O4, tgt=, overall=48.06, db=0.00, mfg=96.11 ]	FindByFormula	22
245.9852@8.425002	129954	100292	113915	116653	96894	93812	109354	110319	104901	98409	148923	157489	161839	146512	135003	109482	123649	118496	100993	121255	100429	0.663847	-0.823881	-0.0925394	0.0438404	-1.0218	-1.20742	-0.327175	-0.276722	-0.565887	-0.93272	1.4462	1.76733	1.92378	1.35247	0.882715	-0.320457	0.37828	0.133852	-0.78389	0.266018	-0.816047		245.9852@8.425002	245.985	8.425		FindByFormula	22
isopentenyldiphosphate	427313	581031	781070	959196	619590	289277	774174	394476	1546984	912870	104302	133202	96254	77042	73150	61769	81515	86380	94168	82449	126444	0.485188	0.762404	1.02931	1.21464	0.82037	0.133234	1.02131	0.413055	1.64583	1.16998	-0.787034	-0.566393	-0.859478	-1.06033	-1.10709	-1.25966	-1.00942	-0.95712	-0.879243	-0.999139	-0.613365	C5 H12 O7 P2	isopentenyldiphosphate	246.008	1.464	isopentenyldiphosphate [ C5 H12 O7 P2, tgt=, overall=22.71, db=22.71 ]	FindByFormula	22
C13 H10 O5	130943	99361	44893	33260	74697	70278	99008	43287	109290	70362	87380	313756	310050	110157	62269	33188	80435	75046	61591	47312	78049	0.881688	0.407616	-0.957008	-1.47217	-0.0824588	-0.187201	0.401505	-1.01958	0.571212	-0.185151	0.186911	2.38265	2.36224	0.584787	-0.395028	-1.47589	0.0446629	-0.0744518	-0.413832	-0.866862	-0.00706005	C13 H10 O5	C13 H10 O5	246.055	11.56	[ C13 H10 O5, tgt=, overall=41.62, db=0.00, mfg=83.23 ]	FindByFormula	22
C10 H12 N7 O	268933	262838	193699	217197	192010	166226	1	203688	251756	330840	442807	399108	248176	1	435535	518362	254018	248379	253675	275412	245414	0.304636	0.298429	0.215789	0.246789	0.213418	0.174377	-3.08027	0.229403	0.286766	0.360726	0.439648	0.411517	0.282888	-3.08027	0.435165	0.482301	0.289188	0.28311	0.288822	0.311081	0.279858	C10 H12 N7 O	C10 H12 N7 O	246.114	3.634	[ C10 H12 N7 O, tgt=, overall=48.16, db=0.00, mfg=96.31 ]	FindByFormula	20
3,3'-diindolylmethane	493925	461881	506502	456203	546384	419128	381519	336617	113689	92144	17978	89441	82043	521876	449509	549378	463301	373560	443699	397693	425694	0.655192	0.580301	0.683266	0.56649	0.767891	0.471853	0.366885	0.227082	-0.98486	-1.21945	-3.04405	-1.2527	-1.34909	0.716651	0.549986	0.773991	0.583728	0.343347	0.535461	0.413242	0.489209	C17 H14 N2	3,3'-diindolylmethane	246.116	3.435	3,3'-diindolylmethane [ C17 H14 N2, tgt=, overall=88.79, db=88.79 ]	FindByFormula	22
C6 H14 N8 O3	208337	244625	197638	193878	245985	246039	231748	143964	165358	140493	98148	117987	88249	203100	162969	102060	187404	165645	169722	143217	152682	0.813005	1.34995	0.636708	0.572475	1.36849	1.36922	1.16912	-0.422924	0.0403905	-0.504537	-1.70397	-1.08834	-2.05948	0.727869	-0.00827617	-1.57327	0.458903	0.0461865	0.127498	-0.440317	-0.226312	C6 H14 N8 O3	C6 H14 N8 O3	246.119	2.218	[ C6 H14 N8 O3, tgt=, overall=40.56, db=0.00, mfg=81.13 ]	FindByFormula	22
C17 H29 N	10691	1	1	17009	1	9366	1	14163	1	21533	152708	21902	18146	33404	141009	156258	14772	128415	23798	128444	12919	0.355837	-1.56758	-1.56758	0.452108	-1.56758	0.328404	-1.56758	0.414144	-1.56758	0.501005	0.907149	0.504528	0.465524	0.592041	0.890624	0.911914	0.422873	0.871227	0.521741	0.871274	0.395084	C17 H29 N	C17 H29 N	247.229	14.146	[ C17 H29 N, tgt=, overall=38.26, db=0.00, mfg=76.51 ]	FindByFormula	16
C11 H Cl O3 S	206996	233682	209881	218713	219951	187791	185512	190126	211061	199764	147920	242847	184975	207317	211452	203177	86574	222518	165877	227819	204341	0.332847	0.635699	0.367418	0.470364	0.48446	0.0896661	0.0591698	0.120529	0.381418	0.244029	-0.506384	0.731781	0.0519321	0.336717	0.38604	0.28634	-1.84423	0.51344	-0.220233	0.572237	0.300607	C11 H Cl O3 S	C11 H Cl O3 S	247.914	33.229	[ C11 H Cl O3 S, tgt=, overall=23.81, db=0.00, mfg=47.62 ]	FindByFormula	22
C11 H26 N3 O3	676599	40456	132677	177407	84281	122348	39565	90712	117627	70113	74204	508834	424509	190199	730540	497609	76740	310349	50602	102121	52261	1.72994	-1.34257	-0.0470775	0.26982	-0.54202	-0.13548	-1.36686	-0.461813	-0.178402	-0.742771	-0.680915	1.41913	1.22149	0.345764	1.81361	1.39479	-0.64426	0.879828	-1.09849	-0.332593	-1.0633	C11 H26 N3 O3	C11 H26 N3 O3	248.195	13.477	[ C11 H26 N3 O3, tgt=, overall=44.91, db=0.00, mfg=89.82 ]	FindByFormula	22
C5 H12 Cl N O6 S	218241	162629	90109	78504	76319	117971	75187	69317	71565	45408	74569	114158	125405	131034	112356	62235	77073	63382	60211	84853	66817	2.47395	1.69427	0.129098	-0.236369	-0.311198	0.843274	-0.350807	-0.566288	-0.481684	-1.68758	-0.372686	0.756183	1.00527	1.12166	0.714005	-0.851973	-0.285135	-0.803561	-0.939613	-0.0302128	-0.663659	C5 H12 Cl N O6 S	C5 H12 Cl N O6 S	249.008	8.375	[ C5 H12 Cl N O6 S, tgt=, overall=23.81, db=0.00, mfg=47.62 ]	FindByFormula	22
C16 H11 N O2	98563	68165	71209	77208	84805	87897	71545	66040	75579	79789	92745	67670	88419	94084	101591	92411	91525	103508	80645	58966	85434	1.24437	-1.15377	-0.869663	-0.343666	0.266674	0.499559	-0.839055	-1.35973	-0.482338	-0.129825	0.848702	-1.20117	0.538059	0.941917	1.44115	0.825238	0.762587	1.56272	-0.0604244	-2.09654	0.314726	C16 H11 N O2	C16 H11 N O2	249.08	21.764	[ C16 H11 N O2, tgt=, overall=38.41, db=0.00, mfg=76.81 ]	FindByFormula	22
C5 N O7 S2	334279	365032	418238	446757	451001	469704	486373	466366	516663	576225	145407	72439	135339	151544	134546	123140	149544	125272	139514	140892	145268	0.482457	0.615935	0.822295	0.922339	0.936679	0.998304	1.05119	0.987486	1.14282	1.3083	-0.780043	-1.83682	-0.888866	-0.717346	-0.897778	-1.03213	-0.737495	-1.00609	-0.842787	-0.827881	-0.781493	C5 N O7 S2	C5 N O7 S2	249.913	1.219	[ C5 N O7 S2, tgt=, overall=31.13, db=0.00, mfg=62.26 ]	FindByFormula	22
C13 H2 N2 S2	76451	140867	72296	11151	78161	1	157601	1	144006	74445	134481	43937	102635	14836	1	108012	45538	110057	10826	130141	1	0.554465	0.681243	0.542874	0.155126	0.559054	-1.77803	0.704528	-1.77803	0.685815	0.54895	0.67162	0.439568	0.615561	0.214354	-1.77803	0.626153	0.446992	0.630044	0.14899	0.664815	-1.77803	C13 H2 N2 S2	C13 H2 N2 S2	249.965	33.772	[ C13 H2 N2 S2, tgt=, overall=28.03, db=0.00, mfg=56.07 ]	FindByFormula	17
C10 H14 N6 O2	142716	123381	148963	102887	140162	139766	124382	158495	156540	125793	116508	107776	101289	135873	98816	258495	93960	104984	107934	126293	86079	0.575194	-0.046048	0.758015	-0.821191	0.498139	0.48606	-0.0115656	1.0227	0.969733	0.0365699	-0.290641	-0.623087	-0.88799	0.365512	-0.993474	3.11009	-1.20851	-0.735093	-0.616836	0.0535008	-1.58234	C10 H14 N6 O2	C10 H14 N6 O2	250.116	12.95	[ C10 H14 N6 O2, tgt=, overall=40.71, db=0.00, mfg=81.42 ]	FindByFormula	22
C10 H16 N7 O	1100310	1014898	895021	1005831	996488	921626	896604	1291829	1088658	958460	1130937	1100879	915390	1356430	1197283	1753172	942079	949578	929316	1112930	898196	0.27408	-0.218104	-0.983732	-0.272767	-0.329613	-0.805312	-0.972974	1.2515	0.20923	-0.566617	0.441306	0.277229	-0.846672	1.54873	0.788546	3.11152	-0.671619	-0.623317	-0.7547	0.343536	-0.962167	C10 H16 N7 O	C10 H16 N7 O	250.14	7.835	[ C10 H16 N7 O, tgt=, overall=48.07, db=0.00, mfg=96.14 ]	FindByFormula	22
C14 H24 N3 O	1	1	1	79475	74305	1	6471	1	5569	1	70110	1	1	597395	547075	607558	731136	694795	872280	727901	899033	-1.14547	-1.14547	-1.14547	0.645914	0.635235	-1.14547	0.247713	-1.14547	0.22388	-1.14547	0.626009	-1.14547	-1.14547	0.966166	0.952195	0.968844	0.99824	0.990145	1.02626	0.997536	1.03106	C14 H24 N3 O	C14 H24 N3 O	250.191	19.14	[ C14 H24 N3 O, tgt=, overall=48.33, db=0.00, mfg=96.67 ]	FindByFormula	13
250.2836@7.8560014	29139	23115	26524	23871	27457	21085	20762	31014	28676	20685	24962	22145	19796	31822	29276	47417	14307	23647	19944	24561	18826	0.756833	-0.197116	0.369533	-0.0645526	0.511929	-0.575735	-0.639321	1.0137	0.690859	-0.654623	0.119526	-0.373696	-0.835569	1.11964	0.776151	2.76239	-2.17314	-0.103388	-0.80489	0.05282	-1.04251		250.2836@7.8560014	250.284	7.856		FindByFormula	22
C10 H4 Cl N2 O2 S	310884	294868	245321	322863	304154	162986	345283	254260	255346	313551	225385	276016	227536	226887	165008	256279	248337	144947	229593	226313	220273	1.0345	0.800358	-0.0140053	1.20187	0.937614	-1.82416	1.49908	0.144425	0.163294	1.07232	-0.389217	0.507879	-0.347166	-0.359814	-1.76958	0.179442	0.0400846	-2.34341	-0.307327	-0.371027	-0.490778	C10 H4 Cl N2 O2 S	C10 H4 Cl N2 O2 S	250.971	1.502	[ C10 H4 Cl N2 O2 S, tgt=, overall=23.80, db=0.00, mfg=47.61 ]	FindByFormula	22
C5 H2 N O5 S3	277767	296492	342388	389236	351080	411386	392973	357114	386416	490530	130858	142574	151114	182068	102760	139634	137078	72169	120500	137420	121008	0.445831	0.56018	0.812458	1.03725	0.856401	1.13426	1.05399	0.886272	1.0245	1.44268	-0.873484	-0.723181	-0.621211	-0.294575	-1.29718	-0.759705	-0.792086	-1.91661	-1.01803	-0.78772	-1.01066	C5 H2 N O5 S3	C5 H2 N O5 S3	251.91	1.171	[ C5 H2 N O5 S3, tgt=, overall=29.27, db=0.00, mfg=58.53 ]	FindByFormula	22
C11 H12 N2 O3 S	111085	31396	226024	1	7457	88936	108545	168765	1	64098	121355	1	121354	64034	87416	51066	1	1	1	1	68242	0.733094	0.498957	0.864714	-1.41962	0.232597	0.691889	0.728808	0.810585	-1.41962	0.631205	0.749478	-1.41962	0.749476	0.63102	0.688695	0.58909	-1.41962	-1.41962	-1.41962	-1.41962	0.642813	C11 H12 N2 O3 S	C11 H12 N2 O3 S	252.058	3.092	[ C11 H12 N2 O3 S, tgt=, overall=34.45, db=0.00, mfg=68.90 ]	FindByFormula	15
C14 H20 O2 S	11740	27301	32470	27604	37388	28357	34991	41210	52206	39501	17560	9966	21805	15523	12184	21188	23864	13246	9344	19026	21193	-1.31415	0.356386	0.699616	0.378233	0.978789	0.431508	0.84763	1.17146	1.63964	1.08761	-0.517162	-1.63843	-0.0885721	-0.761237	-1.24067	-0.145393	0.0900416	-1.07524	-1.766	-0.358443	-0.144926	C14 H20 O2 S	C14 H20 O2 S	252.117	1.115	[ C14 H20 O2 S, tgt=, overall=36.98, db=0.00, mfg=73.96 ]	FindByFormula	22
C11 H16 N4 O3	9665422	9395063	8750155	7208746	9341285	8376676	8178215	10962475	10388435	10306643	10963254	7415642	8379845	12957334	11022408	13689121	7924392	8976818	7113771	9402360	8654455	0.21814	0.0547767	-0.354727	-1.47059	0.0217127	-0.605916	-0.743988	0.943285	0.633559	0.588033	0.943689	-1.30764	-0.603731	1.90601	0.974674	2.22237	-0.925539	-0.207459	-1.54696	0.0592456	-0.418054	C11 H16 N4 O3	C11 H16 N4 O3	252.12	5.197	[ C11 H16 N4 O3, tgt=, overall=47.97, db=0.00, mfg=95.94 ]	FindByFormula	22
C8 H18 N3 O6	4456732	4227540	4247936	4061864	4543524	3953887	4082459	5597378	4920911	4884103	4794816	4048856	2921238	5722310	4999050	6181051	3646094	3826796	3348693	4183163	3943763	0.163423	-0.140104	-0.11243	-0.369941	0.274302	-0.524844	-0.340869	1.47353	0.733027	0.689863	0.583795	-0.388381	-2.26504	1.60044	0.823605	2.04379	-0.990759	-0.712665	-1.47993	-0.200773	-0.539582	C8 H18 N3 O6	C8 H18 N3 O6	252.123	5.199	[ C8 H18 N3 O6, tgt=, overall=47.33, db=0.00, mfg=94.66 ]	FindByFormula	22
C10 H18 N7 O	272788	326931	239223	258057	289775	247624	218315	298800	291331	353958	349605	319294	283269	461604	375705	436619	285989	298229	234495	280728	280240	-0.448625	0.501116	-1.13737	-0.739836	-0.131739	-0.956315	-1.61712	0.0291413	-0.103645	0.91777	0.852858	0.377124	-0.250856	2.31064	1.23055	2.01874	-0.200729	0.0191062	-1.24208	-0.298126	-0.307246	C10 H18 N7 O	C10 H18 N7 O	252.156	6.543	[ C10 H18 N7 O, tgt=, overall=49.00, db=0.00, mfg=98.00 ]	FindByFormula	22
<none> Esi+5.1989994	293062	272845	249996	208296	203426	196895	251937	247008	213072	231609	234613	185712	189198	293434	256457	326642	184790	201952	203804	234564	225478	1.51804	1.08335	0.551478	-0.558272	-0.702147	-0.90059	0.598512	0.478354	-0.42041	0.0869041	0.16527	-1.25619	-1.14309	1.52575	0.70665	2.17775	-1.28645	-0.746375	-0.690859	0.163991	-0.0762511	<none>	<none> Esi+5.1989994	252.261	5.199	[ <none>, tgt= ]	FindByFormula	22
C9 H2 O7 S	186986	235301	210475	280066	245316	228891	227240	220072	241936	216451	115241	132745	109363	147329	94806	117132	132132	124349	150456	105112	87764	0.394842	1.03873	0.726355	1.52664	1.1555	0.96135	0.941067	0.851271	1.11663	0.804792	-0.961131	-0.564978	-1.1078	-0.272952	-1.50798	-0.915533	-0.577949	-0.748026	-0.214112	-1.21887	-1.7242	C9 H2 O7 S	C9 H2 O7 S	253.952	1.521	[ C9 H2 O7 S, tgt=, overall=32.90, db=0.00, mfg=65.79 ]	FindByFormula	22
C8 N O9	91480	59785	101364	106203	61871	100169	78252	112898	31347	84727	72821	49342	101255	52368	115244	108886	75077	90700	53521	94956	78456	0.425441	-0.84101	0.730906	0.869753	-0.7389	0.695597	-0.039575	1.05176	-2.76328	0.197123	-0.253734	-1.4126	0.727706	-1.23539	1.113	0.944034	-0.162898	0.399946	-1.17054	0.536475	-0.0318245	C8 N O9	C8 N O9	253.962	33.18	[ C8 N O9, tgt=, overall=33.08, db=0.00, mfg=66.16 ]	FindByFormula	22
C8 H18 Cl2 N5	27875	36375	34473	40564	42048	33485	35290	39585	32460	28833	25635	22926	33614	28259	36430	34384	24734	27134	31340	20137	21774	-0.473553	0.841685	0.576285	1.38032	1.55788	0.432589	0.692035	1.25959	0.27896	-0.306569	-0.887519	-1.43944	0.451591	-0.40594	0.849149	0.563516	-1.06433	-0.606694	0.10544	-2.08044	-1.69421	C8 H18 Cl2 N5	C8 H18 Cl2 N5	254.089	1.533	[ C8 H18 Cl2 N5, tgt=, overall=23.81, db=0.00, mfg=47.62 ]	FindByFormula	22
C15 H18 N4	142259	70236	79102	81218	61856	87497	59901	74412	92797	45703	62880	102787	52434	129721	137174	117641	95687	94309	64731	73373	77356	1.83024	-0.462489	-0.0763213	0.00943548	-0.875215	0.251339	-0.979544	-0.27487	0.442381	-1.85835	-0.821879	0.774517	-1.41204	1.53052	1.712	1.21299	0.542006	0.494884	-0.727634	-0.320549	-0.148829	C15 H18 N4	C15 H18 N4	254.153	13.616	[ C15 H18 N4, tgt=, overall=38.06, db=0.00, mfg=76.12 ]	FindByFormula	22
Palmitoleicacid Esi+17.155	217676	146978	119804	133893	95909	121809	116902	142398	191450	203902	16738	14349	1	7402	17714	12262	34089	10779	5003	5121	8478	0.793646	0.645426	0.568273	0.610236	0.484315	0.574537	0.559018	0.633479	0.745193	0.768976	-0.174545	-0.232667	-3.84507	-0.482489	-0.153155	-0.291988	0.0939076	-0.340638	-0.630327	-0.621529	-0.431265	C16 H30 O2	Palmitoleicacid Esi+17.155	254.222	17.155	Palmitoleicacid [ C16 H30 O2, tgt=, overall=84.45, db=84.45 ]	FindByFormula	21
C7 H N3 O4 S2	561407	265899	429635	573289	220667	529368	395458	538854	161734	509671	541579	111421	572397	396752	597619	568683	452634	568210	311415	600318	468445	0.650757	-0.98067	0.0667843	0.696479	-1.38772	0.522482	-0.114168	0.561254	-2.06598	0.439703	0.572264	-2.87945	0.693082	-0.10704	0.787212	0.678871	0.180624	0.677052	-0.635729	0.797051	0.255575	C7 H N3 O4 S2	C7 H N3 O4 S2	254.936	33.165	[ C7 H N3 O4 S2, tgt=, overall=23.80, db=0.00, mfg=47.60 ]	FindByFormula	22
uridine	220674	153065	32901	67687	24079	53356	16989	47864	1	1	1	1	1	1	1	3083	3715	1	1	1	1	1.41914	1.35082	1.06373	1.19845	1.00544	1.15402	0.940306	1.13373	-0.878638	-0.878638	-0.878638	-0.878638	-0.878638	-0.878638	-0.878638	0.621597	0.65642	-0.878638	-0.878638	-0.878638	-0.878638	C9 H12 N2 O6	uridine	255.06	9.435	uridine [ C9 H12 N2 O6, tgt=, overall=67.88, db=67.88 ]	FindByFormula	10
C16 H33 N O	243286	155366	171804	174776	122592	129824	244573	126368	217239	267663	413951	183081	176958	136702	180013	313264	119057	152423	103653	113675	205445	0.852385	-0.397046	-0.116849	-0.0690639	-1.05713	-0.897437	0.867085	-0.972611	0.53689	1.11843	2.33322	0.0602753	-0.0344951	-0.753611	0.0131903	1.55673	-1.13865	-0.450326	-1.52467	-1.26753	0.381373	C16 H33 N O	C16 H33 N O	255.255	23.283	[ C16 H33 N O, tgt=, overall=41.17, db=0.00, mfg=82.33 ]	FindByFormula	22
C17 H37 N	437472	482720	258458	475736	297876	245428	532209	235658	631455	306823	628893	176846	147290	223728	690945	373206	491179	554830	405650	336726	177601	0.526922	0.739281	-0.608569	0.707838	-0.302315	-0.720181	0.94986	-0.807824	1.31879	-0.238462	1.31002	-1.42727	-1.82184	-0.919912	1.51304	0.184122	0.776763	1.03967	0.36398	-0.0378097	-1.41808	C17 H37 N	C17 H37 N	255.291	18.024	[ C17 H37 N, tgt=, overall=45.31, db=0.00, mfg=90.62 ]	FindByFormula	22
1-Hexadecanal	213386	170920	174216	144796	196412	167924	178085	176398	185500	196744	178879	229333	154986	173974	200589	170721	183291	193983	146528	233135	142844	1.27875	-0.398064	-0.253728	-1.65143	0.652421	-0.531691	-0.0877527	-0.159681	0.220491	0.665179	-0.0541362	1.82336	-1.13754	-0.264237	0.811423	-0.406865	0.129971	0.558385	-1.56159	1.9476	-1.754	C16 H32 O	1-Hexadecanal	257.27	19.142	1-Hexadecanal [ C16 H32 O, tgt=, overall=85.51, db=85.51 ]	FindByFormula	22
Cystine	94195	135442	112650	151879	116776	159012	108994	145229	319258	429301	23090	13104	20871	6902	14626	13508	12764	17333	25281	16610	22822	0.497131	0.788409	0.640629	0.880273	0.669479	0.917083	0.614167	0.844365	1.47611	1.71364	-0.630495	-1.08483	-0.711531	-1.59902	-0.9967	-1.06048	-1.10591	-0.860506	-0.557788	-0.894679	-0.639858	C6 H12 N2 O4 S2	Cystine	258.034	7.847	Cystine [ C6 H12 N2 O4 S2, tgt=, overall=62.96, db=62.96 ]	FindByFormula	22
258.0651@18.384	96865	103137	95916	103786	134464	98034	98553	120697	116140	86569	109902	83063	76516	114311	108404	179674	59483	90950	81315	101553	71729	-0.0777995	0.197994	-0.121084	0.225564	1.36392	-0.0250711	-0.00185389	0.889118	0.719943	-0.571783	0.477263	-0.753516	-1.11441	0.650163	0.416933	2.63804	-2.22131	-0.354773	-0.847013	0.129958	-1.3984		258.0651@18.384	258.065	18.384		FindByFormula	22
C12 H24 N3 O3 Esi+25.679995	306134	263344	271781	305357	296983	292240	247977	278553	263126	295556	272656	234039	298280	278666	299523	321066	246145	287016	295647	309031	244874	0.876605	-0.75449	-0.412865	0.849091	0.547842	0.373421	-1.40587	-0.14622	-0.76347	0.495665	-0.378033	-2.03256	0.59505	-0.141837	0.640095	1.39255	-1.48619	0.178016	0.499002	0.978654	-1.54228	C12 H24 N3 O3	C12 H24 N3 O3 Esi+25.679995	258.18	25.68	[ C12 H24 N3 O3, tgt=, overall=47.44, db=0.00, mfg=94.87 ]	FindByFormula	22
C12 H24 N3 O3	222653	257517	221921	194954	225605	293745	229234	240007	237205	416583	255380	229587	224176	249294	244663	240540	263296	270012	395330	245287	226436	-0.666203	0.152739	-0.684736	-1.41409	-0.592052	0.893742	-0.502218	-0.243681	-0.309787	2.86056	0.105828	-0.493555	-0.627821	-0.0299569	-0.135517	-0.231193	0.27768	0.419471	2.56577	-0.121182	-0.571354	C12 H24 N3 O3	C12 H24 N3 O3	258.182	16.859	[ C12 H24 N3 O3, tgt=, overall=39.71, db=0.00, mfg=79.42 ]	FindByFormula	22
C10 H N3 S3	34386	6749	25107	39068	24577	30355	42556	37218	11209	12874	32949	16830	32672	16437	41366	28096	25150	36164	9286	44408	41678	0.563977	-2.44068	-0.016381	0.79954	-0.0557521	0.333887	0.957345	0.710021	-1.5045	-1.24894	0.485203	-0.754481	0.469624	-0.798082	0.90501	0.191181	-0.0132241	0.657007	-1.85181	1.03595	0.918875	C10 H N3 S3	C10 H N3 S3	258.938	33.158	[ C10 H N3 S3, tgt=, overall=27.28, db=0.00, mfg=54.55 ]	FindByFormula	22
C3 H2 Cl2 N4 O2 S2	96429	54212	121918	74633	90394	73080	110233	80256	42375	85829	87968	17528	71336	125270	94252	35469	123180	76203	133925	66358	114010	0.513949	-0.61416	0.973378	0.0120449	0.387349	-0.0291449	0.77602	0.15433	-1.09671	0.28584	0.33406	-2.8259	-0.0764594	1.02651	0.469219	-1.44519	0.99355	0.0528254	1.15738	-0.218157	0.842011	C3 H2 Cl2 N4 O2 S2	C3 H2 Cl2 N4 O2 S2	259.905	33.353	[ C3 H2 Cl2 N4 O2 S2, tgt=, overall=23.73, db=0.00, mfg=47.46 ]	FindByFormula	22
C11 O6 S	186557	188163	227881	261196	251282	247333	265661	282790	324089	306026	39218	41926	45842	35698	38758	30649	39947	32049	36895	41496	9039	0.65304	0.660922	0.83702	0.962485	0.926904	0.912338	0.97807	1.03552	1.16087	1.10813	-0.78102	-0.719624	-0.637517	-0.867491	-0.791869	-1.00771	-0.764084	-0.96664	-0.837165	-0.729103	-2.13047	C11 O6 S	C11 O6 S	259.938	1.176	[ C11 O6 S, tgt=, overall=34.99, db=0.00, mfg=69.97 ]	FindByFormula	22
C7 H4 N2 O7 S	25669	19470	31451	23579	24133	30587	31485	16785	26805	33050	37973	27975	51091	29847	30367	26176	26877	35262	28372	15713	29403	-0.267586	-1.33312	0.515527	-0.594976	-0.505449	0.408147	0.519693	-1.90515	-0.100653	0.706696	1.24197	0.0640398	2.38585	0.313737	0.38032	-0.192188	-0.0903097	0.956434	0.118363	-2.15956	0.255961	C7 H4 N2 O7 S	C7 H4 N2 O7 S	259.975	8.361	[ C7 H4 N2 O7 S, tgt=, overall=35.00, db=0.00, mfg=70.00 ]	FindByFormula	22
C6 H4 N4 O8 Esi+1.1650002	510105	850383	587267	391963	554916	444326	355494	80874	116025	100899	862370	1229853	955868	998263	973592	765725	1030979	985684	1215790	983932	992546	-0.060712	0.540971	0.105125	-0.370873	0.0384154	-0.223249	-0.485847	-2.22898	-1.80407	-1.96852	0.557449	0.975351	0.678635	0.729727	0.700266	0.417514	0.767692	0.714798	0.961812	0.712703	0.722965	C6 H4 N4 O8	C6 H4 N4 O8 Esi+1.1650002	260.002	1.165	[ C6 H4 N4 O8, tgt=, overall=40.66, db=0.00, mfg=81.31 ]	FindByFormula	22
C6 H4 N4 O8	567460	534617	486635	402755	367683	456599	362932	117281	114847	101151	1044979	1229724	933416	1323815	977351	979539	1024598	989867	1248799	942752	993648	0.0203947	-0.0543473	-0.172239	-0.409413	-0.52363	-0.252108	-0.539936	-1.95613	-1.98242	-2.14162	0.78586	0.989948	0.64432	1.08238	0.701982	0.704785	0.761167	0.717933	1.00924	0.656797	0.722713	C6 H4 N4 O8	C6 H4 N4 O8	260.002	1.206	[ C6 H4 N4 O8, tgt=, overall=42.08, db=0.00, mfg=84.17 ]	FindByFormula	22
C9 H18 N5 O4	199940	189012	169234	102177	156540	125254	162115	85196	78492	57163	268067	270593	282148	338571	273742	255556	335978	270429	288842	282668	330878	0.112315	0.00492084	-0.206266	-1.17037	-0.355246	-0.781273	-0.288382	-1.51764	-1.67424	-2.28011	0.672574	0.690495	0.770393	1.11872	0.712603	0.581251	1.10403	0.689335	0.815195	0.773911	1.0748	C9 H18 N5 O4	C9 H18 N5 O4	260.134	1.585	[ C9 H18 N5 O4, tgt=, overall=39.95, db=0.00, mfg=79.89 ]	FindByFormula	22
260.1944@12.727998	26741	26671	21510	27328	25359	24080	25388	31312	33160	24496	27500	23261	25934	28815	29181	52997	24204	25647	21784	27646	18938	0.0641442	0.0511813	-1.01217	0.171504	-0.198231	-0.454121	-0.192583	0.844402	1.12793	-0.369431	0.202529	-0.62522	-0.0873734	0.433487	0.495896	3.44637	-0.428722	-0.142395	-0.949589	0.228713	-1.64185		260.1944@12.727998	260.194	12.728		FindByFormula	22
C9 H11 N O6 S	72529	62857	15711	29756	16742	21290	8813	15924	1	1	1	1	1	18885	18589	1	1	1	1	1	1	1.2924	1.26451	0.994285	1.11876	1.00667	1.05351	0.88161	0.99691	-0.888823	-0.888823	-0.888823	-0.888823	-0.888823	1.03015	1.02707	-0.888823	-0.888823	-0.888823	-0.888823	-0.888823	-0.888823	C9 H11 N O6 S	C9 H11 N O6 S	261.03	9.325	[ C9 H11 N O6 S, tgt=, overall=30.08, db=0.00, mfg=60.16 ]	FindByFormula	10
<none> Esi+5.1129994	95700	92639	86438	91891	97621	81886	74995	118522	78649	108995	114108	108384	92500	168134	143550	165817	84919	84795	91299	101829	92723	-0.218784	-0.366376	-0.680944	-0.40319	-0.128546	-0.926571	-1.32569	0.752303	-1.1097	0.371838	0.579979	0.346315	-0.373195	2.33988	1.62215	2.27688	-0.761439	-0.768078	-0.432531	0.0630696	-0.362258	<none>	<none> Esi+5.1129994	261.269	5.113	[ <none>, tgt= ]	FindByFormula	22
C7 H2 O9 S	86477	98552	130215	146815	121239	105894	158713	100471	157561	141575	63273	30402	25502	35685	24804	42945	41230	46033	48190	46732	58819	0.326975	0.536166	0.982058	1.17409	0.867747	0.651167	1.29881	0.567031	1.28715	1.11593	-0.173041	-1.3461	-1.62738	-1.08967	-1.6718	-0.793281	-0.858506	-0.682148	-0.608859	-0.658027	-0.289864	C7 H2 O9 S	C7 H2 O9 S	261.937	1.177	[ C7 H2 O9 S, tgt=, overall=30.00, db=0.00, mfg=60.00 ]	FindByFormula	22
261.9564@8.406999	67444	97768	90979	89328	76752	88641	98983	73012	84357	94862	111420	175066	173609	80371	123221	111860	73756	114210	100377	83124	116615	-1.51154	-0.0108738	-0.301747	-0.375763	-0.98903	-0.406964	0.0390495	-1.19094	-0.607175	-0.132826	0.517417	2.34367	2.30989	-0.802813	0.9243	0.533345	-1.14996	0.61737	0.0955666	-0.66669	0.701598		261.9564@8.406999	261.956	8.407		FindByFormula	22
4-Hydroxy-3-methylbut-2-enyldiphosphate	227110	411561	210620	244371	426487	245229	97542	55906	97421	47345	813499	752543	335636	337990	297846	759926	525184	737000	730191	672686	675537	-0.285053	0.374365	-0.36866	-0.203804	0.413878	-0.199916	-1.22246	-1.83982	-1.22383	-2.02418	1.13013	1.04374	0.148175	0.155926	0.0156859	1.05457	0.644767	1.02059	1.0103	0.919315	0.924006	C5 H12 O8 P2	4-Hydroxy-3-methylbut-2-enyldiphosphate	262	1.273	4-Hydroxy-3-methylbut-2-enyldiphosphate [ C5 H12 O8 P2, tgt=, overall=76.14, db=76.14 ]	FindByFormula	22
2-(6'-methylthio)hexylmalate	254893	232856	270658	292196	243953	274554	223645	281901	280556	329496	435155	358224	309300	356033	378118	350739	343486	331475	379742	389619	371527	-1.11858	-1.61529	-0.788914	-0.368305	-1.35955	-0.710408	-1.83699	-0.565341	-0.591617	0.291636	1.81951	0.750838	-0.0558188	0.71714	1.04773	0.634842	0.520053	0.324535	1.07128	1.21233	0.951134	C11 H18 O5 S	2-(6'-methylthio)hexylmalate	262.089	2.45	2-(6'-methylthio)hexylmalate [ C11 H18 O5 S, tgt=, overall=32.16, db=32.16 ]	FindByFormula	22
C8 H18 N6 O4	1443980	1408063	1389101	230638	1411857	1369489	1289956	1510054	1362802	1345799	1559673	1574389	20794	161721	1531387	1581600	206444	184190	1549444	1519513	1568918	0.540649	0.519148	0.507575	-1.02514	0.521446	0.495438	0.444367	0.578843	0.49126	0.480542	0.606441	0.614457	-3.07909	-1.32815	0.590817	0.618357	-1.11974	-1.2171	0.600823	0.584173	0.611486	C8 H18 N6 O4	C8 H18 N6 O4	262.139	0.904	[ C8 H18 N6 O4, tgt=, overall=42.48, db=0.00, mfg=84.97 ]	FindByFormula	22
262.1421@1.523	62586	257837	152968	1	1	1	108097	1	1	229436	82374	1	67343	51430	56806	76929	62076	1	33209	1	9382	0.731634	0.989446	0.894373	-1.27951	-1.27951	-1.27951	0.831148	-1.27951	-1.27951	0.968194	0.781661	-1.27951	0.744974	0.695884	0.713989	0.769208	0.730144	-1.27951	0.616235	-1.27951	0.386057		262.1421@1.523	262.142	1.523		FindByFormula	14
C13 H11 O4 S	479777	483725	532215	546961	486552	508580	614976	616912	580694	502970	320407	352207	354487	319722	306767	331188	340759	321004	345067	331979	338023	0.457688	0.48867	0.849821	0.953135	0.510702	0.678095	1.39622	1.40811	1.17939	0.636162	-1.06858	-0.710852	-0.686457	-1.07667	-1.23304	-0.943469	-0.835772	-1.06155	-0.788276	-0.934453	-0.866245	C13 H11 O4 S	C13 H11 O4 S	263.038	1.516	[ C13 H11 O4 S, tgt=, overall=42.34, db=0.00, mfg=84.68 ]	FindByFormula	22
2-(6'-methylthio)hexylmalicacid	769647	824103	899154	790642	904453	814637	765654	907935	1106286	924286	486334	557572	485111	337335	340747	253561	306436	341286	312273	300249	318642	0.690629	0.832173	1.01263	0.746351	1.02479	0.808252	0.67986	1.03275	1.44185	1.0697	-0.259775	0.0232449	-0.264989	-1.01718	-0.996343	-1.60823	-1.21608	-0.993072	-1.17701	-1.25831	-1.13521	C11 H20 O5 S	2-(6'-methylthio)hexylmalicacid	264.103	1.117	2-(6'-methylthio)hexylmalicacid [ C11 H20 O5 S, tgt=, overall=23.26, db=23.26 ]	FindByFormula	22
C14 H22 N3 O2	32760	126939	42136	9601	16716	3383	10135	1	14027	1	4459	3517	5509	2683416	2476034	1393275	2603499	1337179	1873785	363333	380338	0.120408	0.411754	0.174547	-0.143587	-0.0243163	-0.367953	-0.131944	-2.11593	-0.0620403	-2.11593	-0.308552	-0.359598	-0.263068	1.06804	1.05074	0.927059	1.06154	0.91822	0.990793	0.637951	0.64779	C14 H22 N3 O2	C14 H22 N3 O2	264.171	14.465	[ C14 H22 N3 O2, tgt=, overall=49.05, db=0.00, mfg=98.11 ]	FindByFormula	19
C18 H32 O	31376	38281	41290	33297	35769	35862	30942	37758	49598	38792	21901	19100	22401	11295	2251	7398	7653	15295	10480	2822	10247	0.586133	0.813854	0.900482	0.654164	0.736151	0.739124	0.570186	0.798106	1.11037	0.829036	0.174549	0.0178836	0.200392	-0.583536	-2.43015	-1.06798	-1.02918	-0.236457	-0.669274	-2.17134	-0.695015	C18 H32 O	C18 H32 O	264.246	1.116	[ C18 H32 O, tgt=, overall=40.37, db=0.00, mfg=80.74 ]	FindByFormula	22
<none> Esi+14.461999	1	1	1	1	1	1	1	1	1	1	1	1	1	82521	72683	44255	85788	42016	49947	8493	1	-0.665121	-0.665121	-0.665121	-0.665121	-0.665121	-0.665121	-0.665121	-0.665121	-0.665121	-0.665121	-0.665121	-0.665121	-0.665121	1.54114	1.5164	1.41971	1.5487	1.40959	1.44329	1.098	-0.665121	<none>	<none> Esi+14.461999	264.317	14.462	[ <none>, tgt= ]	FindByFormula	7
C11 H23 N O2 S2	297324	224463	15460	21301	1953	9568	1	4012	1	1	1	1	1	144125	120369	1	1	1	1	1	1	1.56976	1.51702	1.01515	1.07527	0.627065	0.925145	-0.794275	0.76211	-0.794275	-0.794275	-0.794275	-0.794275	-0.794275	1.43392	1.40013	-0.794275	-0.794275	-0.794275	-0.794275	-0.794275	-0.794275	C11 H23 N O2 S2	C11 H23 N O2 S2	265.116	10.822	[ C11 H23 N O2 S2, tgt=, overall=47.66, db=0.00, mfg=95.32 ]	FindByFormula	9
C15 H15 N5	194435	161164	185168	184804	198369	189943	186874	231312	185317	166111	172608	160046	172851	240059	177483	426635	157214	196076	160730	215654	146967	0.0949201	-0.766289	-0.129173	-0.138206	0.186837	-0.0123458	-0.0870879	0.891852	-0.125484	-0.627555	-0.451492	-0.798236	-0.445037	1.06218	-0.32369	3.70094	-0.880155	0.13348	-0.778665	0.570212	-1.18944	C15 H15 N5	C15 H15 N5	265.131	16.063	[ C15 H15 N5, tgt=, overall=39.04, db=0.00, mfg=78.08 ]	FindByFormula	22
C7 Cl2 O S3	126590	149323	139643	145404	142981	145013	155692	152334	158078	162152	239610	212979	223554	203157	217821	216471	225103	205878	215075	197700	199170	-1.7453	-0.905728	-1.24643	-1.04093	-1.12635	-1.05461	-0.6934	-0.804238	-0.616084	-0.48673	1.49826	0.89933	1.14567	0.659312	1.0136	0.982002	1.18077	0.72695	0.949111	0.520898	0.558555	C7 Cl2 O S3	C7 Cl2 O S3	265.843	1.052	[ C7 Cl2 O S3, tgt=, overall=22.90, db=0.00, mfg=45.81 ]	FindByFormula	22
C17 H4 N3 O	470030	410160	385625	359909	269274	426513	319147	281870	352142	347073	1	1	1	1	5839	31044	38238	38232	43483	1	1	0.780058	0.755626	0.744565	0.73219	0.680166	0.762637	0.710636	0.688364	0.728278	0.725678	-1.56193	-1.56193	-1.56193	-1.56193	-0.00683181	0.292781	0.330155	0.330127	0.353205	-1.56193	-1.56193	C17 H4 N3 O	C17 H4 N3 O	266.035	5.555	[ C17 H4 N3 O, tgt=, overall=40.77, db=0.00, mfg=81.54 ]	FindByFormula	16
C17 H4 N3 O Esi+6.277	472555	315812	309522	228952	281199	361949	270151	213590	224499	169434	4649	3985	1	30945	18620	36730	28313	43789	37949	36059	38984	0.804087	0.660095	0.652907	0.545177	0.618619	0.708814	0.604298	0.520362	0.53816	0.437614	-0.847145	-0.902209	-3.86428	-0.169874	-0.351371	-0.108641	-0.201634	-0.0458324	-0.096975	-0.115228	-0.0873611	C17 H4 N3 O	C17 H4 N3 O Esi+6.277	266.035	6.277	[ C17 H4 N3 O, tgt=, overall=40.97, db=0.00, mfg=81.95 ]	FindByFormula	21
C8 H12 N O9	57717	88522	34479	40540	39692	28568	19281	19702	13396	10741	23032	29625	32873	229349	168221	190516	223969	173831	258169	196300	204449	0.0179884	0.407061	-0.450685	-0.303371	-0.322601	-0.621764	-0.979423	-0.959774	-1.3107	-1.51164	-0.817713	-0.588713	-0.494076	1.27308	0.991106	1.10432	1.25149	1.02095	1.38076	1.13153	1.16853	C8 H12 N O9	C8 H12 N O9	266.052	1.504	[ C8 H12 N O9, tgt=, overall=42.76, db=0.00, mfg=85.52 ]	FindByFormula	22
C12 H6 N6 O2	190072	171562	197253	179265	175195	166225	178479	182547	166645	162868	213922	237291	280671	222467	187814	180751	199756	179554	171491	161814	187874	0.0695139	-0.7024	0.348904	-0.371504	-0.544527	-0.940495	-0.404613	-0.234817	-0.92148	-1.0942	0.960097	1.74118	3.0061	1.25517	-0.0205185	-0.309311	0.443907	-0.359373	-0.705518	-1.14312	-0.018118	C12 H6 N6 O2	C12 H6 N6 O2	266.056	8.424	[ C12 H6 N6 O2, tgt=, overall=33.69, db=0.00, mfg=67.38 ]	FindByFormula	22
266.0869@2.435	1	13484	1	20040	50083	57406	57174	61903	129904	127441	42440	1	1	39919	1	18675	10130	26125	6892	40907	5407	-1.77107	0.327097	-1.77107	0.414522	0.616621	0.646732	0.645839	0.663373	0.826921	0.822697	0.580085	-1.77107	-1.77107	0.566573	-1.77107	0.398957	0.263992	0.473028	0.179013	0.571967	0.12547		266.0869@2.435	266.087	2.435		FindByFormula	17
C11 H14 N4 O4	140796	671926	523164	464833	267438	233493	453559	218608	571786	549276	454555	394561	274299	375279	325786	734076	275465	201611	163595	239542	344223	-1.97694	1.48918	0.934157	0.671971	-0.554028	-0.855068	0.617515	-1.00116	1.13126	1.04218	0.622379	0.308455	-0.497848	0.197336	-0.11633	1.68537	-0.488442	-1.18067	-1.64408	-0.798343	0.00575873	C11 H14 N4 O4	C11 H14 N4 O4	266.098	5.332	[ C11 H14 N4 O4, tgt=, overall=42.26, db=0.00, mfg=84.52 ]	FindByFormula	22
indole-3-acetyl-glycine	197175	160005	90490	95791	7509	1	4218	10578	3654	1	3003	22383	14125	214233	142588	69957	83956	12579	15795	10024	20628	0.906222	0.84259	0.668964	0.686306	-0.0892911	-2.80773	-0.264981	0.0150962	-0.308707	-2.80773	-0.368478	0.243421	0.103185	0.931498	0.807484	0.590566	0.646133	0.0678733	0.137226	-0.00129097	0.218547	C12 H11 N2 O3	indole-3-acetyl-glycine	266.115	7.579	indole-3-acetyl-glycine [ C12 H11 N2 O3, tgt=, overall=63.69, db=63.69 ]	FindByFormula	20
C11 H22 O7	28088	23067	30185	22603	18700	28925	22245	26563	21700	27138	46549	41683	40924	42823	40324	60125	55398	46845	42578	53416	59474	-0.583451	-1.12936	-0.383862	-1.18569	-1.71114	-0.502054	-1.22994	-0.738189	-1.2987	-0.678826	0.81684	0.510783	0.459842	0.585575	0.418901	1.52624	1.29927	0.834412	0.56967	1.19827	1.49606	C11 H22 O7	C11 H22 O7	266.135	1.537	[ C11 H22 O7, tgt=, overall=33.56, db=0.00, mfg=67.11 ]	FindByFormula	22
C9 H20 N3 O6	1080830	419824	393398	423423	416888	351629	324704	532728	445883	509075	595891	494673	408375	1741470	536034	621977	994872	436347	370697	418430	454926	1.86118	-0.483119	-0.644288	-0.461956	-0.500515	-0.922549	-1.12004	0.107327	-0.333827	-0.00526034	0.385096	-0.0764011	-0.551664	3.04368	0.122666	0.491312	1.65574	-0.387423	-0.791637	-0.491361	-0.284052	C9 H20 N3 O6	C9 H20 N3 O6	266.136	5.941	[ C9 H20 N3 O6, tgt=, overall=44.93, db=0.00, mfg=89.86 ]	FindByFormula	22
C8 H14 N10 O	730349	675968	596111	612236	764090	631887	591188	817804	745056	765493	910419	879901	736021	1150293	956378	1230022	654087	792893	672331	771085	721014	-0.217035	-0.615704	-1.26344	-1.12592	0.0156601	-0.963142	-1.30617	0.365694	-0.114314	0.0251148	0.918444	0.742777	-0.177173	2.1234	1.17219	2.46868	-0.785234	0.206313	-0.643496	0.0626133	-0.283313	C8 H14 N10 O	C8 H14 N10 O	266.136	5.702	[ C8 H14 N10 O, tgt=, overall=41.59, db=0.00, mfg=83.17 ]	FindByFormula	22
C8 H14 N10 O Esi+6.658998	1	270584	258973	321834	263093	261823	257914	371193	270728	289999	248150	157775	273216	445668	360606	436791	299194	292215	296470	1	262627	-3.08455	0.289793	0.277961	0.336585	0.282219	0.280914	0.276856	0.375077	0.289936	0.308487	0.266445	0.144277	0.292404	0.424405	0.367271	0.418977	0.316907	0.31054	0.31444	-3.08455	0.281741	C8 H14 N10 O	C8 H14 N10 O Esi+6.658998	266.142	6.659	[ C8 H14 N10 O, tgt=, overall=29.28, db=0.00, mfg=58.55 ]	FindByFormula	20
C18 H36 N	34023	31283	93248	94480	23400	29142	79670	118040	28195	29129	40551	38236	31472	35498	45984	45083	29299	28406	87256	34015	30548	-0.497809	-0.661352	1.46603	1.49159	-1.22688	-0.799441	1.1595	1.92524	-0.863788	-0.80031	-0.155923	-0.270421	-0.649619	-0.415144	0.0889818	0.0504395	-0.788975	-0.849266	1.33666	-0.498267	-0.707663	C18 H36 N	C18 H36 N	266.283	5.704	[ C18 H36 N, tgt=, overall=40.06, db=0.00, mfg=80.12 ]	FindByFormula	22
C19 H7 O2	94055	101177	112221	100209	113294	90546	96811	103613	113321	127763	105987	114011	128104	73125	101715	96111	104511	79858	106964	97234	127205	-0.702117	-0.178012	0.565864	-0.247035	0.634185	-0.975124	-0.494743	-0.00718615	0.635903	1.49721	0.155475	0.679495	1.51634	-2.50948	-0.139935	-0.54685	0.0547837	-1.87704	0.221366	-0.463436	1.46578	C19 H7 O2	C19 H7 O2	267.044	8.648	[ C19 H7 O2, tgt=, overall=45.79, db=0.00, mfg=91.58 ]	FindByFormula	22
C15 H11 N2 O3	109216	118036	31304	22087	13891	21789	16587	27572	1	1	1	1	1	24978	18494	1	1	1	1	1	1	1.31135	1.32607	1.07444	1.00832	0.9204	1.00575	0.954029	1.05038	-0.888087	-0.888087	-0.888087	-0.888087	-0.888087	1.03164	0.974662	-0.888087	-0.888087	-0.888087	-0.888087	-0.888087	-0.888087	C15 H11 N2 O3	C15 H11 N2 O3	267.079	11.595	[ C15 H11 N2 O3, tgt=, overall=39.58, db=0.00, mfg=79.16 ]	FindByFormula	10
C11 H25 N O2 S2	13824	21456	3508	1	10371	1	5371	3327	1	7760	58415	47888	49964	59153	58266	94944	84338	98023	100133	100382	96156	0.181272	0.297529	-0.181402	-2.34016	0.105267	-2.34016	-0.0687496	-0.195412	-2.34016	0.0285645	0.562407	0.509856	0.521079	0.565727	0.561731	0.69086	0.659533	0.6993	0.704933	0.70559	0.694215	C11 H25 N O2 S2	C11 H25 N O2 S2	267.132	1.558	[ C11 H25 N O2 S2, tgt=, overall=39.52, db=0.00, mfg=79.04 ]	FindByFormula	19
C11 H16 N4 S2	1	34916	1	1	3831	1	9211	3449	7033	5549	1	5513	3487	977502	947998	266658	346594	201601	208387	56440	31610	-1.49907	0.544645	-1.49907	-1.49907	0.112911	-1.49907	0.284305	0.0923894	0.231597	0.185295	-1.49907	0.184023	0.0945301	1.19563	1.18964	0.941837	0.993061	0.887197	0.893665	0.638468	0.525211	C11 H16 N4 S2	C11 H16 N4 S2	268.084	1.659	[ C11 H16 N4 S2, tgt=, overall=43.70, db=0.00, mfg=87.40 ]	FindByFormula	16
C8 H16 N10 O	412581	374532	345812	320334	337513	316282	303573	442341	435552	487988	650860	580636	502486	802311	708043	747565	384768	498715	376128	430999	485258	-0.300677	-0.638203	-0.916516	-1.18349	-1.00125	-1.2279	-1.37096	-0.0577141	-0.111669	0.284885	1.28957	0.891289	0.387017	2.01935	1.58333	1.7728	-0.544142	0.360738	-0.623366	-0.148325	0.265312	C8 H16 N10 O	C8 H16 N10 O	268.15	5.603	[ C8 H16 N10 O, tgt=, overall=47.53, db=0.00, mfg=95.06 ]	FindByFormula	22
C12 H N2 O4 S	41187	31280	40138	44421	26238	37977	40809	46053	24338	35489	49521	38743	40455	36404	22838	53379	44741	38421	46918	39738	40759	0.322119	-0.941856	0.203599	0.669366	-1.74932	-0.0506371	0.279763	0.835113	-2.09464	-0.361906	1.16865	0.0411018	0.239739	-0.244968	-2.38686	1.51328	0.702342	0.00276037	0.920599	0.15759	0.27413	C12 H N2 O4 S	C12 H N2 O4 S	268.965	33.183	[ C12 H N2 O4 S, tgt=, overall=36.16, db=0.00, mfg=72.31 ]	FindByFormula	22
16-oxo-palmitate Esi+10.3220005	6463	5850	19589	1	1	11904	11325	18622	22140	42831	1	9010	11650	5541	7057	2819	14243	10068	8148	1	1	0.397609	0.372827	0.673369	-1.78431	-1.78431	0.549501	0.537101	0.660779	0.703812	0.867913	-1.78431	0.480232	0.544137	0.359332	0.419475	0.191272	0.594112	0.507843	0.455224	-1.78431	-1.78431	C16 H29 O3	16-oxo-palmitate Esi+10.3220005	269.208	10.322	16-oxo-palmitate [ C16 H29 O3, tgt=, overall=54.51, db=54.51 ]	FindByFormula	17
<none> Esi+5.196999	61511	62080	72318	65983	69162	62403	64929	91218	82638	77966	58385	57694	43300	94291	75386	92265	36189	54702	46940	58826	60373	-0.161916	-0.123547	0.512458	0.130496	0.326545	-0.101927	0.0634042	1.47982	1.06825	0.825781	-0.379224	-0.428827	-1.62461	1.61787	0.68557	1.52738	-2.37206	-0.650708	-1.2883	-0.347874	-0.239719	<none>	<none> Esi+5.196999	269.292	5.197	[ <none>, tgt= ]	FindByFormula	22
C18 H8 N S	234596	200283	232284	272002	241841	206146	224604	226350	229639	269448	69346	124596	87565	135136	117180	136924	183952	113453	136315	108767	77961	0.856821	0.484784	0.833518	1.20489	0.92838	0.552666	0.754417	0.772638	0.806575	1.18269	-2.01053	-0.631928	-1.46171	-0.44088	-0.776302	-0.409956	0.284672	-0.852348	-0.420445	-0.951586	-1.73503	C18 H8 N S	C18 H8 N S	269.967	1.194	[ C18 H8 N S, tgt=, overall=33.75, db=0.00, mfg=67.51 ]	FindByFormula	22
C8 H8 N5 O4 S	95653	132477	62364	29954	47143	64151	10323	3430	5256	11035	206663	185579	171703	167342	167223	172974	185167	176774	182653	172833	166951	0.296967	0.53316	-0.0132406	-0.545068	-0.216162	0.00724759	-1.31764	-2.11671	-1.80717	-1.26927	0.855654	0.777613	0.721252	0.702595	0.702079	0.726601	0.776001	0.742361	0.766087	0.72601	0.700898	C8 H8 N5 O4 S	C8 H8 N5 O4 S	270.032	1.193	[ C8 H8 N5 O4 S, tgt=, overall=35.60, db=0.00, mfg=71.20 ]	FindByFormula	22
C17 H8 N3 O	1	1	1	1	1	1	1	1	148820	163670	1	1	1	1	1	1	1	1	1	1	1	-0.387386	-0.387386	-0.387386	-0.387386	-0.387386	-0.387386	-0.387386	-0.387386	2.56434	2.58791	-0.387386	-0.387386	-0.387386	-0.387386	-0.387386	-0.387386	-0.387386	-0.387386	-0.387386	-0.387386	-0.387386	C17 H8 N3 O	C17 H8 N3 O	270.066	2.193	[ C17 H8 N3 O, tgt=, overall=39.38, db=0.00, mfg=78.75 ]	FindByFormula	3
C6 H20 N7 O3 S	210444	210193	162880	146763	144424	157126	132504	77167	27970	44400	254581	281574	263741	277483	324067	329746	314527	324221	252070	276633	271163	0.23832	0.236499	-0.152532	-0.311487	-0.335996	-0.2074	-0.467406	-1.29218	-2.84036	-2.13539	0.528783	0.682522	0.582708	0.660195	0.896944	0.923446	0.851359	0.897668	0.513661	0.655514	0.625045	C6 H20 N7 O3 S	C6 H20 N7 O3 S	270.131	1.561	[ C6 H20 N7 O3 S, tgt=, overall=32.23, db=0.00, mfg=64.46 ]	FindByFormula	22
L-Formylkynurenine	253330	111006	81414	156691	164437	22493	14859	123845	66082	98361	1	1	56564	118791	62707	11516	188592	1	109443	43570	98956	0.687989	0.482392	0.405139	0.568281	0.580304	0.0846142	-0.0186934	0.509664	0.353148	0.452257	-2.41236	-2.41236	0.314396	0.499282	0.340086	-0.0822003	0.614456	-2.41236	0.478859	0.24936	0.45376	C11 H12 N2 O4	L-Formylkynurenine	270.132	1.571	L-Formylkynurenine [ C11 H12 N2 O4, tgt=, overall=49.68, db=49.68 ]	FindByFormula	19
C8 H N O4 S3	341200	189824	231494	304871	195377	325953	311481	315754	236799	322574	341261	263638	339816	335116	331412	358116	358120	314542	227151	337514	292983	0.765658	-2.29271	-1.2576	0.178465	-2.14231	0.527216	0.290345	0.361411	-1.13943	0.472865	0.766589	-0.579436	0.744454	0.671816	0.613845	1.01804	1.0181	0.341345	-1.35639	0.709004	-0.0289821	C8 H N O4 S3	C8 H N O4 S3	270.909	33.203	[ C8 H N O4 S3, tgt=, overall=25.53, db=0.00, mfg=51.07 ]	FindByFormula	22
galacturonate1-phosphate	1048154	723376	1009693	912809	985931	906547	948957	916479	930489	890231	1281137	1167230	869031	1152205	959522	1230602	1244977	1211138	1195528	1179373	1261494	0.0441097	-2.35335	-0.197566	-0.84969	-0.351527	-0.894193	-0.598621	-0.823751	-0.725677	-1.01161	1.34167	0.739719	-1.16741	0.655961	-0.527042	1.0815	1.15659	0.978438	0.894577	0.806623	1.24179	C6 H8 O10 P	galacturonate1-phosphate	270.983	1.522	galacturonate1-phosphate [ C6 H8 O10 P, tgt=, overall=43.81, db=43.81 ]	FindByFormula	22
C11 H8 N6 O S	55288	53436	57939	70102	54732	48083	63799	86496	60197	65793	70726	50291	81186	56390	66623	57332	68754	49464	63720	47700	34653	-0.365613	-0.533752	-0.134487	0.805923	-0.415492	-1.05467	0.340983	1.84299	0.0541882	0.492858	0.849656	-0.8331	1.53033	-0.268217	0.554728	-0.186457	0.710106	-0.914929	0.33487	-1.09413	-2.67108	C11 H8 N6 O S	C11 H8 N6 O S	272.046	7.176	[ C11 H8 N6 O S, tgt=, overall=38.93, db=0.00, mfg=77.87 ]	FindByFormula	22
dihydro-neo-pterin	33686	44681	36535	50412	56932	48390	43478	73355	61590	61083	74626	53052	46032	71895	70509	115041	42697	56025	61809	58023	61451	-1.88043	-0.862991	-1.58799	-0.4283	0.00980276	-0.575754	-0.9613	0.922736	0.293069	0.263296	0.984615	-0.244443	-0.755694	0.850324	0.780207	2.54355	-1.02659	-0.0480424	0.305855	0.0781745	0.28493	C9 H13 N5 O4	dihydro-neo-pterin	272.12	7.033	dihydro-neo-pterin [ C9 H13 N5 O4, tgt=, overall=53.61, db=53.61 ]	FindByFormula	22
C13 H32 N6	33913	27244	22261	35547	34629	29600	28954	38116	44816	29350	35556	44670	32245	47449	34627	62715	32760	35105	27289	35625	30052	-0.065395	-1.05988	-1.97729	0.148326	0.0294971	-0.683183	-0.783401	0.46524	1.20069	-0.721705	0.149479	1.18586	-0.294461	1.45997	0.0292299	2.72687	-0.222497	0.0914995	-1.05238	0.158279	-0.614353	C13 H32 N6	C13 H32 N6	272.27	7.835	[ C13 H32 N6, tgt=, overall=47.66, db=0.00, mfg=95.31 ]	FindByFormula	22
C20 H3 N O	96124	69644	52807	67411	71742	69424	62404	56732	49038	66771	84298	14396	107366	85673	65767	68231	71077	77007	78876	64099	75804	1.00442	0.164331	-0.557165	0.0793746	0.241708	0.156083	-0.121832	-0.370256	-0.750208	0.0545036	0.662169	-3.94547	1.29276	0.704349	0.015005	0.110894	0.21743	0.426335	0.48885	-0.0519669	0.385289	C20 H3 N O	C20 H3 N O	273.023	8.428	[ C20 H3 N O, tgt=, overall=37.14, db=0.00, mfg=74.27 ]	FindByFormula	22
273.0357@1.6650004	1468279	1533042	1325157	857417	1199169	1050306	1136284	684582	637656	569784	2453305	1978354	2299281	1994302	2473917	2337884	2333754	2365050	2167224	2271082	2348069	-0.0640772	0.025785	-0.277602	-1.18399	-0.485588	-0.761541	-0.597732	-1.65267	-1.8005	-2.0348	1.00467	0.556698	0.869677	0.573414	1.02209	0.904341	0.900659	0.928392	0.746532	0.843986	0.913389		273.0357@1.6650004	273.036	1.665		FindByFormula	22
C7 N O3 S4	84738	84406	55346	107132	82497	109471	65781	68714	83935	81642	77420	103064	94537	90058	104336	98679	97972	86759	100892	77767	92583	-0.167993	-0.191128	-2.67765	1.21362	-0.325907	1.34086	-1.65999	-1.40297	-0.224092	-0.387295	-0.70014	0.985535	0.476725	0.190754	1.0578	0.729365	0.687007	-0.0291245	0.86004	-0.673788	0.353669	C7 N O3 S4	C7 N O3 S4	273.872	1.076	[ C7 N O3 S4, tgt=, overall=23.81, db=0.00, mfg=47.62 ]	FindByFormula	22
C10 H5 Cl2 O3 S	123901	111326	135804	125790	78510	128918	136740	127190	60238	129453	156043	82006	108681	131434	131323	122491	147005	136402	116507	130219	136659	0.155609	-0.324924	0.567494	0.22355	-1.89306	0.333841	0.598333	0.273249	-3.0826	0.352439	1.19126	-1.69743	-0.432894	0.42063	0.416836	0.104218	0.923359	0.587221	-0.120673	0.378927	0.595674	C10 H5 Cl2 O3 S	C10 H5 Cl2 O3 S	273.942	33.186	[ C10 H5 Cl2 O3 S, tgt=, overall=23.81, db=0.00, mfg=47.62 ]	FindByFormula	22
274.0054@6.4310007	78044	152406	75762	68651	162926	72855	74773	54937	1	64334	11071	41446	28654	36626	25882	25023	35667	32716	40535	23738	43273	0.404668	0.685279	0.392226	0.350902	0.713264	0.375821	0.386716	0.257466	-4.31848	0.323671	-0.414153	0.139317	-0.0154373	0.0874803	-0.058097	-0.072248	0.0763558	0.0401464	0.129998	-0.0943518	0.157403		274.0054@6.4310007	274.005	6.431		FindByFormula	21
C16 H4 N O4	142321	103353	160144	94281	94641	138531	142382	122232	154242	106527	1	1	1	1	1	1	1	1	1	1	1	1.00348	0.950089	1.02317	0.934757	0.935393	0.998976	1.00355	0.978087	1.0169	0.955136	-0.976744	-0.976744	-0.976744	-0.976744	-0.976744	-0.976744	-0.976744	-0.976744	-0.976744	-0.976744	-0.976744	C16 H4 N O4	C16 H4 N O4	274.016	5.573	[ C16 H4 N O4, tgt=, overall=41.34, db=0.00, mfg=82.68 ]	FindByFormula	11
C10 H16 N3 O6	358693	311107	374272	413009	1	44692	1	45713	1	1	1	183983	19242	632165	274277	318465	356588	1	1	1	1	0.927693	0.904435	0.93464	0.950734	-1.16237	0.587361	-1.16237	0.591052	-1.16237	-1.16237	-1.16237	0.818596	0.449655	1.0203	0.883845	0.908254	0.926731	-1.16237	-1.16237	-1.16237	-1.16237	C10 H16 N3 O6	C10 H16 N3 O6	274.102	1.72	[ C10 H16 N3 O6, tgt=, overall=36.69, db=0.00, mfg=73.38 ]	FindByFormula	13
C16 H24 N3 O	114096	92104	147420	148273	160966	153106	159123	138037	1	1	1	1	1	104582	88899	152691	174811	138729	193405	158255	145283	0.561609	0.521963	0.609054	0.610122	0.625331	0.616061	0.623199	0.596878	-1.59449	-1.59449	-1.59449	-1.59449	-1.59449	0.545488	0.515405	0.615559	0.640608	0.597803	0.659324	0.622186	0.606351	C16 H24 N3 O	C16 H24 N3 O	274.192	11.514	[ C16 H24 N3 O, tgt=, overall=43.22, db=0.00, mfg=86.43 ]	FindByFormula	16
C16 H26 N4	44951	44900	34132	45510	29301	41921	66442	39328	59241	46333	38463	36777	39000	18160	49104	33283	31329	36542	21915	11564	13702	0.601365	0.598754	-0.0320954	0.629797	-0.383208	0.44081	1.50036	0.293913	1.23644	0.671031	0.242746	0.139619	0.274644	-1.48385	0.804669	-0.0900464	-0.229241	0.124873	-1.05144	-2.52219	-2.1319	C16 H26 N4	C16 H26 N4	274.216	17.6	[ C16 H26 N4, tgt=, overall=38.59, db=0.00, mfg=77.18 ]	FindByFormula	22
C16 H36 N S	105375	148223	120470	116092	137343	108323	156181	107923	84997	109663	109998	103050	121378	241109	218774	199268	205668	215413	239980	184462	248939	-0.964029	0.0424186	-0.569123	-0.678319	-0.182466	-0.882639	0.196685	-0.893551	-1.59797	-0.846371	-0.837374	-1.02984	-0.546976	1.47758	1.19084	0.915359	1.00861	1.14516	1.46374	0.687612	1.57185	C16 H36 N S	C16 H36 N S	274.247	20.892	[ C16 H36 N S, tgt=, overall=37.00, db=0.00, mfg=73.99 ]	FindByFormula	22
C5 H Cl3 N S3	175033	201165	231975	223179	229653	241499	233289	254810	97863	293343	209340	220287	216765	209384	221486	193655	135559	145928	134641	198410	200875	-0.51426	0.0449888	0.617713	0.462359	0.577288	0.779427	0.640417	0.995056	-2.85094	1.56103	0.205082	0.409942	0.34516	0.205933	0.431759	-0.107921	-1.54139	-1.24516	-1.56869	-0.0104303	0.0391918	C5 H Cl3 N S3	C5 H Cl3 N S3	275.824	1.022	[ C5 H Cl3 N S3, tgt=, overall=21.45, db=0.00, mfg=42.91 ]	FindByFormula	22
C6 N2 O9 S	45759	46451	136706	72054	122611	66282	141760	47399	113920	113460	135167	98077	8236	160336	141126	82994	64555	136229	43286	37570	155296	-0.725875	-0.70459	0.826124	-0.0820316	0.671815	-0.200436	0.877604	-0.675941	0.567558	0.561821	0.81007	0.355211	-3.15769	1.05222	0.871248	0.118416	-0.237876	0.821169	-0.804661	-1.00549	1.00693	C6 N2 O9 S	C6 N2 O9 S	275.94	33.282	[ C6 N2 O9 S, tgt=, overall=30.49, db=0.00, mfg=60.98 ]	FindByFormula	22
C6 H18 N3 O7 S	540407	519036	497489	453373	458130	457089	377134	640766	540042	527366	627935	560982	504913	785721	610149	889766	505030	534395	436974	522050	511112	0.0480506	-0.166138	-0.391198	-0.884104	-0.828699	-0.840769	-1.86141	0.952246	0.0444575	-0.0816235	0.844874	0.246393	-0.312571	2.03478	0.692358	2.69488	-0.311343	-0.0113407	-1.07966	-0.135401	-0.247797	C6 H18 N3 O7 S	C6 H18 N3 O7 S	276.084	5.111	[ C6 H18 N3 O7 S, tgt=, overall=46.34, db=0.00, mfg=92.67 ]	FindByFormula	22
C10 H16 N2 O7	49722	43492	36077	46121	61283	51097	38989	57665	53423	47497	59518	55287	49969	60232	62326	71847	51485	52403	42558	46309	44113	-0.076182	-0.868377	-1.97451	-0.521065	1.16094	0.0852456	-1.51516	0.800836	0.348673	-0.347093	0.987999	0.551624	-0.0468514	1.05857	1.26081	2.10206	0.130008	0.234594	-0.996848	-0.496988	-0.784481	C10 H16 N2 O7	C10 H16 N2 O7	276.098	11.064	[ C10 H16 N2 O7, tgt=, overall=38.45, db=0.00, mfg=76.90 ]	FindByFormula	22
C13 H26 N O3 S	23874	34439	12547	11104	23712	8597	21346	4048	8343	2141	38359	42184	29127	29587	32011	27147	40717	29012	37236	34416	38142	0.248832	0.700978	-0.545026	-0.695795	0.240429	-1.01157	0.110712	-1.94103	-1.04858	-2.72704	0.834005	0.951301	0.494249	0.513586	0.610758	0.407375	0.907622	0.489368	0.797338	0.700153	0.827004	C13 H26 N O3 S	C13 H26 N O3 S	276.164	1.795	[ C13 H26 N O3 S, tgt=, overall=28.73, db=0.00, mfg=57.47 ]	FindByFormula	22
C17 H24 O3	307722	332401	345344	310926	466656	323649	359209	392874	344472	287599	375532	274342	259912	317084	271415	457445	216360	228310	179752	329972	132768	0.0887266	0.355602	0.487745	0.12456	1.52919	0.263298	0.623917	0.933825	0.479	-0.145228	0.777648	-0.30848	-0.495401	0.192404	-0.34559	1.46023	-1.12985	-0.943868	-1.77109	0.330228	-2.8192	C17 H24 O3	C17 H24 O3	276.171	18.371	[ C17 H24 O3, tgt=, overall=42.27, db=0.00, mfg=84.55 ]	FindByFormula	22
Palmitoleicacid	66640	102297	93260	49717	100632	62349	89881	46902	1	1	1	1	1	291120	263906	369629	436049	323051	419891	357708	400644	0.433309	0.511067	0.494286	0.380156	0.50809	0.421233	0.487591	0.369581	-1.58189	-1.58189	-1.58189	-1.58189	-1.58189	0.700821	0.683015	0.744141	0.774124	0.719704	0.767273	0.738193	0.75876	C16 H30 O2	Palmitoleicacid	276.207	16.817	Palmitoleicacid [ C16 H30 O2, tgt=, overall=75.72, db=75.72 ]	FindByFormula	16
C10 N O5 S2	137983	137714	149201	91086	217407	138277	160510	139736	232623	291186	400251	1	109252	302423	210432	133151	183137	305908	249330	358986	128994	0.10271	0.101964	0.132589	-0.0560512	0.276499	0.103524	0.160517	0.107536	0.302358	0.388191	0.509799	-4.42125	0.0134636	0.402666	0.264035	0.0890838	0.210928	0.407045	0.328871	0.468206	0.0769594	C10 N O5 S2	C10 N O5 S2	277.92	33.29	[ C10 N O5 S2, tgt=, overall=28.22, db=0.00, mfg=56.44 ]	FindByFormula	21
278.0915@2.3730001	474454	457288	450023	431009	495314	517791	334252	325702	29142	29999	61771	57466	16561	201212	175128	156320	164574	148793	161966	129754	164160	1.09151	1.05524	1.03948	0.99699	1.13386	1.17755	0.746755	0.72125	-1.65458	-1.62605	-0.915142	-0.986246	-2.21082	0.247204	0.110547	-0.00127785	0.0493677	-0.0498505	0.0336457	-0.184612	0.0468888		278.0915@2.3730001	278.091	2.373		FindByFormula	22
C10 H20 N3 O6	290520	338435	299359	302648	295794	215030	212210	331355	287477	473209	646895	419927	362541	646106	574378	547099	231244	444032	291397	330900	394739	-0.618678	-0.152097	-0.527075	-0.493678	-0.563688	-1.53832	-1.57866	-0.216716	-0.650858	0.872407	1.82796	0.507308	0.0581984	1.82424	1.46457	1.31586	-1.31613	0.677899	-0.609461	-0.22091	0.318251	C10 H20 N3 O6	C10 H20 N3 O6	278.136	7.153	[ C10 H20 N3 O6, tgt=, overall=42.82, db=0.00, mfg=85.64 ]	FindByFormula	22
C9 H14 N10 O	108329	149353	152686	135211	140049	119612	130973	211644	167438	160834	195440	164093	144890	160413	174331	184374	113492	120127	115053	147840	132998	-1.69211	0.0952213	0.218058	-0.458425	-0.262765	-1.14068	-0.635667	2.03534	0.731366	0.5074	1.59203	0.619052	-0.0736326	0.492817	0.955899	1.26763	-1.43298	-1.11676	-1.35695	0.0385491	-0.550276	C9 H14 N10 O	C9 H14 N10 O	278.137	5.81	[ C9 H14 N10 O, tgt=, overall=42.09, db=0.00, mfg=84.19 ]	FindByFormula	22
C16 H22 O4	525905	485478	468864	422802	512555	508498	432789	618331	518874	520410	471249	742105	628638	777787	714867	832908	602280	590861	541167	625869	550122	-0.341105	-0.765686	-0.95052	-1.49943	-0.477586	-0.51977	-1.3755	0.518303	-0.412553	-0.396854	-0.923586	1.48687	0.606053	1.73614	1.28837	2.09959	0.378692	0.277082	-0.189255	0.582621	-0.102129	C16 H22 O4	C16 H22 O4	278.152	18.972	[ C16 H22 O4, tgt=, overall=48.37, db=0.00, mfg=96.74 ]	FindByFormula	22
Linolenicacid Esi+17.658	5232	25679	6460	4987	46004	22584	14911	9697	4173	1	1	44509	52342	157064	88009	86323	160698	97296	163737	79900	129987	-0.121722	0.290202	-0.0671303	-0.134139	0.441171	0.256947	0.149455	0.0380429	-0.18028	-2.3388	-2.3388	0.432616	0.474591	0.759115	0.60914	0.604131	0.765037	0.635115	0.769888	0.584111	0.71012	C18 H30 O2	Linolenicacid Esi+17.658	278.222	17.658	Linolenicacid [ C18 H30 O2, tgt=, overall=75.91, db=75.91 ]	FindByFormula	19
Linolenicacid	57619	155359	77207	60035	94218	43914	72972	47613	1	1	1227	1	20923	1533743	1294209	1284440	1654823	1464729	1801257	1458391	1794762	0.183436	0.374829	0.239903	0.191362	0.278325	0.131025	0.229018	0.14663	-1.9317	-1.9317	-0.559316	-1.9317	-0.0120318	0.816652	0.783886	0.782424	0.831314	0.807768	0.847675	0.806932	0.846978	C18 H30 O2	Linolenicacid	278.223	20.922	Linolenicacid [ C18 H30 O2, tgt=, overall=93.80, db=93.80 ]	FindByFormula	18
C5 H3 N4 S5	163734	153518	174040	152087	107501	157991	168288	157968	48657	143251	181452	36038	152083	218641	170631	160479	183550	163775	190255	153915	178305	0.309695	0.157385	0.454003	0.135244	-0.684985	0.225281	0.374549	0.22494	-2.55902	-0.00625728	0.552601	-3.26877	0.135182	0.993361	0.407236	0.262221	0.579777	0.310286	0.664597	0.163489	0.511237	C5 H3 N4 S5	C5 H3 N4 S5	278.903	33.287	[ C5 H3 N4 S5, tgt=, overall=23.74, db=0.00, mfg=47.48 ]	FindByFormula	22
C9 H15 N2 O8	106160	101263	130920	81098	129866	171729	115357	95878	93173	31537	30548	46921	93267	104122	102914	88009	78665	68507	75178	69040	87036	0.565512	0.452058	1.06914	-0.0814231	1.04973	1.72099	0.765113	0.320779	0.252026	-2.35047	-2.42701	-1.39599	0.254449	0.518944	0.490908	0.115046	-0.154598	-0.48676	-0.263523	-0.468139	0.0883376	C9 H15 N2 O8	C9 H15 N2 O8	279.082	1.169	[ C9 H15 N2 O8, tgt=, overall=42.78, db=0.00, mfg=85.57 ]	FindByFormula	22
C16 H31 N4	107053	112003	106559	118869	130159	81650	134592	114041	112176	110977	116302	124277	115192	128038	115038	110384	115484	107098	99189	109434	107519	-0.536645	-0.151355	-0.576076	0.355776	1.12919	-2.84559	1.41465	0.00234397	-0.138193	-0.229799	0.16969	0.735015	0.087944	0.989144	0.0765397	-0.275473	0.109524	-0.533062	-1.18698	-0.349139	-0.499626	C16 H31 N4	C16 H31 N4	279.253	21.565	[ C16 H31 N4, tgt=, overall=32.89, db=0.00, mfg=65.77 ]	FindByFormula	22
C11 H14 N5 O4	124918	98846	105482	77016	118525	88560	100442	80362	9944	1	1	5775	1	109069	76602	58076	72433	66447	95881	55237	99224	0.556017	0.496844	0.513269	0.433766	0.542738	0.46907	0.500893	0.444516	-0.0836644	-2.41034	-2.41034	-0.221027	-2.41034	0.521722	0.432404	0.362419	0.418258	0.396455	0.489147	0.349751	0.49781	C11 H14 N5 O4	C11 H14 N5 O4	280.106	5.211	[ C11 H14 N5 O4, tgt=, overall=42.15, db=0.00, mfg=84.29 ]	FindByFormula	19
C13 H12 N8	316108	314935	383434	352608	347706	230439	300456	443658	319110	317770	246099	222503	212047	360726	274624	341134	217080	231438	271340	238588	237354	0.463121	0.445244	1.39158	0.988568	0.921251	-1.05686	0.218925	2.09308	0.508575	0.48834	-0.740698	-1.22538	-1.45682	1.09802	-0.21335	0.82949	-1.34402	-1.03606	-0.271201	-0.889751	-0.914684	C13 H12 N8	C13 H12 N8	280.116	5.821	[ C13 H12 N8, tgt=, overall=38.17, db=0.00, mfg=76.33 ]	FindByFormula	22
C9 H16 N10 O	40494	55038	51185	54020	238853	47955	48073	43245	51947	517677	502321	432530	371194	491015	571075	110488	72731	548718	54266	62067	371710	-1.0458	-0.763991	-0.830641	-0.781135	0.58396	-0.890502	-0.888245	-0.98544	-0.817071	1.29429	1.26664	1.12927	0.988831	1.24573	1.38444	-0.124021	-0.508012	1.34777	-0.776963	-0.653616	0.990107	C9 H16 N10 O	C9 H16 N10 O	280.147	6.723	[ C9 H16 N10 O, tgt=, overall=40.70, db=0.00, mfg=81.41 ]	FindByFormula	22
C12 H20 N6 S	153160	223956	232238	199162	249907	192130	221912	255693	178086	190688	173931	212557	182707	394481	271032	237779	328924	243039	203363	165373	265482	-1.56806	0.0948253	0.253747	-0.418663	0.574651	-0.575976	0.0547	0.674817	-0.908169	-0.608944	-1.01149	-0.133793	-0.796061	2.57239	0.929785	0.356939	1.77701	0.452696	-0.327309	-1.2323	0.839241	C12 H20 N6 S	C12 H20 N6 S	280.149	7.135	[ C12 H20 N6 S, tgt=, overall=35.19, db=0.00, mfg=70.38 ]	FindByFormula	22
Linoleicacid	1	19046	15816	1	17274	13236	6355	1	10513	1	35602	74264	74042	228360	148004	173645	237798	172890	257651	175628	251327	-1.99852	0.20158	0.160092	-1.99852	0.179778	0.120334	-0.0434682	-1.99852	0.0689119	-1.99852	0.341236	0.50538	0.504711	0.756161	0.659339	0.695009	0.765203	0.694037	0.783104	0.697545	0.777557	C18 H32 O2	Linoleicacid	280.239	22.063	Linoleicacid [ C18 H32 O2, tgt=, overall=47.21, db=47.21 ]	FindByFormula	18
C19 H11 N3	274907	329274	52028	75412	25909	41437	21521	24449	1	1	1	1	1	107041	105806	1	1	1	1	1	1	1.307	1.3386	1.01547	1.08047	0.89337	0.975608	0.860873	0.883212	-0.88635	-0.88635	-0.88635	-0.88635	-0.88635	1.14181	1.13978	-0.88635	-0.88635	-0.88635	-0.88635	-0.88635	-0.88635	C19 H11 N3	C19 H11 N3	281.095	12.77	[ C19 H11 N3, tgt=, overall=39.79, db=0.00, mfg=79.59 ]	FindByFormula	10
C9 H19 N11	34440	47585	34691	14358	37341	23516	25187	15921	26301	5248	77989	92735	56602	79081	61336	178267	53005	60420	45951	61115	58908	-0.202205	0.22975	-0.192503	-1.37116	-0.0941519	-0.711973	-0.620255	-1.2331	-0.56243	-2.71588	0.889842	1.12122	0.461596	0.908421	0.568914	1.9944	0.373872	0.54881	0.183064	0.564091	0.51495	C9 H19 N11	C9 H19 N11	281.179	1.831	[ C9 H19 N11, tgt=, overall=39.89, db=0.00, mfg=79.79 ]	FindByFormula	22
C16 H33 N4	437143	391561	357415	377713	401002	345289	522197	424729	472658	573568	392713	425279	464432	421736	393281	382709	375790	352627	363227	342975	358688	0.503802	-0.294782	-0.956473	-0.555891	-0.121993	-1.20678	1.79309	0.294878	1.07027	2.47356	-0.273468	0.304264	0.942945	0.243603	-0.262989	-0.4606	-0.592919	-1.05429	-0.839494	-1.25555	-0.930692	C16 H33 N4	C16 H33 N4	281.27	23.432	[ C16 H33 N4, tgt=, overall=39.63, db=0.00, mfg=79.27 ]	FindByFormula	22
281.9497@1.657	133648	178214	195008	131333	165429	129338	169881	146195	185457	145866	69908	117618	98789	146747	109593	89910	141313	95287	130313	99678	135752	0.148065	1.25336	1.59925	0.0809462	0.967434	0.0221598	1.06943	0.492705	1.40637	0.484052	-2.34091	-0.342669	-1.01272	0.507182	-0.614096	-1.37444	0.362255	-1.15135	0.051002	-0.978321	0.20806		281.9497@1.657	281.95	1.657		FindByFormula	22
C19 H6 O3	728782	527668	571979	546439	549895	540879	577634	555471	493472	497530	742783	608105	151085	640040	620471	510850	598096	562157	465341	539201	558536	1.01649	-0.0455484	0.219659	0.0694162	0.0901533	0.0357821	0.252019	0.123335	-0.265916	-0.238982	1.07908	0.421093	-4.15885	0.589433	0.487305	-0.152086	0.366509	0.162687	-0.458967	0.0255593	0.141433	C19 H6 O3	C19 H6 O3	282.031	8.4	[ C19 H6 O3, tgt=, overall=38.50, db=0.00, mfg=77.00 ]	FindByFormula	22
C12 H6 N6 O3	21109	15360	20931	12818	18977	11197	20838	9803	26561	16713	20830	41771	37845	25205	10125	8404	17015	8099	10353	4960	16091	0.574314	-0.046404	0.557783	-0.399616	0.366443	-0.663583	0.549087	-0.923162	1.02286	0.118414	0.548338	1.9068	1.7141	0.920552	-0.860065	-1.22379	0.153379	-1.29596	-0.816589	-2.25327	0.0443675	C12 H6 N6 O3	C12 H6 N6 O3	282.051	12.598	[ C12 H6 N6 O3, tgt=, overall=42.70, db=0.00, mfg=85.41 ]	FindByFormula	22
282.1186@1.5860001	155573	129343	122006	101296	93684	81134	124108	93945	575755	28933	133162	151376	179742	186885	174565	164636	200831	161319	166313	153818	171954	0.238839	-0.112466	-0.223571	-0.577494	-0.726123	-0.999759	-0.191073	-0.720828	2.72848	-2.96154	-0.0571032	0.186807	0.513584	0.587729	0.45798	0.346566	0.724659	0.307842	0.365846	0.217255	0.429308		282.1186@1.5860001	282.119	1.586		FindByFormula	22
C11 H16 N5 O4	126445	106278	90281	71056	88641	69987	91188	63025	44246	32025	157020	122622	139565	169560	157620	140146	161442	156626	147298	147010	162804	0.406357	0.0310899	-0.321242	-0.838429	-0.360835	-0.87117	-0.299655	-1.09747	-1.86154	-2.5597	0.874099	0.340048	0.61958	1.04005	0.882334	0.628552	0.934083	0.868674	0.736053	0.731827	0.952227	C11 H16 N5 O4	C11 H16 N5 O4	282.129	1.59	[ C11 H16 N5 O4, tgt=, overall=41.52, db=0.00, mfg=83.04 ]	FindByFormula	22
C10 H24 N3 O6	17404828	16440282	15481264	15865858	16215546	14493549	14108922	19994224	18488866	18554782	21279108	19134592	16307047	25071680	21609824	26566364	14471417	17033076	15138952	17724366	16443621	-0.0782002	-0.412887	-0.76572	-0.621667	-0.493688	-1.15273	-1.31062	0.735987	0.276495	0.297388	1.10161	0.47801	-0.460657	2.06442	1.19215	2.40435	-1.1617	-0.204946	-0.896975	0.0285994	-0.4117	C10 H24 N3 O6	C10 H24 N3 O6	282.166	5.941	[ C10 H24 N3 O6, tgt=, overall=48.70, db=0.00, mfg=97.40 ]	FindByFormula	22
cis-2-octadecenoate	168402	125893	121679	151456	113952	156632	97992	207819	208963	226201	53938	77378	69649	76130	44992	50129	63002	49265	59200	27739	92085	0.940644	0.457226	0.400652	0.764407	0.29163	0.820247	0.0408969	1.29012	1.29924	1.43096	-0.951213	-0.351567	-0.526433	-0.378584	-1.25256	-1.07291	-0.693103	-1.1018	-0.796534	-2.05623	-0.0624174	C18 H34 O2	cis-2-octadecenoate	282.252	19.312	cis-2-octadecenoate [ C18 H34 O2, tgt=, overall=74.12, db=74.12 ]	FindByFormula	22
C14 H7 N2 O S2	118525	128675	127885	105083	116245	109327	160370	59836	77186	88720	218831	155869	216636	151322	130845	154464	126933	186943	157607	227093	189953	-0.345626	-0.107488	-0.125336	-0.694502	-0.401922	-0.579749	0.530695	-2.32664	-1.58871	-1.18508	1.43153	0.448186	1.40231	0.362382	-0.0590164	0.421947	-0.146993	0.975061	0.480327	1.53894	1.02135	C14 H7 N2 O S2	C14 H7 N2 O S2	282.998	1.611	[ C14 H7 N2 O S2, tgt=, overall=23.81, db=0.00, mfg=47.62 ]	FindByFormula	22
8-oxo-deoxyguanosine	49964	41397	40413	31351	49514	37534	29984	16300	26190	12902	15292	52493	23637	698809	665823	282993	264481	273501	224994	76011	69971	-0.171621	-0.324809	-0.344401	-0.551186	-0.17899	-0.404589	-0.587494	-1.08388	-0.697674	-1.27428	-1.13587	-0.131408	-0.781204	1.97687	1.93749	1.24067	1.18558	1.21289	1.05389	0.170088	0.102656	C10 H13 N5 O5	8-oxo-deoxyguanosine	283.095	1.612	8-oxo-deoxyguanosine [ C10 H13 N5 O5, tgt=, overall=47.49, db=47.49 ]	FindByFormula	22
C10 H19 N8 O2	1	1	1	146788	114849	1	1	1	1	162488	1	156021	1	210209	1	1	165115	56523	75074	1	123600	-0.891053	-0.891053	-0.891053	1.09303	1.05211	-0.891053	-0.891053	-0.891053	-0.891053	1.10997	-0.891053	1.1032	-0.891053	1.15292	-0.891053	-0.891053	1.11265	0.933867	0.981202	-0.891053	1.06435	C10 H19 N8 O2	C10 H19 N8 O2	283.164	6.552	[ C10 H19 N8 O2, tgt=, overall=38.19, db=0.00, mfg=76.39 ]	FindByFormula	10
C8 H25 N7 O4	81304	97788	79879	58659	84903	33885	79025	89054	131894	109398	62276	131416	50852	131937	53294	97755	64301	63206	61651	70707	62901	0.21783	0.755755	0.166304	-0.733428	0.344042	-2.33248	0.134984	0.483132	1.62759	1.08267	-0.559073	1.61701	-1.14959	1.62853	-1.01292	0.754772	-0.465831	-0.51588	-0.588465	-0.189099	-0.529976	C8 H25 N7 O4	C8 H25 N7 O4	283.195	5.104	[ C8 H25 N7 O4, tgt=, overall=38.02, db=0.00, mfg=76.04 ]	FindByFormula	22
C20 H29 N	160664	402053	431604	318448	686504	235128	426983	345934	212446	404848	200506	172184	147294	461294	432689	176757	348696	561015	663356	293142	523338	-1.55184	0.4283	0.581409	-0.0749547	1.58328	-0.72976	0.558172	0.103766	-0.948745	0.443258	-1.07362	-1.40235	-1.7394	0.725023	0.586829	-1.34576	0.120936	1.14751	1.50924	-0.253701	0.997437	C20 H29 N	C20 H29 N	283.23	17.905	[ C20 H29 N, tgt=, overall=46.16, db=0.00, mfg=92.33 ]	FindByFormula	22
C18 H37 N O	1	88545	101615	56200	171025	14682	76066	68571	1	91354	1	1	1	107995	124911	1	61984	112890	155345	11977	136717	-1.58335	0.624016	0.650696	0.535926	0.75158	0.27582	0.59458	0.574479	-1.58335	0.630069	-1.58335	-1.58335	-1.58335	0.662496	0.690693	-1.58335	0.554909	0.671086	0.732946	0.23636	0.708194	C18 H37 N O	C18 H37 N O	283.292	26.221	[ C18 H37 N O, tgt=, overall=33.43, db=0.00, mfg=66.86 ]	FindByFormula	16
C19 H41 N	289157	248813	308197	299903	275169	197278	314583	245185	229393	327202	316505	248486	364357	362883	299726	1646186	318924	240537	382204	268522	347716	-0.229096	-0.598661	-0.0722607	-0.139352	-0.351042	-1.16945	-0.0218239	-0.634785	-0.798519	0.0749042	-0.0068411	-0.601896	0.339424	0.329455	-0.140805	4.04836	0.0118841	-0.681856	0.457033	-0.411178	0.224452	C19 H41 N	C19 H41 N	283.321	23.188	[ C19 H41 N, tgt=, overall=48.25, db=0.00, mfg=96.51 ]	FindByFormula	22
C7 H8 O10 S	280791	194927	255141	346408	166032	300337	255483	358256	108382	327027	309025	139567	366241	267179	321432	347053	273547	300115	216428	358499	258461	0.16106	-0.950623	-0.130714	0.800701	-1.43931	0.366024	-0.126635	0.903134	-2.73841	0.625338	0.452882	-1.96817	0.970273	0.00970458	0.572776	0.806366	0.0814501	0.363773	-0.63193	0.9052	-0.0913399	C7 H8 O10 S	C7 H8 O10 S	283.986	33.172	[ C7 H8 O10 S, tgt=, overall=32.13, db=0.00, mfg=64.26 ]	FindByFormula	22
C14 H20 O6	78577	114685	803314	518423	240874	841758	636814	70812	387471	922140	88156	731344	750094	1257130	434183	212487	346686	889379	702582	51092	267688	-0.31278	-0.18158	0.49385	0.341885	0.0759132	0.51007	0.413255	-0.348884	0.24086	0.541717	-0.272866	0.461281	0.470065	0.649245	0.280355	0.0324033	0.202267	0.529165	0.447359	-0.462141	0.112537	C14 H20 O6	C14 H20 O6	284.125	7.793	[ C14 H20 O6, tgt=, overall=45.88, db=0.00, mfg=91.75 ]	FindByFormula	21
C12 H18 N3 O5	118595	73240	308819	664686	212159	571885	272668	81774	509867	629412	155307	798573	306099	1017204	516881	241066	334475	1081172	753876	63898	335747	-1.02684	-1.56258	0.0369607	0.88903	-0.380338	0.721878	-0.101428	-1.44007	0.594285	0.828419	-0.727065	1.09301	0.0271265	1.36199	0.609473	-0.238354	0.12567	1.42978	1.02899	-1.71425	0.129889	C12 H18 N3 O5	C12 H18 N3 O5	284.126	7.801	[ C12 H18 N3 O5, tgt=, overall=45.53, db=0.00, mfg=91.06 ]	FindByFormula	22
285.0208@1.5130004	334824	334912	364279	322845	333010	362837	386567	334270	384144	368038	231479	254250	267449	240456	222958	230010	247755	216675	224250	232998	259415	0.630203	0.631406	1.01572	0.463621	0.60537	0.997588	1.28726	0.622635	1.25851	1.06267	-1.05752	-0.628504	-0.397096	-0.883555	-1.22901	-1.08664	-0.746829	-1.35971	-1.2026	-1.02762	-0.536548		285.0208@1.5130004	285.021	1.513		FindByFormula	22
C11 H23 N7 S	67244	72140	52207	56253	65998	47061	54483	69661	80916	64267	84008	73440	70296	96812	81976	111967	60736	65613	112182	76502	57962	-0.167193	0.138303	-1.26743	-0.942969	-0.248499	-1.71851	-1.08194	-0.0136947	0.637329	-0.364027	0.800338	0.215937	0.0257458	1.41698	0.693907	2.04915	-0.609664	-0.273929	2.05749	0.393497	-0.812875	C11 H23 N7 S	C11 H23 N7 S	285.172	5.935	[ C11 H23 N7 S, tgt=, overall=33.49, db=0.00, mfg=66.98 ]	FindByFormula	22
C20 H31 N	5546	70441	80233	53228	199752	9459	87548	59445	20523	84500	19075	10258	6392	96992	79855	20946	55924	84970	125702	31018	107765	-1.99787	0.501731	0.629735	0.226181	1.52677	-1.47282	0.715543	0.334818	-0.711072	0.680694	-0.783028	-1.39307	-1.85825	0.816287	0.625091	-0.691008	0.274772	0.686148	1.07128	-0.304891	0.919867	C20 H31 N	C20 H31 N	285.246	21.624	[ C20 H31 N, tgt=, overall=30.80, db=0.00, mfg=61.61 ]	FindByFormula	22
C16 H37 N4	40860	44616	44825	52729	45467	49899	69325	45889	46113	39528	30658	56152	44669	57575	43231	43052	46356	45744	46763	50297	44532	-0.85756	-0.323629	-0.29525	0.690748	-0.208913	0.355821	2.35214	-0.152816	-0.123253	-1.05878	-2.60163	1.07263	-0.316421	1.22457	-0.515087	-0.54028	-0.0913423	-0.172037	-0.0382723	0.404055	-0.335072	C16 H37 N4	C16 H37 N4	285.298	20.275	[ C16 H37 N4, tgt=, overall=20.28, db=0.00, mfg=40.56 ]	FindByFormula	22
Salicin	1	21891	28495	23846	29437	26012	27012	38319	20675	39929	51365	22949	30395	55476	30538	16207	18096	1	22309	28077	37832	-3.07245	0.22877	0.315862	0.257027	0.326605	0.285746	0.298207	0.41371	0.209892	0.427305	0.510499	0.244361	0.337184	0.535932	0.338734	0.129464	0.165881	-3.07245	0.235019	0.31098	0.409485	C13 H18 O7	Salicin	286.108	7.116	Salicin [ C13 H18 O7, tgt=, overall=68.09, db=68.09 ]	FindByFormula	20
Hexadecane-1,16-dioicacid	205215	151890	152410	139841	232291	284999	184183	200868	153805	217827	227850	293417	246290	232662	209987	199317	236583	238176	302780	141173	251151	-0.096474	-1.40416	-1.3893	-1.76335	0.442122	1.33084	-0.566387	-0.189518	-1.34971	0.162726	0.358237	1.45734	0.696438	0.449057	0.00343011	-0.223204	0.521687	0.550851	1.59385	-1.72214	0.781375	C16 H30 O4	Hexadecane-1,16-dioicacid	286.215	20.322	Hexadecane-1,16-dioicacid [ C16 H30 O4, tgt=, overall=91.47, db=91.47 ]	FindByFormula	22
<none> Esi+14.467	1	1	1	1	1	1	1	1	1	1	1	1	1	24403	26439	12166	25197	11572	16191	1	1	-0.597787	-0.597787	-0.597787	-0.597787	-0.597787	-0.597787	-0.597787	-0.597787	-0.597787	-0.597787	-0.597787	-0.597787	-0.597787	1.65889	1.67679	1.5034	1.66604	1.49222	1.56725	-0.597787	-0.597787	<none>	<none> Esi+14.467	286.303	14.467	[ <none>, tgt= ]	FindByFormula	6
C4 H8 Cl3 N O S3	191257	243673	226264	187298	97745	184094	75713	213215	264106	202495	248605	345229	170216	288788	58290	206012	199637	167254	1	56244	1	0.346994	0.41481	0.394055	0.341137	0.159049	0.336306	0.0875366	0.377424	0.437355	0.36298	0.42042	0.512352	0.314361	0.46237	0.0143138	0.367801	0.359	0.309446	-3.05806	0.00430948	-3.05806	C4 H8 Cl3 N O S3	C4 H8 Cl3 N O S3	286.885	33.754	[ C4 H8 Cl3 N O S3, tgt=, overall=23.73, db=0.00, mfg=47.45 ]	FindByFormula	20
C21 H7 N2	1659004	1533712	2032084	2510640	2143590	2765007	2197201	2596219	3958259	5472967	343283	282339	254764	282719	241887	303424	266544	310230	270657	262306	288543	0.596085	0.527621	0.772933	0.957307	0.819506	1.04144	0.841042	0.986528	1.35423	1.63672	-0.777431	-0.947828	-1.03743	-0.946656	-1.08265	-0.885036	-0.99802	-0.865696	-0.984669	-1.01199	-0.928879	C21 H7 N2	C21 H7 N2	287.063	8.15	[ C21 H7 N2, tgt=, overall=44.33, db=0.00, mfg=88.65 ]	FindByFormula	22
C13 H11 N4 O2 S	2084771	2049155	2665498	3220610	2838957	4000892	2716390	3289337	9670676	11415429	456145	354725	324219	380507	327542	360484	335678	383249	319335	350972	340755	0.46946	0.455845	0.663598	0.813058	0.713407	0.984456	0.67854	0.829741	1.68173	1.81278	-0.731096	-0.929766	-1.00081	-0.874336	-0.992755	-0.917043	-0.97337	-0.868663	-1.0128	-0.938169	-0.96151	C13 H11 N4 O2 S	C13 H11 N4 O2 S	287.063	7.847	[ C13 H11 N4 O2 S, tgt=, overall=44.50, db=0.00, mfg=89.00 ]	FindByFormula	22
C12 H11 N6 O S	195850	220897	189994	180846	178756	198714	201319	163161	138129	137157	167786	136221	144780	142216	154242	128147	179860	134958	171858	147331	180530	0.949377	1.65981	0.770178	0.478868	0.410251	1.03508	1.11196	-0.128618	-1.1118	-1.15349	0.0363923	-1.19391	-0.834183	-0.93966	-0.460473	-1.5546	0.446596	-1.24889	0.177942	-0.731078	0.468542	C12 H11 N6 O S	C12 H11 N6 O S	287.07	1.594	[ C12 H11 N6 O S, tgt=, overall=33.60, db=0.00, mfg=67.20 ]	FindByFormula	22
288.1139@22.515005	15828	31321	39722	38137	75808	19038	38367	28766	23510	49337	11476	1	9698	45732	39371	25731	42024	47152	56787	26626	59617	-0.110244	0.189553	0.293928	0.276041	0.577819	-0.0291318	0.278682	0.152175	0.0635464	0.389145	-0.251475	-4.35766	-0.325418	0.355816	0.290029	0.103199	0.318674	0.369248	0.450919	0.118218	0.472282		288.1139@22.515005	288.114	22.515		FindByFormula	21
C9 H16 N6 O5	705278	249514	253263	615505	224333	209917	178810	303487	715187	748745	1009586	324599	781715	1206748	1038823	364947	701443	252375	242717	807264	775709	0.703099	-0.954289	-0.930499	0.485933	-1.12398	-1.22992	-1.48575	-0.641938	0.725351	0.798492	1.27525	-0.534669	0.867225	1.55979	1.32079	-0.347789	0.6944	-0.936102	-0.998341	0.918524	0.854925	C9 H16 N6 O5	C9 H16 N6 O5	288.118	5.812	[ C9 H16 N6 O5, tgt=, overall=40.92, db=0.00, mfg=81.84 ]	FindByFormula	22
C7 H22 N5 O7	221881	226119	222865	244948	247809	298437	282079	245426	226024	235169	265501	179463	180364	237196	243076	252623	236810	245407	189477	260140	188040	-0.348822	-0.207522	-0.315776	0.389817	0.476546	1.86489	1.4439	0.404381	-0.210652	0.0855542	0.99156	-1.93337	-1.89597	0.149653	0.332531	0.620236	0.137489	0.403798	-1.52785	0.839211	-1.58471	C7 H22 N5 O7	C7 H22 N5 O7	288.149	6.743	[ C7 H22 N5 O7, tgt=, overall=45.34, db=0.00, mfg=90.69 ]	FindByFormula	22
testosterone	7224	6046	19630	9867	18195	22657	8237	16469	143804	59829	1973	1	1	1	1	1	1	1	1	1	1	0.727058	0.69133	0.927698	0.789637	0.912462	0.956482	0.753397	0.892458	1.32739	1.15138	0.466566	-1.05628	-1.05628	-1.05628	-1.05628	-1.05628	-1.05628	-1.05628	-1.05628	-1.05628	-1.05628	C19 H28 O2	testosterone	288.21	8.151	testosterone [ C19 H28 O2, tgt=, overall=70.54, db=70.54 ]	FindByFormula	12
C7 H11 N7 O4 S	31799	39678	26272	15219	34988	29052	18526	10109	38400	1	3827	1	1	59806	54969	28365	36027	38926	56212	20707	20616	0.439728	0.500856	0.387004	0.236242	0.466119	0.41478	0.29054	0.123267	0.491815	-2.42309	-0.144962	-2.42309	-2.42309	0.614159	0.590871	0.408171	0.4742	0.495572	0.597045	0.321274	0.320057	C7 H11 N7 O4 S	C7 H11 N7 O4 S	289.056	7.374	[ C7 H11 N7 O4 S, tgt=, overall=32.44, db=0.00, mfg=64.88 ]	FindByFormula	19
16-Hydroxyhexadecanoicacid Esi+14.888	47910	32920	49253	38068	46591	33493	59047	37923	55378	57298	40533	34883	47988	47285	40911	49589	53866	46902	37937	43094	22792	0.252487	-1.08387	0.350943	-0.566435	0.153067	-1.02241	0.996832	-0.580027	0.768371	0.889751	-0.34299	-0.877601	0.258281	0.205722	-0.309933	0.375155	0.669782	0.176759	-0.578711	-0.124801	-2.39326	C16 H32 O3	16-Hydroxyhexadecanoicacid Esi+14.888	289.259	14.888	16-Hydroxyhexadecanoicacid [ C16 H32 O3, tgt=, overall=80.08, db=80.08 ]	FindByFormula	22
C10 H20 N5 O5	151276	151398	178383	208036	172934	144113	141420	257183	232658	248495	338655	286329	355228	301335	306791	303947	356295	357701	333301	367366	261934	-1.35264	-1.3503	-0.875227	-0.429817	-0.965081	-1.49314	-1.54778	0.184454	-0.105827	0.0849149	0.981536	0.495394	1.11992	0.643351	0.695322	0.668348	1.12861	1.14002	0.935377	1.21724	0.237471	C10 H20 N5 O5	C10 H20 N5 O5	290.147	1.653	[ C10 H20 N5 O5, tgt=, overall=23.74, db=0.00, mfg=47.48 ]	FindByFormula	22
C7 H3 N2 O11	137481	118403	127918	103090	109841	119906	107557	49391	58626	72830	191642	111985	178349	166780	178846	178688	181001	174371	146224	136421	182707	0.207735	-0.194293	0.0137154	-0.566987	-0.396286	-0.160348	-0.452834	-2.54719	-2.08591	-1.50208	1.10157	-0.344263	0.908112	0.72763	0.915601	0.913221	0.947832	0.847408	0.373651	0.186904	0.973078	C7 H3 N2 O11	C7 H3 N2 O11	290.973	1.69	[ C7 H3 N2 O11, tgt=, overall=36.81, db=0.00, mfg=73.61 ]	FindByFormula	22
C9 H23 N8 O3	773866	790569	884981	845881	896529	904459	885384	937818	1207310	918191	740754	712460	700338	381749	137135	199614	553539	553418	549372	550165	558312	0.354088	0.395536	0.614507	0.526799	0.639671	0.656764	0.61539	0.727066	1.21735	0.686013	0.269208	0.193617	0.160309	-1.01749	-3.00467	-2.27598	-0.296273	-0.296696	-0.310941	-0.308139	-0.279606	C9 H23 N8 O3	C9 H23 N8 O3	291.188	1.089	[ C9 H23 N8 O3, tgt=, overall=48.22, db=0.00, mfg=96.45 ]	FindByFormula	22
C9 H23 N8 O3 Esi+1.0890001	775202	794286	885985	845881	898666	908271	886218	939067	1207310	920746	742213	710539	701076	380604	265381	364827	563326	554462	565247	543397	561155	0.337596	0.403734	0.700856	0.574888	0.739507	0.768417	0.701572	0.859097	1.54241	0.805518	0.21933	0.100725	0.0642676	-1.59696	-2.5776	-1.7121	-0.530651	-0.573781	-0.521389	-0.6286	-0.541149	C9 H23 N8 O3	C9 H23 N8 O3 Esi+1.0890001	291.188	1.089	[ C9 H23 N8 O3, tgt=, overall=48.22, db=0.00, mfg=96.45 ]	FindByFormula	22
<none> Esi+1.087	57502	49401	49508	58096	47452	53253	42048	40709	65383	37165	49310	11106	39930	9789	5244	39047	38050	37935	19472	33920	9446	0.850282	0.630718	0.633846	0.865143	0.572516	0.739285	0.397692	0.350897	1.036	0.219198	0.628052	-1.52733	0.322959	-1.70984	-2.61236	0.290626	0.253227	0.24885	-0.715444	0.0870933	-1.76142	<none>	<none> Esi+1.087	291.34	1.087	[ <none>, tgt= ]	FindByFormula	22
C20 H6 N O2	57143	50388	41987	26422	56361	19811	61254	36599	59114	19017	51354	165264	98262	65363	40593	28068	51946	7799	28602	16681	39694	0.566277	0.37146	0.0890098	-0.628233	0.544937	-1.07416	0.67386	-0.12367	0.61879	-1.1375	0.400867	2.21085	1.40573	0.774404	0.036724	-0.534647	0.418616	-2.51781	-0.505462	-1.34046	0.00204119	C20 H6 N O2	C20 H6 N O2	292.041	8.409	[ C20 H6 N O2, tgt=, overall=25.37, db=0.00, mfg=50.74 ]	FindByFormula	22
C10 H16 N2 O8	33481	47688	20509	10835	28772	27004	3670	5578	1	3209	1	1	1	34872	51337	10156	27859	31931	41509	8804	17430	0.668725	0.751582	0.553912	0.404436	0.633217	0.618361	0.150831	0.248901	-1.77194	0.119386	-1.77194	-1.77194	-1.77194	0.67826	0.768854	0.389276	0.625663	0.657621	0.719074	0.35581	0.515805	C10 H16 N2 O8	C10 H16 N2 O8	292.09	6.36	[ C10 H16 N2 O8, tgt=, overall=42.94, db=0.00, mfg=85.88 ]	FindByFormula	17
C8 H19 Cl N9 O	2512098	2607959	2135787	1805783	2271993	2159506	2041708	1728060	1126355	956488	3521431	2919750	3294954	3302677	3369928	3588006	3306104	3548920	3337945	3581791	3293353	0.0397914	0.136602	-0.379715	-0.813593	-0.219904	-0.351164	-0.496171	-0.927321	-2.03376	-2.45634	0.912891	0.428532	0.74105	0.747103	0.799211	0.961309	0.749782	0.932994	0.77456	0.956825	0.739792	C8 H19 Cl N9 O	C8 H19 Cl N9 O	292.141	1.367	[ C8 H19 Cl N9 O, tgt=, overall=23.81, db=0.00, mfg=47.62 ]	FindByFormula	22
12-oxo-phytodienoicacid(OPDA) Esi+15.961	47678	1	37361	32479	78546	26052	9763	27724	30530	23257	34439	217716	151374	94056	91955	89276	67901	26445	51928	70156	11656	0.235575	-4.24056	0.134252	0.0760643	0.443011	-0.0155586	-0.423395	0.0102889	0.0503501	-0.0627161	0.100413	0.866643	0.715625	0.517892	0.508504	0.496219	0.382497	-0.00933712	0.271056	0.396073	-0.349755	C18 H28 O3	12-oxo-phytodienoicacid(OPDA) Esi+15.961	292.2	15.961	12-oxo-phytodienoicacid(OPDA) [ C18 H28 O3, tgt=, overall=59.73, db=59.73 ]	FindByFormula	21
12-oxo-phytodienoicacid(OPDA) Esi+17.358	21326	1	1	69864	1	1	1	9919	9725	23036	1	37850	33542	137711	109223	737746	620294	1268729	922229	1016014	1034071	0.272001	-1.53276	-1.53276	0.486853	-1.53276	-1.53276	-1.53276	0.133403	0.129827	0.285967	-1.53276	0.375877	0.353999	0.609723	0.567759	0.913624	0.882227	1.01179	0.954036	0.971572	0.974761	C18 H28 O3	12-oxo-phytodienoicacid(OPDA) Esi+17.358	292.203	17.358	12-oxo-phytodienoicacid(OPDA) [ C18 H28 O3, tgt=, overall=73.83, db=73.83 ]	FindByFormula	16
<none> Esi+1.399	99398	108226	52233	31227	79314	83605	68897	41020	36348	31345	118929	116890	60570	122283	128506	138708	129355	136337	123979	137382	48896	0.46715	0.61483	-0.649551	-1.54239	0.0753993	0.166844	-0.168974	-1.06896	-1.27883	-1.53584	0.778503	0.748488	-0.392539	0.826771	0.912921	1.04551	0.92435	1.01559	0.850676	1.02884	-0.764132	<none>	<none> Esi+1.399	292.353	1.399	[ <none>, tgt= ]	FindByFormula	22
<none> Esi+16.438002	1	26951	1	1	1	1	1	1	1	1	1	1	1	413147	343739	160889	291730	142706	194127	36134	33792	-0.807927	0.912136	-0.807927	-0.807927	-0.807927	-0.807927	-0.807927	-0.807927	-0.807927	-0.807927	-0.807927	-0.807927	-0.807927	1.37239	1.34138	1.21338	1.31372	1.19316	1.24504	0.961573	0.950275	<none>	<none> Esi+16.438002	292.354	16.438	[ <none>, tgt= ]	FindByFormula	9
C10 H N2 O9	307992	306606	273749	237367	255172	234157	228358	160635	246766	226781	421862	255886	310685	379709	282536	318431	421348	342479	386318	298045	397100	0.2467	0.227858	-0.245767	-0.841618	-0.5394	-0.89851	-1.00329	-2.47315	-0.679358	-1.03224	1.56123	-0.527722	0.283077	1.12136	-0.113752	0.385974	1.55614	0.690175	1.19346	0.109532	1.30848	C10 H N2 O9	C10 H N2 O9	292.967	1.554	[ C10 H N2 O9, tgt=, overall=40.87, db=0.00, mfg=81.73 ]	FindByFormula	22
C9 H15 N11 O	160916	289421	366920	278019	360263	319412	252161	205274	309854	222378	792528	682259	585071	744257	581518	457391	629634	588257	628289	525940	561262	-1.90352	-0.676539	-0.180603	-0.760554	-0.218877	-0.470443	-0.964608	-1.39462	-0.533948	-1.22733	1.42906	1.1159	0.794683	1.29771	0.781952	0.280074	0.948118	0.806032	0.943647	0.571973	0.707841	C9 H15 N11 O	C9 H15 N11 O	293.144	1.631	[ C9 H15 N11 O, tgt=, overall=39.66, db=0.00, mfg=79.32 ]	FindByFormula	22
C10 H2 N2 O9	86301	28129	60862	108810	14511	81510	82405	92542	12356	84851	29421	1	64050	7688	43586	73864	73029	72202	16481	81140	24350	0.4645	-0.000481464	0.319646	0.560629	-0.27502	0.440809	0.445339	0.49346	-0.341701	0.457471	0.0181451	-4.24968	0.340822	-0.538505	0.181164	0.399954	0.395238	0.390514	-0.222218	0.438922	-0.060321	C10 H2 N2 O9	C10 H2 N2 O9	293.976	33.187	[ C10 H2 N2 O9, tgt=, overall=33.38, db=0.00, mfg=66.77 ]	FindByFormula	21
S-7-methylthioheptylhydroximoyl-L-cysteine	407076	409750	413681	412451	419641	457110	349619	331017	129456	177677	169828	169733	162676	345996	238527	257707	316662	211710	184149	176910	172379	1.10341	1.11831	1.14004	1.13326	1.17259	1.36719	0.757194	0.632785	-1.50347	-0.783002	-0.885811	-0.887083	-0.983713	0.733491	-0.112851	0.0631353	0.531905	-0.38423	-0.701591	-0.792848	-0.851883	C11 H22 N2 O3 S2	S-7-methylthioheptylhydroximoyl-L-cysteine	294.104	6.047	S-7-methylthioheptylhydroximoyl-L-cysteine [ C11 H22 N2 O3 S2, tgt=, overall=41.27, db=41.27 ]	FindByFormula	22
C11 H20 N O8	585070	513081	447108	382273	472758	449428	340841	254873	34408	20212	32250	30688	41212	248848	205545	180078	216389	160586	197957	120742	194794	1.2425	1.11883	0.989193	0.841631	1.04173	0.994068	0.733577	0.459816	-1.4263	-1.9274	-1.48731	-1.53407	-1.25635	0.437283	0.257214	0.132626	0.305639	0.0247208	0.221784	-0.243883	0.206614	C11 H20 N O8	C11 H20 N O8	294.12	5.967	[ C11 H20 N O8, tgt=, overall=39.62, db=0.00, mfg=79.24 ]	FindByFormula	22
C12 H20 N7 O2	1737973	1633150	1517294	1628886	1714668	1509098	1804348	1882649	1800069	1701478	1814844	1769141	1570430	2181081	1830315	2189006	1557372	1507391	1521171	1722623	1504157	0.184484	-0.391186	-1.07212	-0.415386	0.0595576	-1.12225	0.531333	0.924452	0.509359	-0.0119042	0.585005	0.348977	-0.753597	2.28609	0.663551	2.31965	-0.830858	-1.13272	-1.04851	0.102391	-1.15259	C12 H20 N7 O2	C12 H20 N7 O2	294.166	8.345	[ C12 H20 N7 O2, tgt=, overall=49.20, db=0.00, mfg=98.40 ]	FindByFormula	22
C16 H28 N3 O2	1	9800	5691	1	9015	1	1	6779	1	1	7684	73970	64013	521824	382817	809046	1072512	349108	1	436150	833445	-1.24104	0.328352	0.235539	-1.24104	0.314094	-1.24104	-1.24104	0.265414	-1.24104	-1.24104	0.286813	0.673524	0.648835	1.00715	0.954251	1.08204	1.13018	0.93851	-1.24104	0.976524	1.08711	C16 H28 N3 O2	C16 H28 N3 O2	294.216	18.424	[ C16 H28 N3 O2, tgt=, overall=38.69, db=0.00, mfg=77.37 ]	FindByFormula	14
C13 H30 N2 O5	1	3747	27839	1	34635	1	1	1	1	3460	1	94706	82849	465689	226474	875207	1170813	874506	1423097	468114	496937	-1.24753	0.10557	0.435345	-1.24753	0.471262	-1.24753	-1.24753	-1.24753	-1.24753	0.0924668	-1.24753	0.636671	0.614677	0.898576	0.780036	1.00233	1.05018	1.00219	1.08226	0.89943	0.909256	C13 H30 N2 O5	C13 H30 N2 O5	294.216	18.254	[ C13 H30 N2 O5, tgt=, overall=39.17, db=0.00, mfg=78.34 ]	FindByFormula	14
16-Hydroxyhexadecanoicacid	56586	68102	77009	61109	102973	76751	74660	54942	12194	1	1	9964	1	68811	44802	47070	83759	62999	81563	60422	73478	0.464184	0.506834	0.535134	0.481888	0.602028	0.534361	0.528002	0.457395	0.11081	-2.05543	-2.05543	0.0643096	-2.05543	0.509219	0.410421	0.421791	0.554479	0.488901	0.548362	0.479285	0.524328	C16 H32 O3	16-Hydroxyhexadecanoicacid	294.216	12.064	16-Hydroxyhexadecanoicacid [ C16 H32 O3, tgt=, overall=84.13, db=84.13 ]	FindByFormula	18
16-Hydroxyhexadecanoicacid Esi+14.966002	15903	19328	67944	46269	61728	39379	86867	46946	1	1	1	1	1	1	6225	7692	24990	17436	13948	12836	1	0.642939	0.681741	0.93183	0.855396	0.912743	0.82332	0.980708	0.858286	-1.28163	-1.28163	-1.28163	-1.28163	-1.28163	-1.28163	0.45635	0.498446	0.732852	0.661247	0.616844	0.600316	-1.28163	C16 H32 O3	16-Hydroxyhexadecanoicacid Esi+14.966002	294.216	14.966	16-Hydroxyhexadecanoicacid [ C16 H32 O3, tgt=, overall=76.13, db=76.13 ]	FindByFormula	14
C13 H30 N2 O5 Esi+18.358	1	4883	2553	1284	3945	1	1	1	1	1	1615	62636	57869	175029	185214	883087	909790	362568	1462416	882684	519002	-1.32842	0.161207	0.0474722	-0.0730675	0.123796	-1.32842	-1.32842	-1.32842	-1.32842	-1.32842	-0.0328423	0.608714	0.594831	0.788941	0.798861	1.0728	1.07802	0.916667	1.16126	1.07272	0.979576	C13 H30 N2 O5	C13 H30 N2 O5 Esi+18.358	294.216	18.358	[ C13 H30 N2 O5, tgt=, overall=39.37, db=0.00, mfg=78.74 ]	FindByFormula	15
C12 H34 N6 O2	29903	31828	28009	13528	23533	24926	19895	15014	1	1	1	1	1	16869	13913	7068	10921	1	8364	1	7821	0.86609	0.87913	0.852414	0.700303	0.81602	0.82804	0.78092	0.722086	-1.28792	-1.28792	-1.28792	-1.28792	-1.28792	0.746435	0.706168	0.564616	0.655559	-1.28792	0.599805	-1.28792	0.585775	C12 H34 N6 O2	C12 H34 N6 O2	294.275	5.962	[ C12 H34 N6 O2, tgt=, overall=35.09, db=0.00, mfg=70.18 ]	FindByFormula	14
C18 H19 N2 S	18582	22499	34396	54832	24259	41684	47387	59748	62305	68837	1	1	1	1	1	1	1	1	1	1	1	0.832428	0.867606	0.945671	1.03144	0.881458	0.981015	1.0046	1.04723	1.05493	1.07327	-0.975424	-0.975424	-0.975424	-0.975424	-0.975424	-0.975424	-0.975424	-0.975424	-0.975424	-0.975424	-0.975424	C18 H19 N2 S	C18 H19 N2 S	295.127	4.04	[ C18 H19 N2 S, tgt=, overall=44.39, db=0.00, mfg=88.79 ]	FindByFormula	11
C11 H19 N8 O2	94094	157938	72996	40832	120823	45472	65446	39232	49902	33168	270470	288761	170078	328898	227160	257244	190114	211510	204031	197137	214839	-0.302512	0.37264	-0.633483	-1.3908	0.023434	-1.25049	-0.775811	-1.44291	-1.1293	-1.6618	1.07393	1.15923	0.469178	1.3289	0.84644	1.00857	0.614356	0.753385	0.706455	0.661645	0.773742	C11 H19 N8 O2	C11 H19 N8 O2	295.161	1.85	[ C11 H19 N8 O2, tgt=, overall=47.56, db=0.00, mfg=95.12 ]	FindByFormula	22
C9 H17 N11 O	470517	542602	549457	465303	475148	407370	431114	566199	514957	796797	1024334	624832	534782	1036060	939818	853955	385918	634129	441300	500444	639463	-0.710587	-0.226753	-0.184136	-0.748412	-0.677344	-1.19974	-1.00745	-0.0822559	-0.404248	1.07742	1.93006	0.252207	-0.276026	1.96869	1.63777	1.31257	-1.38336	0.302336	-0.928186	-0.501281	0.330769	C9 H17 N11 O	C9 H17 N11 O	295.163	7.14	[ C9 H17 N11 O, tgt=, overall=37.51, db=0.00, mfg=75.03 ]	FindByFormula	22
C15 H10 N3 O2 S	53524	96030	223862	199846	233149	239827	258427	277353	328180	298817	191356	227235	216422	22688	60079	163156	166919	204057	190735	196399	213859	-1.79918	-0.886128	0.435923	0.25866	0.499417	0.54353	0.660207	0.770605	1.03345	0.887041	0.190852	0.459283	0.383128	-3.13986	-1.61872	-0.0581804	-0.0225634	0.291233	0.185773	0.231483	0.364519	C15 H10 N3 O2 S	C15 H10 N3 O2 S	296.048	1.586	[ C15 H10 N3 O2 S, tgt=, overall=39.41, db=0.00, mfg=78.81 ]	FindByFormula	22
C12 H10 N9 O	959512	958265	777684	625341	858396	804242	583738	468107	122526	84520	705213	678047	643816	923706	889882	825250	869795	750928	783038	697303	860805	0.71988	0.717849	0.391918	0.0515961	0.546054	0.444333	-0.0558679	-0.400455	-2.4927	-3.07233	0.239226	0.177906	0.0970425	0.660514	0.602283	0.484585	0.566645	0.337267	0.402626	0.221619	0.550429	C12 H10 N9 O	C12 H10 N9 O	296.104	2.483	[ C12 H10 N9 O, tgt=, overall=42.12, db=0.00, mfg=84.23 ]	FindByFormula	22
C11 H18 N7 O3	4965294	4820066	4453450	4458427	4685932	4315554	4140918	6050489	5289342	4980648	5696553	5063899	4453461	6718140	6024116	7024246	5767371	4880624	5576408	4913698	5864678	-0.275587	-0.481512	-1.03027	-1.02253	-0.677285	-1.24845	-1.535	1.09558	0.162959	-0.254173	0.67745	-0.139188	-1.03026	1.82167	1.06528	2.13075	0.763153	-0.394902	0.529586	-0.348047	0.87922	C11 H18 N7 O3	C11 H18 N7 O3	296.146	6.026	[ C11 H18 N7 O3, tgt=, overall=42.80, db=0.00, mfg=85.61 ]	FindByFormula	22
18-hydroxyoctadeca-9Z,12Z-dienoicacid	32562	9894	7217	19726	1	1	3174	7194	1	9660	9076	75430	1	75129	62200	127508	133554	154226	160407	67034	75477	0.510164	0.251422	0.182895	0.401298	-1.74683	-1.74683	0.00446959	0.182201	-1.74683	0.246223	0.232678	0.692632	-1.74683	0.691764	0.650744	0.806661	0.816724	0.847983	0.856518	0.667	0.692768	C18 H32 O3	18-hydroxyoctadeca-9Z,12Z-dienoicacid	296.233	19.206	18-hydroxyoctadeca-9Z,12Z-dienoicacid [ C18 H32 O3, tgt=, overall=63.87, db=63.87 ]	FindByFormula	17
C19 H38 N O	58205	57370	55218	54245	56452	48012	48124	74652	62375	58691	67286	55282	51212	81230	65639	86117	43660	50797	42434	55711	49810	0.150993	0.0747076	-0.127123	-0.220979	-0.0104482	-0.865349	-0.853051	1.46479	0.516274	0.194889	0.916368	-0.121012	-0.524726	1.9106	0.785539	2.21902	-1.36696	-0.567681	-1.51733	-0.0802004	-0.671262	C19 H38 N O	C19 H38 N O	296.298	6.024	[ C19 H38 N O, tgt=, overall=25.06, db=0.00, mfg=50.13 ]	FindByFormula	22
<none> Esi+2.5169997	24601	26444	12494	1	20477	1	1	1	1	1	32720	33838	28666	35199	31295	35222	36712	30925	30230	31209	37604	0.63373	0.648466	0.495526	-1.42861	0.596303	-1.42861	-1.42861	-1.42861	-1.42861	-1.42861	0.691904	0.698757	0.664923	0.706801	0.682821	0.706934	0.715386	0.680395	0.675759	0.68226	0.720283	<none>	<none> Esi+2.5169997	296.321	2.517	[ <none>, tgt= ]	FindByFormula	15
297.1059@2.2540004	264405	234785	283394	277093	278840	311403	251984	258775	164494	178634	17917	12843	13789	120000	86102	103711	119751	58116	129946	101995	130747	0.833867	0.710625	0.905809	0.882486	0.889004	1.00357	0.783956	0.811541	0.341563	0.427102	-1.95823	-2.30359	-2.22987	0.0144213	-0.329916	-0.136902	0.0122669	-0.737663	0.0970174	-0.154209	0.103392		297.1059@2.2540004	297.106	2.254		FindByFormula	22
C17 H4 N3 O S	787137	739105	702794	675910	716229	709673	665112	695385	730634	664351	821446	165455	211349	769310	723725	683203	729506	715083	689576	667642	736548	0.535849	0.37888	0.253295	0.156056	0.300503	0.27758	0.115911	0.226872	0.350146	0.113054	0.642208	-3.35249	-2.74218	0.478737	0.326458	0.182812	0.346293	0.296512	0.205959	0.125374	0.370242	C17 H4 N3 O S	C17 H4 N3 O S	298.005	8.4	[ C17 H4 N3 O S, tgt=, overall=33.64, db=0.00, mfg=67.29 ]	FindByFormula	22
C18 H20 N O3	60725	72340	58112	66897	65069	56911	57880	93294	87877	78040	109420	95033	80049	104658	103376	117807	56030	85152	57380	81832	64084	-0.982488	-0.245329	-1.16774	-0.574789	-0.691482	-1.25569	-1.18458	0.826065	0.574127	0.0741143	1.49759	0.903855	0.181165	1.31018	1.25827	1.80864	-1.3214	0.441451	-1.22113	0.27395	-0.755724	C18 H20 N O3	C18 H20 N O3	298.143	11.343	[ C18 H20 N O3, tgt=, overall=39.20, db=0.00, mfg=78.40 ]	FindByFormula	22
C9 H N O11	48388	63469	50016	34324	62949	48006	10568	17825	33203	17017	95066	107387	93759	110499	87521	77384	111649	87272	92129	87338	110178	-0.23964	0.1626	-0.190578	-0.748789	0.150404	-0.251391	-2.49536	-1.72028	-0.79802	-1.78906	0.761618	0.942303	0.741091	0.984659	0.639014	0.456503	1.00001	0.634789	0.715089	0.635911	0.980346	C9 H N O11	C9 H N O11	298.953	1.139	[ C9 H N O11, tgt=, overall=32.38, db=0.00, mfg=64.76 ]	FindByFormula	22
C14 H13 N5 O3	96442	98946	103271	74550	116261	105975	102278	93611	53103	30862	314149	331837	267087	154964	188192	184543	238505	252072	295412	284049	303567	-0.622452	-0.582744	-0.516475	-1.02128	-0.332942	-0.476437	-0.531441	-0.668602	-1.54677	-2.38745	1.20685	1.2917	0.955451	0.112182	0.413113	0.382783	0.780125	0.865825	1.11159	1.05083	1.15377	C14 H13 N5 O3	C14 H13 N5 O3	299.096	1.77	[ C14 H13 N5 O3, tgt=, overall=38.29, db=0.00, mfg=76.58 ]	FindByFormula	22
3-Ketosphinganine	17014	8433	9839	9665	12864	14691	9235	1	7829	11714	42840	66961	46574	27085	19030	9402	33707	20120	36411	23639	42212	0.165604	-0.154753	-0.0843713	-0.0925152	0.0379863	0.0986007	-0.113288	-4.28078	-0.188673	-0.00475711	0.587083	0.790939	0.625226	0.377816	0.216715	-0.105107	0.477647	0.242137	0.512868	0.315704	0.580342	C18 H37 N O2	3-Ketosphinganine	299.279	17.787	3-Ketosphinganine [ C18 H37 N O2, tgt=, overall=77.79, db=77.79 ]	FindByFormula	21
C12 H22 Cl2 S2	516832	499738	609635	432541	498375	478515	508904	412141	378928	486553	405251	282569	447896	581246	318630	442953	541287	451136	526887	429730	510422	0.699888	0.515247	1.60649	-0.277521	0.500252	0.277006	0.615021	-0.54274	-1.00399	0.368463	-0.635293	-2.61482	-0.0860136	1.3447	-1.95546	-0.146936	0.95369	-0.0464434	0.805672	-0.313317	0.631373	C12 H22 Cl2 S2	C12 H22 Cl2 S2	300.057	33.145	[ C12 H22 Cl2 S2, tgt=, overall=23.81, db=0.00, mfg=47.62 ]	FindByFormula	22
C21 H34 N	10235	12637	12231	12741	14284	1	8922	9751	12878	16230	24405	15816	16257	20821	21638	22511	1	18761	9605	13130	17508	0.183918	0.258304	0.246782	0.261196	0.301532	-3.07412	0.135475	0.166825	0.26497	0.346598	0.490534	0.337481	0.347184	0.434492	0.448073	0.462029	-3.07412	0.397732	0.161502	0.271808	0.373343	C21 H34 N	C21 H34 N	300.271	7.138	[ C21 H34 N, tgt=, overall=36.17, db=0.00, mfg=72.33 ]	FindByFormula	20
C12 H30 N9	28759	25085	36552	26242	26768	30483	37589	31182	24023	29805	32851	19099	27290	28431	28484	24911	34981	28329	35457	31755	33841	-0.0576593	-0.898728	1.41785	-0.621256	-0.499136	0.300585	1.59	0.440094	-1.16491	0.16217	0.760944	-2.57637	-0.380295	-0.128246	-0.116783	-0.941553	1.14752	-0.150362	1.23069	0.552146	0.943643	C12 H30 N9	C12 H30 N9	300.271	33.159	[ C12 H30 N9, tgt=, overall=31.69, db=0.00, mfg=63.39 ]	FindByFormula	22
<none> Esi+5.944	54525	61097	51682	56420	58292	51095	46516	62966	63493	63923	74765	62449	54838	93025	73322	97040	45452	59625	50860	56255	60096	-0.532949	0.0609268	-0.812397	-0.354663	-0.184329	-0.872006	-1.36197	0.218173	0.261669	0.296889	1.11447	0.17515	-0.503079	2.2548	1.01277	2.47531	-1.48272	-0.0663357	-0.896064	-0.369945	-0.0252786	<none>	<none> Esi+5.944	300.351	5.944	[ <none>, tgt= ]	FindByFormula	22
C8 H17 N2 O10	36221	6457	40341	49300	30278	34919	43373	39656	34356	40840	1	2200	10126	5103	10094	4718	1	7663	1	5145	5195	0.609494	0.120547	0.640038	0.696903	0.558679	0.599114	0.660586	0.635182	0.594505	0.643524	-2.36687	-0.184735	0.248121	0.0538218	0.247223	0.0315803	-2.36687	0.169099	-2.36687	0.0561457	0.0588881	C8 H17 N2 O10	C8 H17 N2 O10	301.09	1.733	[ C8 H17 N2 O10, tgt=, overall=39.17, db=0.00, mfg=78.33 ]	FindByFormula	19
C9 H12 N5 O5 S	89513	90739	105111	88719	82091	77463	107045	82213	54553	98362	93370	66767	74125	101339	75879	82996	99616	71020	70486	64565	119494	0.374888	0.44518	1.20488	0.328859	-0.0723421	-0.372169	1.29909	-0.0646638	-2.18387	0.861991	0.59287	-1.13994	-0.599763	1.01605	-0.47892	-0.0156912	0.927447	-0.820867	-0.859867	-1.31323	1.86755	C9 H12 N5 O5 S	C9 H12 N5 O5 S	302.056	33.144	[ C9 H12 N5 O5 S, tgt=, overall=31.14, db=0.00, mfg=62.28 ]	FindByFormula	22
C11 H16 N3 O7	243525	263612	244402	265342	313866	256435	237471	343297	295803	287705	208544	184521	200354	280952	242094	288771	180360	219040	202200	160154	206467	0.052376	0.457477	0.0707424	0.490913	1.34931	0.316398	-0.0762969	1.80742	1.04636	0.904481	-0.740211	-1.36575	-0.944984	0.783086	0.0222519	0.923388	-1.48233	-0.48923	-0.898109	-2.08963	-0.79137	C11 H16 N3 O7	C11 H16 N3 O7	302.099	5.814	[ C11 H16 N3 O7, tgt=, overall=23.80, db=0.00, mfg=47.60 ]	FindByFormula	22
C21 H18 O2	122228	130627	129236	114972	131342	114720	150453	143167	90094	102712	115331	112788	74788	214934	154036	133290	179215	343754	154060	100970	148199	-0.225957	-0.0179695	-0.0514715	-0.417486	-0.000885442	-0.424354	0.424263	0.268914	-1.1806	-0.77038	-0.407729	-0.477506	-1.76332	1.54054	0.49792	0.0451906	0.971743	3.01019	0.498404	-0.823912	0.37702	C21 H18 O2	C21 H18 O2	302.132	7.135	[ C21 H18 O2, tgt=, overall=35.72, db=0.00, mfg=71.43 ]	FindByFormula	22
C15 H32 N3 O3	233057	270520	188059	238472	273967	198316	366414	227407	260618	297352	198894	298408	222740	247192	400789	272477	353209	320560	303979	188887	202787	-0.411129	0.253402	-1.36751	-0.308734	0.309848	-1.13076	1.60606	-0.520544	0.087159	0.675005	-1.11778	0.690813	-0.612984	-0.148627	2.00583	0.285536	1.44243	1.01004	0.773268	-1.34793	-1.03137	C15 H32 N3 O3	C15 H32 N3 O3	302.245	19.989	[ C15 H32 N3 O3, tgt=, overall=38.77, db=0.00, mfg=77.53 ]	FindByFormula	22
C14 H34 N6 O	22481	169838	226086	178085	263651	142769	193885	206890	118610	211410	179812	201664	197274	236584	238629	190000	124178	209405	240391	234068	179071	-4.0872	-0.0723542	0.495612	0.0217863	0.800791	-0.417056	0.190552	0.31945	-0.785126	0.362359	0.0409478	0.268654	0.224956	0.585726	0.602814	0.150368	-0.694044	0.343439	0.617419	0.564499	0.0327451	C14 H34 N6 O	C14 H34 N6 O	302.279	23.11	[ C14 H34 N6 O, tgt=, overall=39.95, db=0.00, mfg=79.90 ]	FindByFormula	22
C16 H N O6	84466	4572	46831	37263	68754	58937	66051	64055	71975	53774	87442	125019	126075	83662	73409	58077	62597	61976	58531	57056	66694	0.543401	-4.03669	-0.382862	-0.741784	0.220178	-0.0217769	0.157191	0.109	0.29208	-0.165754	0.59778	1.1592	1.17242	0.528381	0.323062	-0.0448608	0.0728406	0.0571824	-0.0326316	-0.0727149	0.172404	C16 H N O6	C16 H N O6	302.982	8.396	[ C16 H N O6, tgt=, overall=32.00, db=0.00, mfg=63.99 ]	FindByFormula	22
C22 H7 O2	79304	97671	88461	102716	46187	69700	81540	49086	36268	49053	12768	6868	4766	14156	26203	12602	25304	8071	16858	1	7194	0.623846	0.711084	0.669607	0.732176	0.397457	0.569786	0.63549	0.422951	0.296212	0.422669	-0.140992	-0.400665	-0.553673	-0.0977758	0.160082	-0.146473	0.145462	-0.333072	-0.0246203	-4.10043	-0.381244	C22 H7 O2	C22 H7 O2	303.046	8.626	[ C22 H7 O2, tgt=, overall=35.34, db=0.00, mfg=70.69 ]	FindByFormula	21
C6 H19 N6 O2 S3	150203	144392	137808	135862	145121	115269	113403	169978	150509	155179	185864	148190	127147	248881	200639	258398	120205	155877	136414	151929	128090	-0.0368813	-0.218603	-0.433552	-0.499052	-0.195409	-1.2561	-1.33126	0.532755	-0.0275103	0.113226	0.944252	-0.09902	-0.804387	2.28892	1.29655	2.46176	-1.06298	0.133892	-0.480377	0.0157402	-0.770355	C6 H19 N6 O2 S3	C6 H19 N6 O2 S3	303.072	6.475	[ C6 H19 N6 O2 S3, tgt=, overall=23.81, db=0.00, mfg=47.62 ]	FindByFormula	22
C23 H13 N	122387	331757	251383	90631	284334	275109	220484	236526	188018	188514	192282	152237	110070	476569	422649	358671	268285	315548	339920	246036	259227	-1.4745	0.85634	0.207899	-2.17663	0.495796	0.418703	-0.09865	0.0655081	-0.470961	-0.464802	-0.418546	-0.964374	-1.72243	1.70295	1.4223	1.03866	0.359996	0.739257	0.913155	0.157647	0.279717	C23 H13 N	C23 H13 N	303.108	5.396	[ C23 H13 N, tgt=, overall=27.92, db=0.00, mfg=55.85 ]	FindByFormula	22
C21 H37 N	3898705	3955531	4691665	4182380	5001596	3879949	4076887	3912179	4021292	4461516	3598803	3669453	3751280	4465085	3462842	3769668	3948447	3704820	3810159	3913314	3894358	-0.234007	-0.0693838	1.87233	0.565058	2.60008	-0.288876	0.274407	-0.19475	0.118207	1.30008	-1.14463	-0.923468	-0.672555	1.30918	-1.58279	-0.616934	-0.0897643	-0.814331	-0.495373	-0.191456	-0.246701	C21 H37 N	C21 H37 N	303.293	19.417	[ C21 H37 N, tgt=, overall=45.50, db=0.00, mfg=91.00 ]	FindByFormula	22
C11 H2 N3 O6 S	130834	173653	243236	299513	267987	264636	551636	709124	780415	872893	9503	12080	15699	85688	40053	41162	56028	25367	88216	12733	100476	0.119902	0.31408	0.545185	0.687922	0.611645	0.603015	1.10678	1.27901	1.34471	1.42152	-1.67855	-1.51399	-1.33427	-0.17035	-0.691925	-0.673194	-0.461729	-1.00518	-0.150409	-1.47788	-0.0611621	C11 H2 N3 O6 S	C11 H2 N3 O6 S	303.964	1.176	[ C11 H2 N3 O6 S, tgt=, overall=35.30, db=0.00, mfg=70.60 ]	FindByFormula	22
C13 H4 O7 S	294783	316273	456181	445625	210204	473898	595903	608042	714606	798836	32443	54153	32491	59388	27115	29341	34538	39688	56566	24733	58085	0.595919	0.649221	0.926684	0.908949	0.339759	0.955547	1.12908	1.14436	1.26668	1.35109	-1.07571	-0.687621	-1.07459	-0.61772	-1.21161	-1.15184	-1.02831	-0.923028	-0.654598	-1.28126	-0.634525	C13 H4 O7 S	C13 H4 O7 S	303.968	1.45	[ C13 H4 O7 S, tgt=, overall=31.77, db=0.00, mfg=63.53 ]	FindByFormula	22
C7 H14 N O12	132764	145795	183464	133463	129784	126151	158481	121429	102654	147226	123791	90966	123132	162704	140399	125075	175195	151305	140982	136352	169759	-0.176482	0.388233	1.77437	-0.144809	-0.313405	-0.484656	0.89146	-0.714755	-1.72784	0.447146	-0.598557	-2.45691	-0.630756	1.05007	0.160765	-0.536319	1.49621	0.611977	0.185756	-0.0156451	1.3061	C7 H14 N O12	C7 H14 N O12	304.051	33.143	[ C7 H14 N O12, tgt=, overall=34.23, db=0.00, mfg=68.46 ]	FindByFormula	22
C8 H14 N7 O6	299775	326953	296102	212521	288949	242956	253852	177138	192289	128153	421105	408778	350631	439244	412778	392293	467650	384197	410934	375082	442962	-0.0972755	0.153577	-0.132907	-1.09158	-0.203593	-0.704721	-0.577909	-1.61798	-1.38075	-2.55365	0.885068	0.799188	0.355676	1.00697	0.827337	0.680206	1.1881	0.61993	0.814393	0.550525	1.03133	C8 H14 N7 O6	C8 H14 N7 O6	304.1	1.588	[ C8 H14 N7 O6, tgt=, overall=38.62, db=0.00, mfg=77.24 ]	FindByFormula	22
C9 H16 N6 O6	267765	289479	223748	189032	244599	232247	163356	264790	232911	205893	167274	150836	143992	310188	260152	274948	158938	197462	191286	178670	145808	1.08023	1.41147	0.317325	-0.398918	0.695828	0.475698	-1.01907	1.03278	0.48783	-0.035961	-0.918384	-1.35781	-1.55507	1.70499	0.95771	1.19269	-1.13554	-0.213576	-0.348563	-0.638408	-1.50183	C9 H16 N6 O6	C9 H16 N6 O6	304.115	5.673	[ C9 H16 N6 O6, tgt=, overall=41.76, db=0.00, mfg=83.52 ]	FindByFormula	22
16-oxo-palmitate	357783	232774	552540	216003	250384	348968	404240	505573	312206	506658	187498	280811	307978	169675	270124	201648	477750	356999	328015	292235	254402	0.337552	-0.862413	1.55075	-1.07115	-0.658835	0.267913	0.678351	1.30277	-0.0428333	1.30876	-1.46622	-0.338685	-0.0808947	-1.74505	-0.446997	-1.26313	1.14476	0.331429	0.0950593	-0.227364	-0.614396	C16 H29 O3	16-oxo-palmitate	304.246	13.724	16-oxo-palmitate [ C16 H29 O3, tgt=, overall=78.98, db=78.98 ]	FindByFormula	22
1,3,7-Trihydroxyxanthone	1	1	1	1	1	3251	1	1	1	1	1	1	1	40589	28444	59392	36717	40975	42377	89274	71177	-0.807794	-0.807794	-0.807794	-0.807794	-0.807794	0.716137	-0.807794	-0.807794	-0.807794	-0.807794	-0.807794	-0.807794	-0.807794	1.19188	1.12488	1.26362	1.17299	1.19367	1.20001	1.34042	1.29773	C15 H10 O5	1,3,7-Trihydroxyxanthone	305.089	10.146	1,3,7-Trihydroxyxanthone [ C15 H10 O5, tgt=, overall=75.89, db=75.89 ]	FindByFormula	9
305.9599@1.2089998	158956	156326	230247	245462	236147	224747	264710	292367	335716	324202	70319	130403	86963	10262	68324	145493	118870	30562	60549	5909	146444	0.290246	0.274758	0.634235	0.693642	0.657725	0.61179	0.763728	0.855986	0.98434	0.95194	-0.466926	0.10643	-0.269701	-2.25368	-0.493646	0.208086	0.0204618	-1.24053	-0.605802	-2.76612	0.214135		305.9599@1.2089998	305.96	1.209		FindByFormula	22
C18 H10 O3 S	75575	59469	87089	109231	93243	117654	92338	111948	256618	301777	31594	12963	1	1596	5063	10582	6149	6559	7539	10036	2046	0.51104	0.422377	0.563499	0.647302	0.588758	0.674782	0.585149	0.656391	0.963275	1.02324	0.188395	-0.14117	-3.64443	-0.916042	-0.488964	-0.216247	-0.417074	-0.393195	-0.34168	-0.235845	-0.824154	C18 H10 O3 S	C18 H10 O3 S	306.034	7.859	[ C18 H10 O3 S, tgt=, overall=44.32, db=0.00, mfg=88.64 ]	FindByFormula	21
C23 H14 O	160325	123476	151852	142975	117252	137651	139520	137440	133862	134655	128843	128042	124423	117428	142987	127194	144590	132883	116563	97582	130918	1.77863	-0.406205	1.32438	0.820452	-0.8389	0.502973	0.6158	0.490143	0.269454	0.318872	-0.0502475	-0.10242	-0.342276	-0.826347	0.821148	-0.158009	0.914421	0.208047	-0.888197	-2.37516	0.0834178	C23 H14 O	C23 H14 O	306.104	11.272	[ C23 H14 O, tgt=, overall=38.64, db=0.00, mfg=77.29 ]	FindByFormula	22
N-Succinyl-2-L-amino-6-oxopimelate	41260	98868	41356	21351	42520	38415	35722	37948	50485	18740	33436	124726	122550	29605	139060	127120	47263	30418	33779	96772	42155	-0.303777	1.1707	-0.299855	-1.41533	-0.253021	-0.424323	-0.546953	-0.44496	0.0366822	-1.63541	-0.658537	1.5627	1.53301	-0.86386	1.74625	1.59478	-0.0745902	-0.818149	-0.641318	1.13454	-0.267568	C11 H15 N O8	N-Succinyl-2-L-amino-6-oxopimelate	306.105	10.888	N-Succinyl-2-L-amino-6-oxopimelate [ C11 H15 N O8, tgt=, overall=63.63, db=63.63 ]	FindByFormula	22
C14 H16 N3 O5	20152	36058	1	1	18540	1	12777	1	1	1	1	1	1	98367	59064	58851	40968	43868	70711	50010	17435	0.775799	0.883939	-1.0663	-1.0663	0.760303	-1.0663	0.691109	-1.0663	-1.0663	-1.0663	-1.0663	-1.0663	-1.0663	1.07047	0.975661	0.97499	0.907667	0.920379	1.00911	0.944734	0.748882	C14 H16 N3 O5	C14 H16 N3 O5	306.105	9.438	[ C14 H16 N3 O5, tgt=, overall=41.26, db=0.00, mfg=82.52 ]	FindByFormula	12
C7 H17 Cl2 N4 O3 S	31876	27454	125126	45302	40267	98220	68165	86119	72762	78477	6937	6090	22628	2814	2913	10666	21735	25282	24671	20572	31827	0.154846	0.0170082	1.41698	0.479267	0.370524	1.19352	0.856374	1.07216	0.91661	0.986398	-1.25267	-1.37286	-0.161424	-2.08543	-2.05352	-0.855614	-0.198587	-0.0590623	-0.0816428	-0.249343	0.153426	C7 H17 Cl2 N4 O3 S	C7 H17 Cl2 N4 O3 S	307.039	6.725	[ C7 H17 Cl2 N4 O3 S, tgt=, overall=23.81, db=0.00, mfg=47.62 ]	FindByFormula	22
C21 H23 S	45122	38281	33398	41549	31206	30972	30237	30458	21591	18307	33008	42566	42052	70979	63362	45990	55972	38043	43137	48462	57068	0.373404	-0.115596	-0.521443	0.128045	-0.723345	-0.745732	-0.81716	-0.795502	-1.81883	-2.30954	-0.556378	0.199967	0.163835	1.72074	1.38311	0.430074	1.01428	-0.134144	0.2396	0.585788	1.07195	C21 H23 S	C21 H23 S	307.152	7.417	[ C21 H23 S, tgt=, overall=31.80, db=0.00, mfg=63.61 ]	FindByFormula	22
C8 H Cl3 N3 O2 S	334802	359133	389995	485124	445385	493722	503869	534955	534615	653786	87373	99890	59388	145448	201871	144879	159109	61278	62664	149144	164469	0.461935	0.548045	0.649238	0.917159	0.812253	0.938723	0.963695	1.03718	1.0364	1.2834	-1.18699	-1.02265	-1.6609	-0.561429	-0.159052	-0.56624	-0.451239	-1.62245	-1.59499	-0.530628	-0.41057	C8 H Cl3 N3 O2 S	C8 H Cl3 N3 O2 S	307.872	1.163	[ C8 H Cl3 N3 O2 S, tgt=, overall=23.79, db=0.00, mfg=47.58 ]	FindByFormula	22
C7 H4 N2 O6 S3	19153	54123	14507	8567	200332	42305	91598	91815	96374	115876	16193	79966	84918	231290	163147	12615	33945	104103	178030	153094	153810	-1.23695	-0.188194	-1.51744	-2.0492	1.13307	-0.43691	0.342999	0.345388	0.394313	0.580363	-1.40644	0.20589	0.26655	1.27814	0.925774	-1.65853	-0.659183	0.472197	1.01391	0.861565	0.866276	C7 H4 N2 O6 S3	C7 H4 N2 O6 S3	307.925	33.4	[ C7 H4 N2 O6 S3, tgt=, overall=28.64, db=0.00, mfg=57.27 ]	FindByFormula	22
C18 H18 N3 S	24830216	28760478	28096112	23522362	28237248	24941496	28660976	24350316	30587260	26831364	27235586	28685226	28887380	27526792	24011444	24334448	28531654	23413088	27511496	23640444	29067048	-0.874703	0.848318	0.574278	-1.50921	0.633033	-0.822273	0.807685	-1.10357	1.57041	0.0341677	0.209518	0.817592	0.899941	0.33422	-1.26788	-1.1112	0.754651	-1.56379	0.327694	-1.45047	0.972648	C18 H18 N3 S	C18 H18 N3 S	308.118	8.794	[ C18 H18 N3 S, tgt=, overall=47.38, db=0.00, mfg=94.76 ]	FindByFormula	22
C16 H26 N3 O3	5821	2095	1	5518	14734	1	1	5397	1	1	3535	1	2041	79071	103165	78099	138361	119121	152853	41206	39982	0.297818	0.0821137	-1.53206	0.286534	0.493843	-1.53206	-1.53206	0.281854	-1.53206	-1.53206	0.192541	-1.53206	0.0766017	0.848493	0.904636	0.845882	0.966595	0.934991	0.987621	0.71092	0.704556	C16 H26 N3 O3	C16 H26 N3 O3	308.198	13.517	[ C16 H26 N3 O3, tgt=, overall=39.23, db=0.00, mfg=78.45 ]	FindByFormula	16
C20 H21 O3	58716	43988	57766	63762	55381	67470	47555	55442	65993	59602	63247	54954	41765	26122	32993	47888	40413	51998	38063	48877	46412	0.667877	-0.539521	0.599678	1.01256	0.423402	1.24889	-0.213546	0.428004	1.15635	0.730493	0.97866	0.39104	-0.756331	-2.71831	-1.74201	-0.184373	-0.893909	0.159878	-1.14438	-0.0989062	-0.315257	C20 H21 O3	C20 H21 O3	309.151	1.112	[ C20 H21 O3, tgt=, overall=40.96, db=0.00, mfg=81.92 ]	FindByFormula	22
<none> Esi+7.8000016	30355	23989	28095	30125	29251	20853	23217	28773	19020	58521	59394	53580	37590	74560	63751	46708	21832	52006	20902	28418	43540	-0.309544	-0.877812	-0.496344	-0.327907	-0.39899	-1.21606	-0.956791	-0.438771	-1.43821	1.27533	1.31108	1.06236	0.206601	1.86015	1.482	0.730956	-1.1053	0.990369	-1.2104	-0.468746	0.56138	<none>	<none> Esi+7.8000016	309.178	7.8	[ <none>, tgt= ]	FindByFormula	22
C10 H21 N12	22364	32543	88505	31967	25990	52269	56625	72680	61070	141913	16750	35620	36730	33570	26368	18347	66992	48221	30765	30959	31198	-1.11509	-0.399587	1.5088	-0.433651	-0.828475	0.504237	0.656923	1.13305	0.801067	2.40941	-1.66644	-0.22726	-0.168727	-0.340322	-0.800932	-1.49273	0.977607	0.35048	-0.506756	-0.494766	-0.480097	C10 H21 N12	C10 H21 N12	309.2	10.304	[ C10 H21 N12, tgt=, overall=41.16, db=0.00, mfg=82.32 ]	FindByFormula	22
C18 H37 N4	211022	276838	236523	83570	62885	152311	118368	194643	26440	265805	95231	250476	260185	72374	56472	118028	124132	168857	169085	38344	60133	0.863576	1.27154	1.03502	-0.528446	-0.95581	0.373601	-0.00529489	0.742155	-2.25789	1.21043	-0.332146	1.12116	1.17831	-0.744605	-1.11746	-0.00961823	0.0661593	0.528583	0.53061	-1.69926	-1.02306	C18 H37 N4	C18 H37 N4	309.301	26.84	[ C18 H37 N4, tgt=, overall=43.79, db=0.00, mfg=87.58 ]	FindByFormula	22
C21 H43 N	183355	211015	214686	134366	237939	153282	233226	159184	286867	194931	180751	182221	250731	204073	186661	189385	197720	128891	161920	141498	246801	-0.106084	0.541267	0.620726	-1.53829	1.09453	-0.931455	1.00236	-0.757387	1.95612	0.17598	-0.171984	-0.13467	1.33579	0.387148	-0.0237494	0.0429975	0.241435	-1.72995	-0.678866	-1.30001	1.26301	C21 H43 N	C21 H43 N	309.337	8.788	[ C21 H43 N, tgt=, overall=19.49, db=0.00, mfg=38.97 ]	FindByFormula	22
C10 H2 N2 O6 S2	374807	388780	454594	458219	448189	412849	502002	446854	498722	629987	169703	163401	163270	144338	140473	136118	144921	95223	158525	153164	151394	0.597941	0.65785	0.913829	0.92683	0.890603	0.75617	1.0762	0.885721	1.06547	1.44791	-0.698991	-0.76093	-0.762244	-0.963974	-1.0084	-1.05995	-0.957377	-1.64478	-0.810519	-0.866828	-0.885853	C10 H2 N2 O6 S2	C10 H2 N2 O6 S2	309.873	1.162	[ C10 H2 N2 O6 S2, tgt=, overall=27.25, db=0.00, mfg=54.50 ]	FindByFormula	22
C13 H18 N4 O5	1217870	949213	881574	1112553	1345569	1198469	891694	1449362	1190312	1118514	949982	831880	776693	1114533	1283504	1398433	970289	1073173	679450	1075633	737728	0.77937	-0.42777	-0.785825	0.341284	1.26234	0.701586	-0.730543	1.62224	0.668512	0.367167	-0.423851	-1.06686	-1.39934	0.349903	1.03361	1.44898	-0.321407	0.166736	-2.04722	0.177827	-1.64863	C13 H18 N4 O5	C13 H18 N4 O5	310.127	6.133	[ C13 H18 N4 O5, tgt=, overall=41.02, db=0.00, mfg=82.05 ]	FindByFormula	22
310.1298@2.5359998	254343	312244	17920	15024	94898	32221	38988	1	27994	1	1	1	1	360962	366160	35334	125887	365425	403397	1	19088	0.810984	0.85004	0.305835	0.27227	0.623249	0.417557	0.453858	-1.55911	0.390778	-1.55911	-1.55911	-1.55911	-1.55911	0.877649	0.880372	0.435119	0.67706	0.879989	0.898815	-1.55911	0.317859		310.1298@2.5359998	310.13	2.536		FindByFormula	16
C20 H22 O3	270439	180054	157483	242971	174003	267746	242207	238407	246929	196531	243648	184627	297421	215911	241718	140682	225979	282858	136386	270130	211684	1.01211	-0.831699	-1.4388	0.526649	-0.986645	0.96675	0.512375	0.4407	0.599889	-0.43481	0.539257	-0.718023	1.44317	-0.00853919	0.503213	-1.95014	0.198037	1.21562	-2.09071	1.00693	-0.0981558	C20 H22 O3	C20 H22 O3	310.157	21.542	[ C20 H22 O3, tgt=, overall=46.62, db=0.00, mfg=93.24 ]	FindByFormula	22
C10 H18 N10 O2 Esi+6.3929996	899548	826064	781089	394801	866797	327374	719065	663529	965036	449395	1190497	1118324	359076	623481	1148749	683857	788684	929680	756595	978197	410864	0.610557	0.387865	0.241569	-1.54141	0.51364	-2.03079	0.025365	-0.184679	0.794189	-1.20295	1.34285	1.17942	-1.78926	-0.347358	1.24957	-0.105823	0.266858	0.696654	0.158312	0.829587	-1.43719	C10 H18 N10 O2	C10 H18 N10 O2 Esi+6.3929996	310.16	6.393	[ C10 H18 N10 O2, tgt=, overall=48.18, db=0.00, mfg=96.37 ]	FindByFormula	22
C10 H18 N10 O2	921615	875242	785420	401776	872123	412269	724290	587734	966775	536941	1191649	1121894	513795	713157	1180614	793560	799709	915246	749267	988452	473793	0.679629	0.527053	0.207042	-1.774	0.516504	-1.69781	-0.032418	-0.649844	0.821007	-0.916968	1.43905	1.26078	-1.04719	-0.0781986	1.41156	0.237514	0.260325	0.659132	0.0677742	0.886538	-1.28674	C10 H18 N10 O2	C10 H18 N10 O2	310.161	6.387	[ C10 H18 N10 O2, tgt=, overall=41.34, db=0.00, mfg=82.68 ]	FindByFormula	22
C12 H20 N7 O3	324597	1	298133	282346	256436	305877	322233	1	267467	1	287736	1	286445	451567	382543	399837	273550	324179	1	368830	331379	0.533149	-1.80097	0.517507	0.5075	0.489796	0.522223	0.531805	-1.80097	0.497543	-1.80097	0.510978	-1.80097	0.510151	0.593871	0.563361	0.571493	0.501679	0.532912	-1.80097	0.556646	0.536952	C12 H20 N7 O3	C12 H20 N7 O3	310.161	7.093	[ C12 H20 N7 O3, tgt=, overall=45.26, db=0.00, mfg=90.51 ]	FindByFormula	17
C16 H26 N2 O4	33192	16416	29240	21795	25740	19447	18537	23627	32352	30870	42160	43673	31765	58996	45907	54865	15227	30129	16668	26252	34635	0.359215	-1.48456	0.0272255	-0.742329	-0.306649	-1.04084	-1.16634	-0.530967	0.292087	0.169289	0.985539	1.07787	0.244136	1.86545	1.20852	1.67534	-1.68146	0.105663	-1.44467	-0.25507	0.470661	C16 H26 N2 O4	C16 H26 N2 O4	310.192	7.766	[ C16 H26 N2 O4, tgt=, overall=37.06, db=0.00, mfg=74.12 ]	FindByFormula	22
10,16-Dihydroxy-hexadecanoate	1	93541	141563	86163	130232	55880	31432	202418	1	1	1	1	1	62779	1	111777	172560	80929	147003	1	74419	-1.17156	0.807099	0.878726	0.792897	0.864304	0.71804	0.618575	0.940541	-1.17156	-1.17156	-1.17156	-1.17156	-1.17156	0.738164	-1.17156	0.837888	0.912954	0.782064	0.885245	-1.17156	0.767567	C16 H32 O4	10,16-Dihydroxy-hexadecanoate	310.212	12.411	10,16-Dihydroxy-hexadecanoate [ C16 H32 O4, tgt=, overall=66.70, db=66.70 ]	FindByFormula	13
6,9-octadecadienedioicacid	166056	192075	232656	258891	317847	231147	233455	271179	1	1	1	1	1	197854	160300	232318	276390	251699	293886	228706	246645	0.537884	0.56371	0.597718	0.616676	0.653077	0.596564	0.598327	0.624903	-1.5948	-1.5948	-1.5948	-1.5948	-1.5948	0.56897	0.531624	0.59746	0.62828	0.611677	0.639171	0.59468	0.608078	C18 H30 O4	6,9-octadecadienedioicacid	310.213	11.505	6,9-octadecadienedioicacid [ C18 H30 O4, tgt=, overall=89.15, db=89.15 ]	FindByFormula	16
311.0904@9.817	123086	81981	95817	96420	75965	78961	98374	100569	91383	98673	117892	74609	65519	127275	114272	218833	92925	97435	95718	99149	74937	0.912297	-0.720723	-0.0940575	-0.0688498	-1.02698	-0.871545	0.0117671	0.100443	-0.284452	0.0239646	0.739051	-1.09935	-1.62141	1.04678	0.61373	3.22453	-0.217211	-0.0267749	-0.0982119	0.043302	-1.08172		311.0904@9.817	311.09	9.817		FindByFormula	22
C10 H13 N7 O5	24995	18617	33256	16118	18296	12201	28073	24636	22913	18897	43603	28581	32709	34008	37765	37038	38339	24059	40097	34473	39566	-0.234023	-1.08648	0.592271	-1.50356	-1.13681	-2.30919	0.102018	-0.275884	-0.485683	-1.04328	1.37612	0.153912	0.544283	0.656974	0.960186	0.90394	1.00384	-0.344463	1.13357	0.69627	1.09499	C10 H13 N7 O5	C10 H13 N7 O5	311.099	1.555	[ C10 H13 N7 O5, tgt=, overall=37.73, db=0.00, mfg=75.46 ]	FindByFormula	22
C15 H21 N O4 S	261890	301846	288457	242327	287883	246459	279221	235222	328438	280510	279873	307513	303969	292357	250601	258854	301593	238754	277435	232695	301811	-0.50635	0.926252	0.468495	-1.28962	0.448407	-1.11905	0.140163	-1.58986	1.7781	0.186635	0.163706	1.11391	0.996973	0.603989	-0.950888	-0.623984	0.917795	-1.4395	0.0754303	-1.69884	0.925091	C15 H21 N O4 S	C15 H21 N O4 S	311.119	8.789	[ C15 H21 N O4 S, tgt=, overall=43.32, db=0.00, mfg=86.64 ]	FindByFormula	22
C9 H21 N5 O5 S	121999	126338	121882	116195	104544	109458	81785	114024	113473	101883	215986	190540	173204	168481	159194	185249	161807	134179	158805	149063	171236	-0.423811	-0.285481	-0.427605	-0.616734	-1.03495	-0.853142	-2.0067	-0.691391	-0.710559	-1.137	1.83702	1.34088	0.963314	0.853885	0.629466	1.22942	0.693908	-0.0471581	0.619785	0.369212	0.918087	C9 H21 N5 O5 S	C9 H21 N5 O5 S	311.126	4.216	[ C9 H21 N5 O5 S, tgt=, overall=35.69, db=0.00, mfg=71.38 ]	FindByFormula	22
C9 H25 N7 O5	39953	24316	38690	35693	41932	13977	49997	48587	1	42367	84246	53860	50375	89214	52717	69031	41094	55939	39912	56827	37246	0.164144	-0.0503686	0.150267	0.115437	0.185029	-0.28957	0.261021	0.248663	-4.41298	0.189487	0.486424	0.293172	0.264275	0.511176	0.283906	0.400378	0.176308	0.309533	0.1637	0.316337	0.133836	C9 H25 N7 O5	C9 H25 N7 O5	311.194	7.595	[ C9 H25 N7 O5, tgt=, overall=23.79, db=0.00, mfg=47.59 ]	FindByFormula	21
311.3183@31.277	44615	148423	153847	129920	282017	71623	168132	89111	33808	147943	35511	45377	52277	154921	174228	37294	125843	215631	244049	93139	173282	-1.27646	0.536013	0.590133	0.335242	1.50393	-0.56271	0.724022	-0.233288	-1.69471	0.531127	-1.6206	-1.25093	-1.03748	0.600623	0.777724	-1.54673	0.287163	1.09921	1.28589	-0.166622	0.769514		311.3183@31.277	311.318	31.277		FindByFormula	22
C20 H43 N2	20643	2549	13094	16719	13887	17687	10431	24295	17891	19143	22912	14557	13805	20414	22102	31047	15441	13088	13320	19846	12717	0.59888	-3.75553	-0.348795	0.159977	-0.226386	0.277148	-0.822133	0.937991	0.301021	0.441831	0.815977	-0.128297	-0.238715	0.575656	0.741048	1.44851	-0.00556646	-0.349749	-0.31317	0.516912	-0.409612	C20 H43 N2	C20 H43 N2	311.348	8.344	[ C20 H43 N2, tgt=, overall=22.60, db=0.00, mfg=45.21 ]	FindByFormula	22
C12 H10 N9 O2	32972	17965	23290	40970	28046	3919	101196	127273	254826	237497	215852	218769	208422	136128	175500	128439	156669	187203	162191	183894	161282	-0.982451	-1.53461	-1.29855	-0.784968	-1.12959	-2.9191	0.0372381	0.245718	0.876997	0.812957	0.726063	0.738268	0.694212	0.306878	0.53788	0.254011	0.434671	0.596579	0.466168	0.580364	0.461057	C12 H10 N9 O2	C12 H10 N9 O2	312.099	6.088	[ C12 H10 N9 O2, tgt=, overall=42.12, db=0.00, mfg=84.24 ]	FindByFormula	22
312.1773@6.2659993	223802	200697	185517	181423	216011	188495	187419	264243	243877	277289	333187	277256	233280	399927	345811	325910	193863	245187	194996	232838	262248	-0.316002	-0.797969	-1.14585	-1.24456	-0.472722	-1.07542	-1.10074	0.418729	0.0639629	0.631887	1.44417	0.63136	-0.132534	2.25175	1.60866	1.3465	-0.95121	0.0876581	-0.925433	-0.140925	0.385204		312.1773@6.2659993	312.177	6.266		FindByFormula	22
C17 H3 N3 O4	70882	78055	90655	60505	100004	64591	110382	77713	95890	62988	33777	62572	47912	66636	45513	60325	84001	41309	50100	47809	81793	0.26453	0.580784	1.07174	-0.254786	1.39375	-0.04039	1.71768	0.56638	1.25593	-0.12284	-2.1673	-0.144579	-1.02039	0.0618689	-1.18891	-0.264561	0.821641	-1.50688	-0.873883	-1.02745	0.734251	C17 H3 N3 O4	C17 H3 N3 O4	313.015	1.614	[ C17 H3 N3 O4, tgt=, overall=37.86, db=0.00, mfg=75.71 ]	FindByFormula	22
C10 H23 N11 O	88959	86135	75441	78209	86421	71911	90194	106152	94530	117547	117109	102749	83505	138809	118762	153836	75145	94915	64500	91139	96114	-0.240769	-0.389738	-1.00189	-0.835495	-0.374426	-1.22318	-0.1771	0.575171	0.0397192	1.04603	1.02879	0.424713	-0.532931	1.81377	1.09351	2.28843	-1.02004	0.0584921	-1.72543	-0.128974	0.116459	C10 H23 N11 O	C10 H23 N11 O	313.207	7.093	[ C10 H23 N11 O, tgt=, overall=44.61, db=0.00, mfg=89.21 ]	FindByFormula	22
C19 H41 N2 O	17430	23958	22538	18862	19743	17946	18455	24035	24199	29001	43720	32683	24541	47418	39674	39646	15975	31442	19906	25696	29903	-1.22586	-0.20863	-0.40401	-0.973375	-0.827401	-1.13257	-1.04313	-0.198369	-0.176622	0.402226	1.71482	0.784436	-0.131746	1.97446	1.40429	1.40203	-1.5046	0.660648	-0.80111	0.0153188	0.500167	C19 H41 N2 O	C19 H41 N2 O	313.325	7.146	[ C19 H41 N2 O, tgt=, overall=36.96, db=0.00, mfg=73.92 ]	FindByFormula	22
C18 H41 N4	114241	108088	104749	103977	109573	97301	107650	141157	122287	117633	120924	97777	89071	149768	122188	158769	90074	97177	82924	93999	98029	0.301272	-0.0264599	-0.212212	-0.255999	0.0543129	-0.648828	-0.0505016	1.55362	0.704151	0.474471	0.637801	-0.619934	-1.17196	1.90415	0.699361	2.24963	-1.10567	-0.656372	-1.59527	-0.853198	-0.604697	C18 H41 N4	C18 H41 N4	313.329	6.02	[ C18 H41 N4, tgt=, overall=31.55, db=0.00, mfg=63.10 ]	FindByFormula	22
C12 H4 N5 O4 S	83088	86329	138975	147636	114797	135041	173340	211267	241554	220679	5766	5870	3306	12937	4909	2864	5094	11821	8658	12594	15509	0.576386	0.599815	0.891329	0.928342	0.774308	0.873747	1.02661	1.14776	1.22978	1.17445	-1.05707	-1.04613	-1.39763	-0.562296	-1.15559	-1.4855	-1.13294	-0.61753	-0.808184	-0.578748	-0.451277	C12 H4 N5 O4 S	C12 H4 N5 O4 S	313.996	1.171	[ C12 H4 N5 O4 S, tgt=, overall=39.01, db=0.00, mfg=78.02 ]	FindByFormula	22
C17 H4 N3 O4	86825	84469	99914	123673	112984	150034	95075	127455	310433	374505	19152	13542	16781	12839	11753	10464	8063	17128	20595	21297	19619	0.53008	0.507422	0.645735	0.821449	0.746994	0.980598	0.604846	0.84626	1.57949	1.73404	-0.71488	-1.00037	-0.823736	-1.04428	-1.11708	-1.21276	-1.42745	-0.806878	-0.655049	-0.62744	-0.695038	C17 H4 N3 O4	C17 H4 N3 O4	314.022	7.849	[ C17 H4 N3 O4, tgt=, overall=36.61, db=0.00, mfg=73.21 ]	FindByFormula	22
C23 H8 N O	571743	607701	660049	569994	156355	160971	515080	15546	69365	8635	18462	499493	446853	410246	413337	14174	470882	477141	491730	202715	544265	0.776717	0.818269	0.874563	0.774629	-0.106592	-0.0867716	0.705614	-1.67919	-0.660293	-2.07976	-1.56207	0.684679	0.608811	0.55058	0.555694	-1.74213	0.644493	0.653489	0.674008	0.0703142	0.743161	C23 H8 N O	C23 H8 N O	314.055	1.546	[ C23 H8 N O, tgt=, overall=36.09, db=0.00, mfg=72.18 ]	FindByFormula	22
C8 H12 N9 O5	60881	46870	41706	70551	32632	52851	46995	50767	48700	62949	59773	43545	73122	51212	67076	129584	47512	72954	30971	60915	36865	0.363308	-0.468386	-0.839589	0.83208	-1.61979	-0.0864767	-0.459916	-0.214406	-0.346588	0.469533	0.304902	-0.702375	0.945903	-0.186655	0.671462	2.76547	-0.425121	0.938588	-1.78592	0.365086	-1.23194	C8 H12 N9 O5	C8 H12 N9 O5	314.093	15.996	[ C8 H12 N9 O5, tgt=, overall=43.21, db=0.00, mfg=86.42 ]	FindByFormula	22
C9 H26 N6 O4 S	119147	116533	87803	105200	102896	118892	93545	124510	111774	91330	82628	95283	88679	121180	147230	103783	91959	119485	118164	124563	99102	0.787639	0.644134	-1.18714	-0.0177296	-0.160986	0.773783	-0.777341	1.07246	0.374401	-0.932358	-1.58012	-0.658254	-1.12292	0.897087	2.15675	-0.105463	-0.887961	0.805967	0.734048	1.07521	-0.404027	C9 H26 N6 O4 S	C9 H26 N6 O4 S	314.174	1.525	[ C9 H26 N6 O4 S, tgt=, overall=29.94, db=0.00, mfg=59.88 ]	FindByFormula	22
C16 H10 Cl N O4	38527	38971	49706	38941	48192	67109	40364	60350	38878	96123	1	26817	1	1	1	1	13443	59716	2155	2844	1	0.639832	0.642227	0.693077	0.642066	0.686612	0.755816	0.649567	0.73363	0.641727	0.83091	-1.56698	0.564108	-1.56698	-1.56698	-1.56698	-1.56698	0.41978	0.731423	0.0371773	0.0951571	-1.56698	C16 H10 Cl N O4	C16 H10 Cl N O4	315.031	6.709	[ C16 H10 Cl N O4, tgt=, overall=23.81, db=0.00, mfg=47.62 ]	FindByFormula	16
C8 H15 N2 O11	149640	202831	178120	91915	178886	104639	174788	84687	99823	49262	78687	99806	100414	166712	116442	88603	158644	79753	139422	84663	158304	0.698633	1.54441	1.18313	-0.656677	1.19506	-0.296132	1.13062	-0.884433	-0.427159	-2.39114	-1.08878	-0.427634	-0.410744	0.999063	0.0010809	-0.758729	0.861117	-1.05137	0.501947	-0.885224	0.855153	C8 H15 N2 O11	C8 H15 N2 O11	315.066	1.665	[ C8 H15 N2 O11, tgt=, overall=40.62, db=0.00, mfg=81.23 ]	FindByFormula	22
C12 H13 N9 S	253635	256823	243294	443734	217341	432323	251956	246876	271981	240746	330210	336511	302949	199180	253085	306812	294945	299676	279356	302657	294069	-0.610737	-0.54823	-0.819038	2.18823	-1.38352	2.05787	-0.643975	-0.745899	-0.261267	-0.871726	0.709525	0.804112	0.278343	-1.82018	-0.6216	0.341749	0.144352	0.223987	-0.127382	0.27352	0.129472	C12 H13 N9 S	C12 H13 N9 S	315.103	1.215	[ C12 H13 N9 S, tgt=, overall=34.22, db=0.00, mfg=68.45 ]	FindByFormula	22
C8 H25 N7 O6	105641	156438	114495	120281	114583	91924	120366	193459	120043	108845	147228	43103	97523	171898	65549	223959	90225	134636	121785	114817	48545	-0.13115	0.87265	0.0746272	0.20067	0.0765911	-0.48675	0.202478	1.41571	0.195607	-0.0547586	0.717514	-2.42313	-0.335583	1.1136	-1.35134	1.79001	-0.534448	0.488927	0.23244	0.0818033	-2.11914	C8 H25 N7 O6	C8 H25 N7 O6	315.187	5.424	[ C8 H25 N7 O6, tgt=, overall=42.39, db=0.00, mfg=84.77 ]	FindByFormula	22
C9 O13	65766	53472	57917	70206	62246	79669	132613	72082	104186	143749	58207	64836	43210	54028	55427	49739	59851	38621	40810	46890	39092	0.189873	-0.396582	-0.17029	0.375011	0.0339853	0.733346	2.17736	0.449741	1.49367	2.40586	-0.156135	0.149513	-1.00044	-0.367269	-0.294823	-0.601667	-0.0772041	-1.31862	-1.16239	-0.768823	-1.28427	C9 O13	C9 O13	315.933	1.467	[ C9 O13, tgt=, overall=38.59, db=0.00, mfg=77.17 ]	FindByFormula	22
C18 H36 O4	1	6632	1	1	1	1	1	1	1	4451	28796	20100	18060	32955	23875	50268	49066	46110	44802	47605	46791	-1.16638	0.540868	-1.16638	-1.16638	-1.16638	-1.16638	-1.16638	-1.16638	-1.16638	0.4635	0.825743	0.755992	0.735228	0.851916	0.789384	0.933833	0.929137	0.917082	0.911499	0.923273	0.919927	C18 H36 O4	C18 H36 O4	316.264	1.51	[ C18 H36 O4, tgt=, overall=27.74, db=0.00, mfg=55.47 ]	FindByFormula	13
C17 H42 N5	2711	1	1	1	1	1	2173	1	1	1045	6044	2221	940	4295	2431	11758	4503	4569	2426	14471	4103	0.673683	-1.27751	-1.27751	-1.27751	-1.27751	-1.27751	0.619083	-1.27751	-1.27751	0.438382	0.871577	0.624476	0.412245	0.787257	0.646775	1.03583	0.79893	0.802521	0.646267	1.08708	0.775969	C17 H42 N5	C17 H42 N5	316.344	1.501	[ C17 H42 N5, tgt=, overall=38.33, db=0.00, mfg=76.65 ]	FindByFormula	14
C11 H19 N5 O2 S2	106543	161219	78982	70338	119407	96386	74930	37363	5619	1	1	1	1	173392	234386	84661	143545	138095	221381	80475	84243	0.557235	0.640903	0.496773	0.47336	0.58026	0.536998	0.486135	0.345574	-0.0371047	-1.78108	-1.78108	-1.78108	-1.78108	0.655606	0.716489	0.510798	0.617449	0.60963	0.704959	0.500556	0.509799	C11 H19 N5 O2 S2	C11 H19 N5 O2 S2	317.098	3.219	[ C11 H19 N5 O2 S2, tgt=, overall=42.35, db=0.00, mfg=84.70 ]	FindByFormula	17
C15 H25 N8	59621	68451	62159	75055	58281	69289	78393	56670	75573	66224	73907	71939	68388	54834	58510	62992	71736	49966	58552	56196	62581	-0.655393	0.449244	-0.321962	1.18589	-0.837205	0.546568	1.53393	-1.06139	1.2409	0.184699	1.06262	0.846759	0.441874	-1.32482	-0.805837	-0.215486	0.824151	-2.06838	-0.800095	-1.12858	-0.267844	C15 H25 N8	C15 H25 N8	317.219	11.675	[ C15 H25 N8, tgt=, overall=46.25, db=0.00, mfg=92.51 ]	FindByFormula	22
4-hydroxysphinganine	90842	86058	46978	93769	90467	89688	63195	67004	90959	83028	117126	72155	83620	55859	88390	111547	37007	65067	104501	53870	62382	0.576012	0.391616	-1.67168	0.684103	0.561916	0.532436	-0.66091	-0.461422	0.580401	0.269442	1.4422	-0.208977	0.293659	-1.0815	0.482746	1.27586	-2.48484	-0.561409	1.05345	-1.20508	-0.705046	C18 H39 N O3	4-hydroxysphinganine	317.289	17.362	4-hydroxysphinganine [ C18 H39 N O3, tgt=, overall=53.63, db=53.63 ]	FindByFormula	22
C6 H6 O5 S5	43241	25264	43608	46727	22663	39778	26438	43029	22100	44301	46078	22064	40116	34268	44177	41614	44231	39285	39082	43784	35322	0.645432	-1.44555	0.678315	0.947102	-1.86827	0.320643	-1.26881	0.626312	-1.96615	0.739663	0.892681	-1.9725	0.353562	-0.259491	0.728757	0.49621	0.733508	0.27212	0.251963	0.693989	-0.141622	C6 H6 O5 S5	C6 H6 O5 S5	317.873	33.176	[ C6 H6 O5 S5, tgt=, overall=23.79, db=0.00, mfg=47.59 ]	FindByFormula	22
C8 H2 N2 O12	231972	262776	215951	40651	174649	168964	138966	28531	5797	24561	378577	399536	360853	351146	364972	345170	346817	369354	377160	361025	364717	0.260301	0.369534	0.197604	-1.26547	0.0116368	-0.017355	-0.188589	-1.57563	-2.97179	-1.70689	0.689404	0.736612	0.647399	0.623509	0.657342	0.608472	0.612641	0.667798	0.68612	0.647816	0.656729	C8 H2 N2 O12	C8 H2 N2 O12	317.958	1.142	[ C8 H2 N2 O12, tgt=, overall=37.66, db=0.00, mfg=75.32 ]	FindByFormula	22
C8 H16 N9 O5	911415	868616	794900	833937	850393	786586	698532	1168668	877805	908414	1221881	1157942	754047	1465945	1119455	1405529	863921	883658	878687	1067759	858323	-0.179042	-0.419581	-0.863103	-0.623344	-0.525621	-0.915687	-1.50942	1.06434	-0.366951	-0.195539	1.28702	1.01823	-1.12697	2.19777	0.849178	1.98729	-0.446689	-0.333719	-0.361932	0.612732	-0.4792	C8 H16 N9 O5	C8 H16 N9 O5	318.13	5.823	[ C8 H16 N9 O5, tgt=, overall=41.35, db=0.00, mfg=82.71 ]	FindByFormula	22
C15 H22 N6 S	54669	58525	50114	57427	47195	27065	34774	53734	64352	61626	73809	68624	65530	98198	74778	98673	30726	61321	44391	65283	47759	-0.0687436	0.143065	-0.339094	0.0842081	-0.525592	-2.25358	-1.47472	-0.122354	0.438023	0.30351	0.864117	0.637762	0.494396	1.75136	0.904647	1.76636	-1.85932	0.288093	-0.715937	0.482658	-0.488675	C15 H22 N6 S	C15 H22 N6 S	318.16	7.093	[ C15 H22 N6 S, tgt=, overall=43.42, db=0.00, mfg=86.84 ]	FindByFormula	22
C18 H38 O4	154604	308046	279094	335178	245469	242544	542478	228733	158406	181315	209320	258337	410176	319539	374794	212961	351649	377804	425164	277006	387087	-1.78999	0.283443	-0.0134162	0.537329	-0.399533	-0.43559	1.98548	-0.611922	-1.71692	-1.31066	-0.878676	-0.245858	1.14465	0.393616	0.873332	-0.826808	0.681612	0.897389	1.25259	-0.036002	0.970395	C18 H38 O4	C18 H38 O4	318.276	20.784	[ C18 H38 O4, tgt=, overall=40.34, db=0.00, mfg=80.69 ]	FindByFormula	22
C12 H34 N10	51368	39487	45949	54447	52648	47833	61243	54470	50804	45172	61268	55140	64091	60875	60730	70934	68796	57256	50973	48504	59756	-0.496565	-2.23753	-1.23442	-0.111285	-0.333658	-0.968463	0.667207	-0.108489	-0.569629	-1.34729	0.669906	-0.0275675	0.968043	0.627315	0.611534	1.63947	1.43691	0.221664	-0.547653	-0.876258	0.504519	C12 H34 N10	C12 H34 N10	318.294	8.82	[ C12 H34 N10, tgt=, overall=26.72, db=0.00, mfg=53.44 ]	FindByFormula	22
C10 H Cl2 S4	12308	73508	56124	84679	97792	92239	145896	109920	61754	32803	134466	46755	31363	41654	31101	1	39643	112406	15384	41477	49667	-0.408311	0.33299	0.221065	0.391673	0.451394	0.427145	0.617333	0.499887	0.260718	-0.00169837	0.583494	0.145306	-0.020319	0.0973873	-0.0237986	-4.31487	0.0768618	0.509164	-0.315779	0.0956209	0.170368	C10 H Cl2 S4	C10 H Cl2 S4	318.842	11.275	[ C10 H Cl2 S4, tgt=, overall=23.13, db=0.00, mfg=46.26 ]	FindByFormula	21
indole-3-acetyl-glutamate	42759	23165	36678	28225	44312	14697	39480	17685	34564	22912	32640	83833	73803	30527	18751	21835	25592	18468	22697	20605	29259	0.896808	-0.456928	0.558002	-0.0205856	0.975601	-1.46184	0.720592	-1.05309	0.426889	-0.481182	0.300391	2.38374	2.10231	0.152577	-0.923817	-0.587521	-0.23687	-0.957407	-0.502006	-0.715576	0.0588791	C15 H14 N2 O5	indole-3-acetyl-glutamate	319.117	12.587	indole-3-acetyl-glutamate [ C15 H14 N2 O5, tgt=, overall=67.73, db=67.73 ]	FindByFormula	22
C20 H17 N O3	69752	87742	55473	58809	48067	73759	73168	65050	68907	49452	101165	92976	72511	76657	67450	74374	95516	79846	76941	64648	88744	-0.127443	1.02848	-1.28132	-0.987128	-2.00323	0.153943	0.113423	-0.47902	-0.188843	-1.86012	1.7456	1.32036	0.0679804	0.348088	-0.296504	0.195776	1.45613	0.553421	0.366716	-0.51025	1.08568	C20 H17 N O3	C20 H17 N O3	319.123	1.201	[ C20 H17 N O3, tgt=, overall=35.45, db=0.00, mfg=70.89 ]	FindByFormula	22
C11 H20 N4 O5 S	93091	73258	85456	83890	77392	85256	52892	107196	76144	94537	122545	102712	99831	137676	126221	159003	78506	103043	81905	106334	94796	-0.0943379	-1.09009	-0.449997	-0.526861	-0.861942	-0.459739	-2.44388	0.492014	-0.92951	-0.0302756	1.04818	0.314421	0.196181	1.53205	1.17102	2.13061	-0.802545	0.327795	-0.626386	0.458458	-0.0189071	C11 H20 N4 O5 S	C11 H20 N4 O5 S	320.114	5.94	[ C11 H20 N4 O5 S, tgt=, overall=47.53, db=0.00, mfg=95.06 ]	FindByFormula	22
C8 H18 N9 O5	143031	153106	150156	152881	135892	110156	99786	204330	158527	164454	207015	144410	138240	245064	190008	299998	157054	133260	159596	171783	115215	-0.402099	-0.130483	-0.208116	-0.136349	-0.606401	-1.44421	-1.83873	1.02114	0.00836157	0.154829	1.07323	-0.363805	-0.538047	1.7465	0.73116	2.55356	-0.0288936	-0.684446	0.0351766	0.328808	-1.26504	C8 H18 N9 O5	C8 H18 N9 O5	320.142	5.431	[ C8 H18 N9 O5, tgt=, overall=38.65, db=0.00, mfg=77.30 ]	FindByFormula	22
C13 H17 Cl2 N O4	46652	42666	55239	46951	57527	45185	57647	49097	65644	56782	5935	3213	17812	7354	21817	17428	28127	27349	26518	25127	34504	0.601495	0.490994	0.810529	0.609399	0.860743	0.561965	0.863321	0.664695	1.02405	0.844615	-1.94949	-2.70873	-0.589765	-1.68425	-0.338832	-0.616729	-0.0245267	-0.0592307	-0.0974065	-0.16407	0.228296	C13 H17 Cl2 N O4	C13 H17 Cl2 N O4	321.053	7.173	[ C13 H17 Cl2 N O4, tgt=, overall=23.80, db=0.00, mfg=47.61 ]	FindByFormula	22
C15 H19 N3 O5	1554958	1635950	1773055	1510330	1680075	1657529	1684243	1545119	1717271	1622735	1527651	1516007	1381481	1776558	1584254	1559387	1776352	1504229	1593490	1398826	1668439	-0.347852	0.365955	1.49737	-0.757223	0.740105	0.550177	0.774935	-0.437082	1.04796	0.251931	-0.59692	-0.704476	-2.0108	1.5251	-0.085439	-0.307855	1.52348	-0.814114	-0.00373575	-1.8354	0.642419	C15 H19 N3 O5	C15 H19 N3 O5	321.132	6.422	[ C15 H19 N3 O5, tgt=, overall=44.54, db=0.00, mfg=89.09 ]	FindByFormula	22
C14 H13 N10	129150	159107	148194	138127	169383	149313	165638	140222	174814	161765	159443	172649	155563	126828	141828	159356	167264	128067	148583	139950	182166	-1.61217	0.376872	-0.300643	-0.971427	0.973633	-0.228914	0.760451	-0.827894	1.27455	0.534852	0.396979	1.15573	0.162077	-1.78516	-0.719305	0.391785	0.853585	-1.69247	-0.275645	-0.846412	1.66736	C14 H13 N10	C14 H13 N10	321.132	8.649	[ C14 H13 N10, tgt=, overall=49.06, db=0.00, mfg=98.12 ]	FindByFormula	22
<none> Esi+7.595999	20973	27617	33642	20502	34090	32835	32095	17897	21408	18745	49302	48365	45122	59452	60879	54392	55003	41038	44040	50037	51107	-1.3961	-0.705669	-0.210557	-1.45309	-0.177369	-0.271474	-0.328664	-1.79402	-1.3446	-1.67787	0.748311	0.700168	0.526036	1.21798	1.27749	0.994814	1.02284	0.288015	0.465142	0.785436	0.838522	<none>	<none> Esi+7.595999	321.165	7.596	[ <none>, tgt= ]	FindByFormula	22
C6 H Cl3 O S4	83324	79397	102869	115930	100610	71199	93386	84937	81538	99240	122129	116496	106369	106756	106417	107016	115751	91711	108662	92688	104749	-1.18872	-1.53109	0.305652	1.15333	0.148176	-2.30396	-0.380227	-1.05276	-1.34238	0.0509482	1.52275	1.18787	0.542926	0.568681	0.546123	0.585923	1.14237	-0.508592	0.694177	-0.433435	0.434082	C6 H Cl3 O S4	C6 H Cl3 O S4	321.804	1.028	[ C6 H Cl3 O S4, tgt=, overall=22.92, db=0.00, mfg=45.84 ]	FindByFormula	22
C24 H6 N2	159118	144013	133705	135923	148066	132832	104615	126017	123485	123665	142953	187248	206827	159732	132357	122275	134512	131715	120942	111815	129769	0.994602	0.360224	-0.112129	-0.00748364	0.536745	-0.153793	-1.67259	-0.488774	-0.617863	-0.608605	0.313237	2.02996	2.66247	1.0191	-0.17658	-0.68049	-0.0738526	-0.207499	-0.750206	-1.24926	-0.302171	C24 H6 N2	C24 H6 N2	322.05	8.408	[ C24 H6 N2, tgt=, overall=37.46, db=0.00, mfg=74.92 ]	FindByFormula	22
C20 H22 N2 O2	99369	112896	137804	121322	143703	97175	170617	112263	86180	72605	61450	54445	49239	80697	67911	90525	124120	86823	134699	106410	89031	0.162526	0.558224	1.17635	0.781398	1.30631	0.0933058	1.83857	0.540791	-0.278983	-0.810411	-1.3276	-1.70285	-2.01446	-0.482794	-1.01763	-0.126479	0.85209	-0.255934	1.10569	0.374781	-0.178073	C20 H22 N2 O2	C20 H22 N2 O2	322.164	9.994	[ C20 H22 N2 O2, tgt=, overall=37.64, db=0.00, mfg=75.28 ]	FindByFormula	22
C15 H24 N5 O3	1	1	1	1	1	1	1	1	1	1	1	1	1	102987	80343	80691	100611	82318	105923	84629	102601	-0.738489	-0.738489	-0.738489	-0.738489	-0.738489	-0.738489	-0.738489	-0.738489	-0.738489	-0.738489	-0.738489	-0.738489	-0.738489	1.31261	1.26848	1.26925	1.30846	1.2728	1.3176	1.27772	1.31194	C15 H24 N5 O3	C15 H24 N5 O3	322.188	20.948	[ C15 H24 N5 O3, tgt=, overall=34.39, db=0.00, mfg=68.78 ]	FindByFormula	8
<none> Esi+11.281999	2499	6814	9205	7484	11939	10512	5822	14690	5798	19825	14772	8795	5239	4349	3418	12079	15167	5761	17588	14267	3009	-1.7781	-0.193329	0.281851	-0.0451541	0.692722	0.491614	-0.441901	1.02032	-0.448428	1.49394	1.02912	0.209865	-0.6086	-0.902752	-1.28333	0.71114	1.07081	-0.458543	1.30478	0.974161	-1.48468	<none>	<none> Esi+11.281999	322.373	11.282	[ <none>, tgt= ]	FindByFormula	22
C5 H Cl3 N O S4	72313	74296	75410	78519	78249	81529	81910	75751	85606	99548	135831	134893	108397	118162	117322	113843	118880	103974	110477	105359	120756	-1.43043	-1.29992	-1.22814	-1.03323	-1.04985	-0.851768	-0.829274	-1.20637	-0.616374	0.111501	1.61067	1.57724	0.522315	0.938416	0.904002	0.758788	0.967638	0.321347	0.614001	0.385182	1.04317	C5 H Cl3 N O S4	C5 H Cl3 N O S4	323.8	1.037	[ C5 H Cl3 N O S4, tgt=, overall=21.46, db=0.00, mfg=42.93 ]	FindByFormula	22
C13 H14 N11	363687	366098	387442	347283	377952	288437	310513	438473	413064	410835	383219	340090	309163	533880	401591	482980	309231	338767	317398	363983	305708	-0.0572541	-0.0145825	0.351345	-0.355306	0.191203	-1.55429	-1.07803	1.15039	0.764887	0.729942	0.280576	-0.490467	-1.10617	2.42176	0.582982	1.77471	-1.10475	-0.515637	-0.93641	-0.0520033	-1.17875	C13 H14 N11	C13 H14 N11	324.141	6.518	[ C13 H14 N11, tgt=, overall=42.89, db=0.00, mfg=85.78 ]	FindByFormula	22
C12 H20 N8 O3	137117	117759	1	2893	1	3343	1	1	1	1	1	1	1	77180	90607	1	1	1	1	1	1	1.86983	1.83821	-0.588024	1.06807	-0.588024	1.09811	-0.588024	-0.588024	-0.588024	-0.588024	-0.588024	-0.588024	-0.588024	1.75042	1.78375	-0.588024	-0.588024	-0.588024	-0.588024	-0.588024	-0.588024	C12 H20 N8 O3	C12 H20 N8 O3	324.167	10.845	[ C12 H20 N8 O3, tgt=, overall=41.94, db=0.00, mfg=83.89 ]	FindByFormula	6
C14 H26 N7 O2	846929	741251	755332	782875	744168	796577	1202831	820303	741090	788578	715658	594847	673840	810074	762218	741304	835157	822344	751063	835815	857676	0.572858	-0.474834	-0.326893	-0.0453539	-0.443947	0.0910404	3.33061	0.321759	-0.476528	0.0117022	-0.751031	-2.20451	-1.22435	0.223122	-0.255557	-0.474273	0.46283	0.341287	-0.371457	0.469024	0.671984	C14 H26 N7 O2	C14 H26 N7 O2	324.213	8.089	[ C14 H26 N7 O2, tgt=, overall=48.67, db=0.00, mfg=97.34 ]	FindByFormula	22
C10 H19 N11 O2	115950	133666	117039	129792	127866	123309	108355	166201	136645	135737	139008	107429	90428	177212	146141	172098	93789	113751	115319	118878	108459	-0.403399	0.394739	-0.350923	0.229645	0.145725	-0.0579826	-0.783681	1.61763	0.518474	0.481048	0.614713	-0.83186	-1.79891	1.97773	0.895609	1.81336	-1.59406	-0.510874	-0.434027	-0.263411	-0.778301	C10 H19 N11 O2	C10 H19 N11 O2	325.174	8.55	[ C10 H19 N11 O2, tgt=, overall=37.27, db=0.00, mfg=74.53 ]	FindByFormula	22
C11 H23 N11 O	36030	31751	25206	13810	31335	19382	1	12698	9627	10547	88375	59041	63107	101316	89608	156887	61033	66067	70401	77941	60349	0.149319	0.0965317	0.000147938	-0.251076	0.0910252	-0.109553	-4.23145	-0.286126	-0.401729	-0.363621	0.523943	0.355529	0.383336	0.581001	0.529728	0.763579	0.369384	0.402475	0.429004	0.471486	0.364678	C11 H23 N11 O	C11 H23 N11 O	325.208	2.926	[ C11 H23 N11 O, tgt=, overall=46.04, db=0.00, mfg=92.08 ]	FindByFormula	21
C21 H41 S	166588	148103	196732	78968	15503	97664	89102	104206	31002	130726	81294	133099	150605	63837	17624	99717	140292	80015	141426	22563	10193	0.982716	0.844146	1.17867	0.10324	-1.81482	0.353588	0.245491	0.429977	-0.99833	0.697107	0.137443	0.718302	0.863884	-0.147366	-1.66375	0.378099	0.780312	0.118759	0.789796	-1.37268	-2.30886	C21 H41 S	C21 H41 S	325.298	21.621	[ C21 H41 S, tgt=, overall=37.37, db=0.00, mfg=74.74 ]	FindByFormula	22
C22 H47 N	95182	126668	97478	138813	166305	66253	95110	98871	86533	97549	112233	158213	179991	118811	112622	131046	103581	97834	105308	139583	112666	-0.76994	0.463708	-0.667047	0.858943	1.63897	-2.33395	-0.773205	-0.605792	-1.18118	-0.663902	-0.0585949	1.42364	1.98036	0.187279	-0.0436594	0.610387	-0.404897	-0.651307	-0.333518	0.882821	-0.0419701	C22 H47 N	C22 H47 N	325.37	24.248	[ C22 H47 N, tgt=, overall=43.91, db=0.00, mfg=87.82 ]	FindByFormula	22
C19 H14 N6	55278	43143	1	16263	15730	14871	1	1	1	1	1	1	1	26270	1	1	1	1	1	1	1	1.76513	1.71151	-0.597226	1.50045	1.49324	1.48109	-0.597226	-0.597226	-0.597226	-0.597226	-0.597226	-0.597226	-0.597226	1.60419	-0.597226	-0.597226	-0.597226	-0.597226	-0.597226	-0.597226	-0.597226	C19 H14 N6	C19 H14 N6	326.126	11.643	[ C19 H14 N6, tgt=, overall=39.94, db=0.00, mfg=79.87 ]	FindByFormula	6
C14 H30 O8	12602361	12787623	11701469	12185358	12362948	10244859	10735746	15018180	13711565	14032358	16673212	13823486	11856110	19451880	16424145	20858396	10638026	12680648	11340168	13551412	12298436	-0.283464	-0.204354	-0.685464	-0.465833	-0.387418	-1.40601	-1.15233	0.667113	0.173756	0.299107	1.23374	0.217818	-0.614308	2.0692	1.15216	2.44759	-1.2019	-0.249892	-0.855458	0.110074	-0.415766	C14 H30 O8	C14 H30 O8	326.193	6.476	[ C14 H30 O8, tgt=, overall=48.97, db=0.00, mfg=97.93 ]	FindByFormula	22
C24 H11 N2	122079	135227	137431	144204	130725	149065	151049	139422	144741	157974	164665	150081	163284	134972	154488	154900	189623	145833	154933	161254	175261	-1.89841	-1.00229	-0.860651	-0.439186	-1.29892	-0.148731	-0.032906	-0.734645	-0.406628	0.359811	0.723236	-0.0892318	0.649455	-1.01883	0.164321	0.187649	1.95961	-0.340781	0.189525	0.53985	1.2696	C24 H11 N2	C24 H11 N2	327.094	8.8	[ C24 H11 N2, tgt=, overall=40.55, db=0.00, mfg=81.11 ]	FindByFormula	22
327.1305@2.4850004	539492	712511	507248	438057	559202	530666	392931	306135	156512	121381	348097	284671	276314	721809	463441	337796	541352	388773	485054	332760	404287	0.769037	1.33565	0.643501	0.344777	0.842128	0.735436	0.12333	-0.385116	-1.75171	-2.2695	-0.123456	-0.533187	-0.593882	1.36207	0.459519	-0.184645	0.776047	0.101659	0.552366	-0.215243	0.181365		327.1305@2.4850004	327.13	2.485		FindByFormula	22
C21 H29 N O2	34863	39096	33471	19909	39496	27799	30083	29829	54348	30580	49428	62764	39695	57037	33654	51604	33806	34052	35721	30412	37653	-0.220912	0.209244	-0.373866	-2.32397	0.247455	-1.07086	-0.774466	-0.806294	1.44569	-0.712958	1.08949	1.98613	0.266321	1.62696	-0.353399	1.25121	-0.336484	-0.309266	-0.129652	-0.733635	0.0680764	C21 H29 N O2	C21 H29 N O2	327.217	5.954	[ C21 H29 N O2, tgt=, overall=38.01, db=0.00, mfg=76.02 ]	FindByFormula	22
C21 H45 N O	37215	38779	33675	36122	43056	34876	32513	27098	46180	46315	54675	43584	37807	61995	47618	71976	37220	44196	31104	45981	20198	-0.251468	-0.10037	-0.618347	-0.360881	0.283638	-0.489728	-0.747236	-1.41591	0.540733	0.551448	1.16051	0.328376	-0.193539	1.62169	0.653283	2.1696	-0.250974	0.379554	-0.909849	0.524883	-2.49456	C21 H45 N O	C21 H45 N O	327.35	6.498	[ C21 H45 N O, tgt=, overall=18.60, db=0.00, mfg=37.19 ]	FindByFormula	22
C9 H8 N6 O6 S	134818	192889	176791	144026	72375	88603	77024	96035	17393	6148	41183	40640	44930	140236	266176	122242	140821	118092	109159	50809	64220	0.655048	1.02013	0.931304	0.722388	0.0210157	0.227213	0.0844699	0.30931	-1.43221	-2.49215	-0.553667	-0.567195	-0.464911	0.695206	1.34837	0.55524	0.699449	0.520038	0.439867	-0.339578	-0.10083	C9 H8 N6 O6 S	C9 H8 N6 O6 S	328.021	3.406	[ C9 H8 N6 O6 S, tgt=, overall=34.60, db=0.00, mfg=69.20 ]	FindByFormula	22
328.0888@9.436998	32643	50926	13844	18561	29833	33666	25549	11492	1	3909	1	1	1	89001	66854	37025	65007	61826	79603	36974	38183	0.524841	0.623465	0.334625	0.399645	0.50488	0.531684	0.470504	0.293334	-1.77994	0.0542007	-1.77994	-1.77994	-1.77994	0.747264	0.683812	0.552774	0.6776	0.666474	0.722517	0.552468	0.559603		328.0888@9.436998	328.089	9.437		FindByFormula	17
GA(sub)51(/sub)-catabolite	252548	287869	205721	101852	195907	148101	182770	73245	56247	59390	539752	410410	476491	456909	485725	495565	533908	522774	452105	471057	493708	-0.0297536	0.142934	-0.300292	-1.22768	-0.364775	-0.73381	-0.456341	-1.66263	-2.01097	-1.93924	0.972177	0.610783	0.807727	0.752369	0.833047	0.859504	0.957817	0.930016	0.738425	0.792597	0.854551	C19 H20 O5	GA(sub)51(/sub)-catabolite	328.134	1.67	GA(sub)51(/sub)-catabolite [ C19 H20 O5, tgt=, overall=71.26, db=71.26 ]	FindByFormula	22
C20 H30 N3 O	61446	108317	104796	41067	80867	52501	62684	44312	52737	16571	151772	170366	180969	220472	161448	168713	229557	152539	209520	148606	240948	-0.65671	0.119746	0.0744844	-1.20861	-0.280541	-0.872192	-0.62939	-1.10445	-0.866049	-2.45164	0.581753	0.740041	0.822738	1.09317	0.666403	0.726689	1.14847	0.588657	1.02338	0.55288	1.21481	C20 H30 N3 O	C20 H30 N3 O	328.24	21.406	[ C20 H30 N3 O, tgt=, overall=42.42, db=0.00, mfg=84.84 ]	FindByFormula	22
C17 H31 N O S2	75811	245954	210660	165650	417215	111022	247861	216796	93634	234429	106989	102688	80587	315872	269639	117746	257883	358950	437712	157043	377658	-1.69864	0.458977	0.175	-0.265668	1.4278	-0.999259	0.473137	0.227637	-1.31153	0.370992	-1.06709	-1.14232	-1.58663	0.917653	0.627527	-0.89146	0.545803	1.15203	1.51572	-0.363486	1.24518	C17 H31 N O S2	C17 H31 N O S2	329.185	21.782	[ C17 H31 N O S2, tgt=, overall=47.62, db=0.00, mfg=95.24 ]	FindByFormula	22
Arachidicacid	45544	47071	53354	42366	40425	29098	53609	53511	50998	50077	36576	47975	33704	48357	41733	43160	56603	39494	44212	31227	35819	-0.100695	-0.0352168	0.213541	-0.244306	-0.337418	-0.990187	0.223006	0.219375	0.123874	0.0876895	-0.536071	0.00255139	-0.698432	0.0182981	-0.274194	-0.207439	0.330905	-0.383677	-0.159626	-0.849988	-0.577596	C20 H40 O2	Arachidicacid	329.325	20.048	Arachidicacid [ C20 H40 O2, tgt=, overall=84.00, db=84.00 ]	FindByFormula	22
C22 H24 N3	1	1	1	1	1	1	1	9049	44918	84565	1	1	1	1	1	1	1	1	1	1	1	-0.386395	-0.386395	-0.386395	-0.386395	-0.386395	-0.386395	-0.386395	2.09833	2.53531	2.70786	-0.386395	-0.386395	-0.386395	-0.386395	-0.386395	-0.386395	-0.386395	-0.386395	-0.386395	-0.386395	-0.386395	C22 H24 N3	C22 H24 N3	330.194	10.441	[ C22 H24 N3, tgt=, overall=39.50, db=0.00, mfg=79.00 ]	FindByFormula	3
C14 H32 N7 O2	75880	75225	88017	68044	84729	73491	72644	69260	84627	72689	73543	77814	73846	65798	65709	65688	76248	74084	80796	70023	80678	0.172733	0.0705765	1.92127	-1.11174	1.4726	-0.204251	-0.340855	-0.903006	1.45841	-0.333564	-0.195916	0.469326	-0.147463	-1.50728	-1.52324	-1.52701	0.229755	-0.109542	0.912494	-0.773896	0.895278	C14 H32 N7 O2	C14 H32 N7 O2	330.262	8.798	[ C14 H32 N7 O2, tgt=, overall=36.18, db=0.00, mfg=72.36 ]	FindByFormula	22
2-monopalmitin Esi+22.212004	117065	4406392	57824	4067863	43650	3550630	5849790	116842	4005739	5092781	68709	4882447	3810792	95865	110763	3887941	6468070	121099	142368	3392994	3820878	-0.924076	0.888822	-1.27652	0.848878	-1.41703	0.780925	1.03041	-0.925029	0.841188	0.96116	-1.19033	0.940085	0.816259	-1.02391	-0.951727	0.826274	1.08061	-0.907147	-0.826295	0.758232	0.817579	C19 H38 O4	2-monopalmitin Esi+22.212004	330.276	22.212	2-monopalmitin [ C19 H38 O4, tgt=, overall=76.26, db=76.26 ]	FindByFormula	22
2-monopalmitin	3912637	4982249	3834061	4456029	4906719	3916383	6686895	4989091	4792052	5645174	4121068	5324613	4352708	4407460	6861527	4531941	7193844	6248196	5454611	3690291	4073475	-1.03223	0.163599	-1.13261	-0.38873	0.0880141	-1.02749	1.61969	0.170389	-0.0290001	0.781726	-0.775413	0.492445	-0.504822	-0.442962	1.74726	-0.305145	1.98129	1.28392	0.611801	-1.32172	-0.83289	C19 H38 O4	2-monopalmitin	330.277	22.222	2-monopalmitin [ C19 H38 O4, tgt=, overall=83.70, db=83.70 ]	FindByFormula	22
<none> Esi+2.5159998	2958958	3402173	2283159	1405727	2329862	1816874	1692382	920286	360033	315883	4311258	4101066	3929295	4775386	4577023	4393066	2388556	2713419	1523434	4142784	4618024	0.372945	0.553327	0.0378641	-0.588936	0.0640346	-0.257363	-0.349098	-1.13641	-2.34927	-2.51835	0.859377	0.794782	0.739485	0.991514	0.936686	0.883672	0.0961869	0.260989	-0.485013	0.807861	0.94821	<none>	<none> Esi+2.5159998	330.383	2.516	[ <none>, tgt= ]	FindByFormula	22
<none> Esi+2.5120008	3026584	3436625	2289852	1394757	2296699	1805281	1674820	952181	362123	315883	4311388	4133619	3984935	4779313	4609979	4391735	4818911	4271704	4410463	4141793	4613972	0.258218	0.415664	-0.0874511	-0.701802	-0.0837518	-0.382095	-0.475049	-1.17483	-2.37285	-2.54213	0.696676	0.644498	0.599103	0.824359	0.779656	0.719557	0.834584	0.685218	0.72483	0.646945	0.780729	<none>	<none> Esi+2.5120008	330.387	2.512	[ <none>, tgt= ]	FindByFormula	22
C23 H11 N2 O	371848	357458	377654	208074	228973	315563	218340	145742	168584	138502	538137	454500	483177	448061	435961	391740	383756	429545	473704	393396	395940	0.343834	0.246311	0.382118	-1.09078	-0.854284	-0.0617159	-0.971777	-1.97057	-1.61081	-2.09647	1.25717	0.839783	0.990969	0.804528	0.73688	0.472604	0.421721	0.700246	0.942043	0.483025	0.498954	C23 H11 N2 O	C23 H11 N2 O	331.087	1.516	[ C23 H11 N2 O, tgt=, overall=41.77, db=0.00, mfg=83.54 ]	FindByFormula	22
C17 H19 N2 O3 S	791495	1057771	657073	571363	859504	827116	525193	447414	50656	41988	69515	61634	48295	1671064	1730511	974059	1130270	1330777	1594777	740985	811592	0.475101	0.689777	0.337317	0.233848	0.536124	0.507689	0.171475	0.0528229	-1.5598	-1.69873	-1.32552	-1.41459	-1.59513	1.0283	1.05418	0.628743	0.738851	0.859742	0.993709	0.426285	0.493663	C17 H19 N2 O3 S	C17 H19 N2 O3 S	331.114	5.504	[ C17 H19 N2 O3 S, tgt=, overall=42.94, db=0.00, mfg=85.88 ]	FindByFormula	22
C16 H35 N4 O3	45345	56836	33154	24165	52248	39437	39975	20458	27559	4366	1	1	1	86060	113469	63394	76796	81730	97688	42258	45045	0.42125	0.48069	0.338844	0.255617	0.45854	0.384513	0.388079	0.211792	0.290203	-0.194668	-2.40039	-2.40039	-2.40039	0.589869	0.66263	0.509427	0.559897	0.576284	0.623221	0.402695	0.419503	C16 H35 N4 O3	C16 H35 N4 O3	331.273	5.513	[ C16 H35 N4 O3, tgt=, overall=29.40, db=0.00, mfg=58.79 ]	FindByFormula	19
C21 H35 N2 O	1	1	1	1	1	1	1	1	1	1	1	84146	70914	1	1792	1	1	1	1	1	1	-0.381326	-0.381326	-0.381326	-0.381326	-0.381326	-0.381326	-0.381326	-0.381326	-0.381326	-0.381326	-0.381326	2.7898	2.74196	-0.381326	1.71343	-0.381326	-0.381326	-0.381326	-0.381326	-0.381326	-0.381326	C21 H35 N2 O	C21 H35 N2 O	331.277	15.657	[ C21 H35 N2 O, tgt=, overall=41.28, db=0.00, mfg=82.55 ]	FindByFormula	3
C23 H41 N	1628566	4690115	5350458	1542050	7704190	1707945	6016021	5704230	6224404	5804288	1579336	5416877	2945808	6465411	1699872	5697934	6046452	2526134	6149831	5306787	5823953	-1.62987	0.239333	0.472108	-1.72633	1.11637	-1.54576	0.679294	0.585252	0.739467	0.615979	-1.68411	0.49391	-0.582514	0.8066	-1.55414	0.583299	0.688212	-0.854111	0.718168	0.457626	0.621957	C23 H41 N	C23 H41 N	331.324	22.621	[ C23 H41 N, tgt=, overall=42.68, db=0.00, mfg=85.36 ]	FindByFormula	22
C10 H Cl O S5	94838	67748	96041	68174	75249	93092	73212	95541	87293	56126	135568	124404	121222	114774	92281	101578	115627	107178	120261	111390	114760	-0.0913473	-1.53653	-0.0371933	-1.5096	-1.08539	-0.171187	-1.20329	-0.0596183	-0.447518	-2.34509	1.44375	1.07453	0.963202	0.728376	-0.208778	0.203626	0.760184	0.434181	0.929014	0.59979	0.727847	C10 H Cl O S5	C10 H Cl O S5	331.832	1.074	[ C10 H Cl O S5, tgt=, overall=23.79, db=0.00, mfg=47.58 ]	FindByFormula	22
C11 H28 N10 O2	171000	111533	143484	169367	88863	181562	140660	169179	76251	142470	160705	76209	172110	143708	166807	146386	131856	168030	120715	147083	159856	0.8104	-0.865691	0.122301	0.772765	-1.75689	1.04547	0.0443398	0.768409	-2.35723	0.0944871	0.566866	-2.35939	0.835777	0.12842	0.71303	0.200838	-0.209166	0.741679	-0.555401	0.219469	0.546088	C11 H28 N10 O2	C11 H28 N10 O2	332.239	33.173	[ C11 H28 N10 O2, tgt=, overall=29.53, db=0.00, mfg=59.05 ]	FindByFormula	22
Delta(sup)8(/sup)-phytosphingenine	14595	26522	18534	27995	22602	15207	17207	38340	17961	33552	44433	36475	26034	40299	43879	56527	22294	37809	30030	33598	29814	-1.79226	-0.183361	-1.14868	-0.0377665	-0.614173	-1.68162	-1.34879	0.809298	-1.23327	0.449973	1.20658	0.674975	-0.233385	0.94353	1.17278	1.85504	-0.651132	0.77173	0.151247	0.453664	0.131805	C18 H37 N O3	Delta(sup)8(/sup)-phytosphingenine	332.306	6.387	Delta(sup)8(/sup)-phytosphingenine [ C18 H37 N O3, tgt=, overall=70.44, db=70.44 ]	FindByFormula	22
C14 H38 N9	22252	30469	52932	48675	19239	31914	24482	29601	14591	52321	24879	1	33695	28895	34449	53954	50649	42050	35534	24391	36011	0.0659551	0.205954	0.451983	0.414634	0.00114342	0.226595	0.1085	0.19308	-0.122042	0.446811	0.115665	-4.39321	0.250785	0.182327	0.260644	0.460502	0.432343	0.34946	0.274458	0.106841	0.280398	C14 H38 N9	C14 H38 N9	332.326	33.171	[ C14 H38 N9, tgt=, overall=31.96, db=0.00, mfg=63.93 ]	FindByFormula	21
C21 H19 N O3	9029	41542	15684	9027	7974	198924	3678	4479	4957	7622	68711	74496	67512	70762	69180	67277	80465	73682	69769	67537	71618	-0.889751	0.32058	-0.451856	-0.889928	-0.988287	1.5626	-1.60193	-1.44568	-1.36527	-1.02409	0.719623	0.783726	0.705663	0.742947	0.725018	0.702897	0.844849	0.775014	0.731741	0.705956	0.752483	C21 H19 N O3	C21 H19 N O3	333.134	1.198	[ C21 H19 N O3, tgt=, overall=36.33, db=0.00, mfg=72.65 ]	FindByFormula	22
C14 H19 N7 O S	323832	388494	225024	127684	236460	174631	145937	47029	53636	41584	716299	668222	623720	718935	702201	618276	728574	687327	660415	631779	712771	0.0675899	0.253295	-0.303729	-0.881742	-0.253162	-0.562345	-0.745446	-1.90057	-1.76648	-2.02608	0.877384	0.806514	0.736213	0.881131	0.857108	0.727271	0.894717	0.835269	0.794526	0.749308	0.872348	C14 H19 N7 O S	C14 H19 N7 O S	333.137	1.674	[ C14 H19 N7 O S, tgt=, overall=47.25, db=0.00, mfg=94.51 ]	FindByFormula	22
C17 H15 N7 O	217817	214328	181450	144168	195182	209401	141232	126131	29947	7228	47266	21220	1	101839	103532	120461	79633	79911	72278	64130	144630	0.563215	0.556923	0.492035	0.402416	0.520461	0.547861	0.394399	0.350336	-0.209936	-0.763809	-0.0321154	-0.344165	-4.22612	0.266979	0.273404	0.332414	0.17114	0.172498	0.13338	0.0867745	0.403663	C17 H15 N7 O	C17 H15 N7 O	333.138	6.84	[ C17 H15 N7 O, tgt=, overall=46.69, db=0.00, mfg=93.38 ]	FindByFormula	21
C9 Cl2 N2 S4	59555	74334	74720	69037	75691	79979	71568	75991	73528	53559	135138	135886	129655	114735	116166	107593	94126	104954	71767	73380	89678	-1.41337	-0.571685	-0.552016	-0.852381	-0.502991	-0.293759	-0.715672	-0.487971	-0.613079	-1.8163	1.69792	1.71887	1.54064	1.07645	1.12351	0.832417	0.324672	0.738122	-0.705125	-0.62073	0.14086	C9 Cl2 N2 S4	C9 Cl2 N2 S4	333.831	1.073	[ C9 Cl2 N2 S4, tgt=, overall=23.80, db=0.00, mfg=47.61 ]	FindByFormula	22
C9 H8 N3 O9 S	54745	45134	41567	57273	47920	47160	52934	63639	59080	61587	40723	38810	50348	47475	45534	47329	48574	63275	56619	41787	60115	0.485142	-0.77842	-1.31728	0.780618	-0.386374	-0.491018	0.264964	1.47047	0.983931	1.25594	-1.45155	-1.76647	-0.0628705	-0.44744	-0.720668	-0.467602	-0.297652	1.43292	0.705442	-1.28273	1.09761	C9 H8 N3 O9 S	C9 H8 N3 O9 S	333.996	1.515	[ C9 H8 N3 O9 S, tgt=, overall=31.16, db=0.00, mfg=62.32 ]	FindByFormula	22
C22 H12 N3 O	551124	427396	506653	570182	450271	435059	496665	603123	564773	556926	663715	321029	558284	670598	515723	521881	453362	506474	475900	493240	392572	0.532065	-0.983973	0.0303979	0.734776	-0.673081	-0.878007	-0.088332	1.06968	0.677937	0.594509	1.64051	-2.6904	0.60903	1.70203	0.136191	0.206967	-0.632285	0.0282852	-0.342993	-0.129593	-1.49076	C22 H12 N3 O	C22 H12 N3 O	334.095	8.808	[ C22 H12 N3 O, tgt=, overall=40.30, db=0.00, mfg=80.61 ]	FindByFormula	22
C14 H16 N5 O3 S	52596216	52465524	54231000	51981836	53216688	53362460	54623920	54036680	52101328	51470124	54733832	50779512	45709764	52878492	52742160	48521584	54126008	51041828	51852892	48299920	52941448	0.306237	0.252965	0.961958	0.0545466	0.557475	0.616071	1.11659	0.885038	0.103741	-0.157381	1.15967	-0.446739	-2.69992	0.420881	0.365598	-1.4211	0.920439	-0.336371	0.00135942	-1.51921	0.446399	C14 H16 N5 O3 S	C14 H16 N5 O3 S	334.096	11.27	[ C14 H16 N5 O3 S, tgt=, overall=45.98, db=0.00, mfg=91.96 ]	FindByFormula	22
C14 H16 N5 O3 S Esi+7.358001	1996086	1634100	697746	950993	833109	673069	877800	1074027	841226	731913	572854	676529	590711	555500	731031	529055	624695	712239	617034	471602	762558	2.78851	2.21831	-0.206704	0.675691	0.298561	-0.309309	0.447468	1.02239	0.326191	-0.0704735	-0.76872	-0.294699	-0.681245	-0.856381	-0.0739056	-0.995376	-0.521849	-0.14812	-0.55701	-1.32296	0.0464109	C14 H16 N5 O3 S	C14 H16 N5 O3 S Esi+7.358001	334.098	7.358	[ C14 H16 N5 O3 S, tgt=, overall=48.59, db=0.00, mfg=97.19 ]	FindByFormula	22
C14 H26 N2 O5 S	193935	173318	133479	150173	149077	128540	97415	197853	181182	227817	332263	285901	248330	399727	307806	334834	162364	243242	184818	215388	228323	-0.132161	-0.451698	-1.19424	-0.859214	-0.88004	-1.30144	-2.08968	-0.0752968	-0.325547	0.325615	1.39851	0.971266	0.570727	1.92405	1.18115	1.42043	-0.637311	0.51187	-0.269058	0.166117	0.331922	C14 H26 N2 O5 S	C14 H26 N2 O5 S	334.156	6.263	[ C14 H26 N2 O5 S, tgt=, overall=45.80, db=0.00, mfg=91.60 ]	FindByFormula	22
C9 H24 N11 O3	8302	12499	21247	7303	40272	11715	23083	12909	1	1	1	1	1	141513	144885	132102	205756	121437	161133	123438	130318	0.243065	0.324816	0.430826	0.217448	0.558589	0.311873	0.447386	0.331265	-1.56002	-1.56002	-1.56002	-1.56002	-1.56002	0.809691	0.814396	0.795941	0.884478	0.779122	0.835633	0.782387	0.793224	C9 H24 N11 O3	C9 H24 N11 O3	334.206	16.797	[ C9 H24 N11 O3, tgt=, overall=32.22, db=0.00, mfg=64.44 ]	FindByFormula	16
C11 H2 Cl3 S3	142733	81140	53596	90359	130393	97752	66329	33270	103917	50137	124172	92004	74175	59900	47481	63906	44727	57741	34845	101516	165794	1.46593	0.19086	-0.745353	0.433809	1.2618	0.611349	-0.264146	-1.8218	0.74942	-0.895967	1.15144	0.474538	-0.0117506	-0.494307	-1.01885	-0.348161	-1.15374	-0.577179	-1.71738	0.696648	1.80405	C11 H2 Cl3 S3	C11 H2 Cl3 S3	334.837	11.331	[ C11 H2 Cl3 S3, tgt=, overall=23.66, db=0.00, mfg=47.33 ]	FindByFormula	22
C24 H19 N2	74946	58166	92410	83127	83114	89833	76083	91153	113715	88882	25585	33752	33166	18084	13927	26118	28331	27794	15173	24797	26062	0.739521	0.371771	1.04343	0.889835	0.889608	1.0024	0.761367	1.02356	1.34443	0.986957	-0.81983	-0.417887	-0.443298	-1.32325	-1.70222	-0.789915	-0.671912	-0.699677	-1.5779	-0.865219	-0.793028	C24 H19 N2	C24 H19 N2	335.152	1.134	[ C24 H19 N2, tgt=, overall=40.29, db=0.00, mfg=80.58 ]	FindByFormula	22
C20 H39 N4 Esi+21.263	108507	288459	223233	165517	115362	209075	168898	305127	52982	95289	129363	53489	95366	58079	7528	41239	89602	73029	345655	58415	19527	0.116759	1.16808	0.892452	0.570798	0.182631	0.821998	0.59254	1.22848	-0.654053	-0.0229171	0.305798	-0.643813	-0.0220486	-0.555288	-2.75223	-0.923478	-0.0890841	-0.308998	1.36258	-0.549085	-1.72733	C20 H39 N4	C20 H39 N4 Esi+21.263	335.313	21.263	[ C20 H39 N4, tgt=, overall=41.82, db=0.00, mfg=83.65 ]	FindByFormula	22
C20 H39 N4	390037	288459	511035	165517	111394	201980	160491	301554	50265	255669	129363	424895	258948	199133	62181	228920	401311	224002	345655	56929	58829	1.03587	0.600747	1.42558	-0.200419	-0.77157	0.0867358	-0.244894	0.664781	-1.9193	0.426708	-0.555876	1.15934	0.445086	0.0662603	-1.61247	0.267318	1.07697	0.235993	0.861643	-1.73974	-1.69239	C20 H39 N4	C20 H39 N4	335.315	21.448	[ C20 H39 N4, tgt=, overall=41.03, db=0.00, mfg=82.06 ]	FindByFormula	22
<none> Esi+1.163	42961	64923	74071	58635	95171	50762	113138	124281	117366	114770	12564	19023	9505	4697	28627	4107	16679	13112	16356	6266	6991	0.332495	0.691408	0.805991	0.602859	1.02387	0.477531	1.17418	1.25584	1.20607	1.18663	-0.736184	-0.375617	-0.978714	-1.59143	-0.0203612	-1.70811	-0.489918	-0.699075	-0.506917	-1.3409	-1.24574	<none>	<none> Esi+1.163	335.89	1.163	[ <none>, tgt= ]	FindByFormula	22
C16 H12 N6 O3	2685453	2613127	2793435	2608123	2703059	2655133	2718964	2515359	2630195	2596956	2733227	2457150	2333991	2596855	2671373	2485897	2693296	2664716	2605159	2473963	2732496	0.661184	0.0415584	1.55594	-0.0019504	0.809504	0.403492	0.942671	-0.823907	0.189308	-0.0993502	1.06141	-1.35532	-2.5224	-0.10022	0.54188	-1.09132	0.727378	0.485259	-0.0277556	-1.20054	1.05534	C16 H12 N6 O3	C16 H12 N6 O3	336.098	11.266	[ C16 H12 N6 O3, tgt=, overall=45.89, db=0.00, mfg=91.79 ]	FindByFormula	22
C15 H28 O6 S	3457	3783	1	1	1	1	1	1	1	1	1	1	1	105299	111060	44040	84226	44629	61747	8509	2254	0.691663	0.708988	-0.874815	-0.874815	-0.874815	-0.874815	-0.874815	-0.874815	-0.874815	-0.874815	-0.874815	-0.874815	-0.874815	1.34846	1.3587	1.18088	1.30553	1.18343	1.24585	0.864826	0.609439	C15 H28 O6 S	C15 H28 O6 S	336.16	16.455	[ C15 H28 O6 S, tgt=, overall=26.43, db=0.00, mfg=52.85 ]	FindByFormula	10
C16 H28 N6 O2	19549	34957	19770	17735	42737	14022	1	1	32412	6487	19417	835367	601720	25211	30719	70567	63269	21038	30917	30397	15528	0.215479	0.36676	0.218405	0.19013	0.419064	0.128984	-2.3564	-2.3564	0.347084	-0.071657	0.213715	1.19287	1.10747	0.281686	0.33312	0.549601	0.521186	0.234586	0.334792	0.330377	0.155539	C16 H28 N6 O2	C16 H28 N6 O2	336.226	15.62	[ C16 H28 N6 O2, tgt=, overall=48.04, db=0.00, mfg=96.08 ]	FindByFormula	19
<none> Esi+15.627	1	1	1	1	1	1	1	1	1	1	1	34559	26718	1	1	1	1	1	1	1	1	-0.308931	-0.308931	-0.308931	-0.308931	-0.308931	-0.308931	-0.308931	-0.308931	-0.308931	-0.308931	-0.308931	3.13167	3.04695	-0.308931	-0.308931	-0.308931	-0.308931	-0.308931	-0.308931	-0.308931	-0.308931	<none>	<none> Esi+15.627	336.39	15.627	[ <none>, tgt= ]	FindByFormula	2
C20 H41 N4	3164009	3261079	3548031	2418713	2712064	2449719	2908410	2915710	1176277	5450778	3125132	5229810	5013426	2567116	1653427	2320422	3214171	4146701	3975447	1086395	1367722	0.275137	0.343216	0.5332	-0.329965	-0.0720783	-0.301269	0.0853795	0.0910294	-1.95394	1.50046	0.24729	1.40723	1.31204	-0.195816	-1.18688	-0.423422	0.310573	0.884451	0.789439	-2.13301	-1.61424	C20 H41 N4	C20 H41 N4	337.334	32.409	[ C20 H41 N4, tgt=, overall=49.05, db=0.00, mfg=98.10 ]	FindByFormula	22
C22 H12 N O3	6674	44010	23705	28625	16645	19042	3992	4939	13633	21235	119235	78823	64677	96101	127396	136858	131970	144172	156630	138278	124526	-1.52974	0.0511763	-0.467413	-0.309343	-0.763764	-0.651	-1.96049	-1.78207	-0.931072	-0.559639	0.886543	0.53964	0.373854	0.705757	0.942032	1.00208	0.971597	1.04572	1.11518	1.01073	0.922935	C22 H12 N O3	C22 H12 N O3	338.081	1.562	[ C22 H12 N O3, tgt=, overall=36.73, db=0.00, mfg=73.46 ]	FindByFormula	22
C15 H30 O8	1290720	1229078	1234559	1280723	1272064	1109223	1099437	1605208	1292646	1275684	1459783	1375824	1173386	1743535	1466942	1949926	1133693	1187842	1134412	1300537	1131339	-0.0605719	-0.389514	-0.35961	-0.112844	-0.158441	-1.0792	-1.13877	1.40513	-0.0505566	-0.139335	0.766791	0.36863	-0.701216	1.96078	0.799681	2.71279	-0.932528	-0.618898	-0.928272	-0.00964209	-0.946498	C15 H30 O8	C15 H30 O8	338.192	8.727	[ C15 H30 O8, tgt=, overall=47.82, db=0.00, mfg=95.64 ]	FindByFormula	22
C20 H26 N4 O	36936	33548	21545	13812	12753	18809	1	1	1	1	1	1	4894	55750	43975	8815	23367	13738	9543	1	1	0.947892	0.92854	0.839469	0.750042	0.733996	0.812153	-1.16747	-1.16747	-1.16747	-1.16747	-1.16747	-1.16747	0.541354	1.0307	0.982977	0.659714	0.855798	0.748961	0.675674	-1.16747	-1.16747	C20 H26 N4 O	C20 H26 N4 O	338.202	10.717	[ C20 H26 N4 O, tgt=, overall=38.11, db=0.00, mfg=76.23 ]	FindByFormula	13
C20 H23 N2 O3	1	1	71931	81097	1	1	1	1	1	1	1	1	1	1	1	47317	81617	1	1	1	1	-0.460454	-0.460454	2.08185	2.10911	-0.460454	-0.460454	-0.460454	-0.460454	-0.460454	-0.460454	-0.460454	-0.460454	-0.460454	-0.460454	-0.460454	1.98664	2.11057	-0.460454	-0.460454	-0.460454	-0.460454	C20 H23 N2 O3	C20 H23 N2 O3	339.171	9.754	[ C20 H23 N2 O3, tgt=, overall=37.46, db=0.00, mfg=74.92 ]	FindByFormula	4
C15 H33 N O3 S2	244005	278074	266646	245970	232745	193802	205940	267721	211057	455962	637300	380423	305475	547012	544628	442480	214174	394807	232793	290856	389244	-0.663903	-0.294896	-0.413378	-0.641257	-0.797294	-1.31426	-1.14275	-0.402019	-1.07346	1.10131	2.04665	0.589929	-0.0295553	1.61533	1.603	1.01657	-1.03207	0.694713	-0.796708	-0.168011	0.654646	C15 H33 N O3 S2	C15 H33 N O3 S2	339.19	7.766	[ C15 H33 N O3 S2, tgt=, overall=43.65, db=0.00, mfg=87.30 ]	FindByFormula	22
C6 H3 Cl3 S5	122320	123734	119071	94317	81517	101885	128869	97690	83282	142093	128496	49406	109952	118018	121129	128931	129262	123475	123009	124426	118416	0.398037	0.447013	0.283315	-0.709832	-1.33135	-0.380927	0.620293	-0.560095	-1.24007	1.03657	0.607938	-3.4652	-0.056209	0.245467	0.356341	0.622344	0.633268	0.438089	0.42197	0.470782	0.259811	C6 H3 Cl3 S5	C6 H3 Cl3 S5	339.791	1.002	[ C6 H3 Cl3 S5, tgt=, overall=23.81, db=0.00, mfg=47.62 ]	FindByFormula	22
C8 Cl2 N S5	101758	125985	130444	139491	132453	56722	146216	51219	61674	146966	67307	71047	105988	48084	55559	127038	131535	124545	71339	130519	130503	0.105636	0.642837	0.730325	0.899	0.768772	-1.36445	1.01744	-1.62115	-1.15391	1.03031	-0.934061	-0.798037	0.208082	-1.78003	-1.41656	0.663775	0.751276	0.613921	-0.787717	0.731772	0.731466	C8 Cl2 N S5	C8 Cl2 N S5	339.792	1.003	[ C8 Cl2 N S5, tgt=, overall=21.90, db=0.00, mfg=43.80 ]	FindByFormula	22
C19 H4 N2 O5	353651	316609	294022	257658	287080	249853	195802	166863	150889	94414	537209	500729	530060	485824	527890	587816	546999	537978	559188	569622	582522	0.0492729	-0.156814	-0.294675	-0.540581	-0.339178	-0.597877	-1.05193	-1.34982	-1.53725	-2.41056	0.827996	0.697011	0.803041	0.640725	0.795402	0.995683	0.861634	0.830661	0.902685	0.937121	0.978832	C19 H4 N2 O5	C19 H4 N2 O5	340.012	1.594	[ C19 H4 N2 O5, tgt=, overall=35.87, db=0.00, mfg=71.73 ]	FindByFormula	22
C13 H18 N5 S3	58919	54933	54729	55443	60348	52227	57194	57086	68059	52402	68063	82060	77249	62845	56129	49214	64501	76062	57249	48213	59349	-0.139748	-0.636042	-0.66241	-0.570573	0.0300346	-0.993938	-0.350276	-0.363665	0.881977	-0.970235	0.882389	2.20739	1.77934	0.317281	-0.483448	-1.41494	0.501559	1.66964	-0.343466	-1.56053	-0.0882304	C13 H18 N5 S3	C13 H18 N5 S3	340.075	8.357	[ C13 H18 N5 S3, tgt=, overall=39.21, db=0.00, mfg=78.42 ]	FindByFormula	22
C12 H16 N6 O6	61839	52913	38424	62896	28014	49385	45899	68264	50595	69816	106057	67260	97889	87541	104331	102013	84069	79920	64051	86249	61029	-0.218652	-0.678227	-1.62154	-0.168684	-2.5531	-0.881659	-1.09747	0.0727698	-0.810294	0.139046	1.37171	0.0290845	1.13544	0.80605	1.32334	1.2571	0.686742	0.537526	-0.115036	0.762216	-0.257526	C12 H16 N6 O6	C12 H16 N6 O6	340.11	6.097	[ C12 H16 N6 O6, tgt=, overall=37.33, db=0.00, mfg=74.66 ]	FindByFormula	22
C14 H28 O9	5203180	5271279	5040522	4922743	4535120	4640470	4718227	6900433	4608385	5768061	6589012	5562432	4856802	6612516	6463197	5538957	4547723	5102285	4566153	5563155	4954823	-0.0965824	0.00201506	-0.337417	-0.516707	-1.13862	-0.964481	-0.838474	2.04418	-1.01709	0.684949	1.69399	0.409688	-0.618963	1.72099	1.5478	0.377628	-1.11757	-0.245075	-1.08691	0.410681	-0.467453	C14 H28 O9	C14 H28 O9	340.173	6.575	[ C14 H28 O9, tgt=, overall=49.54, db=0.00, mfg=99.09 ]	FindByFormula	22
C18 H34 N3 O3	374511	98434	239218	352559	282108	240355	409866	80949	221958	367576	227342	308118	113755	110466	83775	138480	395690	108088	382637	87620	199133	1.13586	-1.19484	0.354015	1.0305	0.641663	0.362284	1.2932	-1.53596	0.223394	1.10326	0.265197	0.795491	-0.942522	-0.993697	-1.4761	-0.59947	1.23181	-1.03165	1.1733	-1.39783	0.0341173	C18 H34 N3 O3	C18 H34 N3 O3	340.258	20.766	[ C18 H34 N3 O3, tgt=, overall=47.87, db=0.00, mfg=95.75 ]	FindByFormula	22
Behenicacid	53402	60020	55570	53217	53567	49388	51824	73057	60873	65231	66782	52450	45927	79430	72803	82366	48821	55261	45567	48545	54175	-0.388429	0.278984	-0.161094	-0.408255	-0.370812	-0.834828	-0.559784	1.40189	0.359604	0.754612	0.888853	-0.49119	-1.24988	1.87968	1.382	2.08704	-0.900797	-0.192948	-1.29484	-0.933183	-0.306332	C22 H44 O2	Behenicacid	340.333	6.563	Behenicacid [ C22 H44 O2, tgt=, overall=54.96, db=54.96 ]	FindByFormula	22
C11 H23 N11 O2	63706	78670	16121	75798	57846	53209	31558	69993	62245	348342	305985	237518	199213	300229	322598	86619	4444	339721	51104	82417	226453	-0.3154	-0.122133	-1.57417	-0.156199	-0.403791	-0.480331	-0.958866	-0.229186	-0.336651	1.24085	1.12209	0.890064	0.728963	1.10469	1.17052	-0.0339581	-2.75453	1.21789	-0.517308	-0.0795097	0.846364	C11 H23 N11 O2	C11 H23 N11 O2	341.197	7.229	[ C11 H23 N11 O2, tgt=, overall=40.98, db=0.00, mfg=81.96 ]	FindByFormula	22
C11 H23 N11 O2 Esi+7.6410007	62902	58660	61468	64250	71125	54266	56174	77533	67925	348342	100233	87122	61077	124374	100694	98829	58606	43449	50417	64527	69962	-0.361529	-0.522652	-0.414747	-0.3126	-0.0780085	-0.702325	-0.622581	0.121063	-0.184241	3.58828	0.713658	0.390149	-0.429472	1.21164	0.724244	0.681105	-0.524776	-1.21534	-0.872099	-0.302672	-0.116053	C11 H23 N11 O2	C11 H23 N11 O2 Esi+7.6410007	341.205	7.641	[ C11 H23 N11 O2, tgt=, overall=41.73, db=0.00, mfg=83.45 ]	FindByFormula	22
C6 H3 Cl N4 O S5	36969	42446	40023	65707	74560	38634	54385	46956	39678	70329	128390	131086	129766	118523	141336	125373	144370	120106	114734	96282	83261	-1.5373	-1.25546	-1.37537	-0.364026	-0.10617	-1.44743	-0.74983	-1.04947	-1.39303	-0.225348	1.00252	1.04492	1.02427	0.83939	1.1985	0.954013	1.24183	0.866458	0.77311	0.415422	0.119003	C6 H3 Cl N4 O S5	C6 H3 Cl N4 O S5	341.855	1.081	[ C6 H3 Cl N4 O S5, tgt=, overall=23.80, db=0.00, mfg=47.61 ]	FindByFormula	22
C17 H36 N5 O2	212506	179307	180445	229695	281093	107979	198873	199516	149766	159666	143988	219531	243478	143261	287160	226731	237297	202250	113603	199461	207944	0.427688	-0.233104	-0.208496	0.730257	1.51578	-2.20595	0.16977	0.182324	-0.933399	-0.684398	-1.08644	0.554202	0.956943	-1.10614	1.59884	0.679734	0.85692	0.235269	-2.00845	0.181254	0.343269	C17 H36 N5 O2	C17 H36 N5 O2	342.285	14.89	[ C17 H36 N5 O2, tgt=, overall=44.60, db=0.00, mfg=89.20 ]	FindByFormula	22
C9 H3 N4 O11	91689	96671	127625	118412	113452	88542	117359	118978	140919	146475	46460	48109	44295	46112	37172	37379	43660	34337	37342	34909	40783	0.521524	0.616963	1.11802	0.982872	0.905688	0.458527	0.966759	0.991474	1.29676	1.36651	-0.704699	-0.641789	-0.790776	-0.718261	-1.10701	-1.09699	-0.81682	-1.25011	-1.09878	-1.2203	-0.93978	C9 H3 N4 O11	C9 H3 N4 O11	342.978	1.504	[ C9 H3 N4 O11, tgt=, overall=35.47, db=0.00, mfg=70.95 ]	FindByFormula	22
C10 H5 N3 O9 S	65005	55255	60899	62662	72492	69813	81550	80632	86664	66943	17194	18220	60197	14434	9245	28008	30950	7579	21681	29037	11914	0.716702	0.512101	0.634553	0.670484	0.853955	0.806545	1.0022	0.987942	1.07877	0.75369	-0.957712	-0.884738	0.619956	-1.17801	-1.73892	-0.343384	-0.217627	-1.9891	-0.665768	-0.297957	-1.41959	C10 H5 N3 O9 S	C10 H5 N3 O9 S	342.978	1.154	[ C10 H5 N3 O9 S, tgt=, overall=31.25, db=0.00, mfg=62.51 ]	FindByFormula	22
C18 H25 N5 S	66347	51477	67977	54326	47918	53588	30820	88227	52494	80781	67218	51379	43598	92879	92608	63499	34302	58299	51586	29141	59648	0.504305	-0.293294	0.580594	-0.12398	-0.518477	-0.166974	-1.90561	1.40013	-0.231802	1.123	0.545302	-0.299282	-0.815434	1.56164	1.55245	0.366408	-1.56917	0.0978637	-0.286645	-2.08168	0.169764	C18 H25 N5 S	C18 H25 N5 S	343.185	6.363	[ C18 H25 N5 S, tgt=, overall=42.62, db=0.00, mfg=85.23 ]	FindByFormula	22
C11 H3 Cl N O4 S3	134229	166706	285994	115245	286717	262578	307443	211319	385074	186774	153000	335418	48839	310416	138303	56927	248678	57874	212966	64959	306579	-0.37794	-0.0345243	0.820887	-0.61961	0.824887	0.685505	0.935502	0.341304	1.29233	0.145621	-0.170495	1.07352	-1.98026	0.950754	-0.330553	-1.7374	0.599305	-1.71125	0.353609	-1.52822	0.931043	C11 H3 Cl N O4 S3	C11 H3 Cl N O4 S3	343.9	33.311	[ C11 H3 Cl N O4 S3, tgt=, overall=23.77, db=0.00, mfg=47.55 ]	FindByFormula	22
C11 H10 N3 O10	147711	146570	121709	96265	155859	121831	126328	107920	122813	92133	154958	170628	175240	162868	154540	159834	168418	150409	155446	160375	177158	0.19507	0.153832	-0.834526	-2.08162	0.480583	-0.829197	-0.636454	-1.47391	-0.786511	-2.3149	0.449756	0.961995	1.10381	0.714488	0.435387	0.614499	0.892672	0.291319	0.466474	0.632468	1.1617	C11 H10 N3 O10	C11 H10 N3 O10	344.034	1.51	[ C11 H10 N3 O10, tgt=, overall=45.61, db=0.00, mfg=91.22 ]	FindByFormula	22
C14 H22 N3 O7	958869	416806	356777	303445	746420	291719	1148180	888538	1003721	238186	868883	396266	191799	819470	819626	956665	349563	540864	344401	717913	882726	1.0342	-0.417709	-0.688716	-0.970881	0.597713	-1.03956	1.3482	0.901448	1.11387	-1.39288	0.862464	-0.505776	-1.77035	0.760427	0.760761	1.03019	-0.724317	0.0363501	-0.750241	0.529851	0.890011	C14 H22 N3 O7	C14 H22 N3 O7	344.144	10.042	[ C14 H22 N3 O7, tgt=, overall=40.83, db=0.00, mfg=81.65 ]	FindByFormula	22
C12 H20 N6 O6	27356	34100	23315	28439	26489	18504	17924	38453	28954	60161	79982	45447	45459	79867	66488	74894	18882	50258	24452	42412	51640	-0.669064	-0.205681	-1.00518	-0.58742	-0.73679	-1.49116	-1.55813	0.0469502	-0.549683	0.988151	1.58699	0.398355	0.39891	1.58396	1.19843	1.44877	-1.44864	0.609948	-0.905051	0.253016	0.66699	C12 H20 N6 O6	C12 H20 N6 O6	344.146	7.768	[ C12 H20 N6 O6, tgt=, overall=38.52, db=0.00, mfg=77.04 ]	FindByFormula	22
<none> Esi+1.8720002	50780	49661	39705	47338	49152	51092	40112	55144	62849	56221	59638	35954	43350	46359	52949	138378	33994	56466	35264	40556	41319	0.112588	0.0353205	-0.740524	-0.130797	-0.000403427	0.133828	-0.70516	0.398476	0.851992	0.465548	0.670142	-1.08463	-0.435967	-0.203261	0.257627	3.58879	-1.27902	0.480623	-1.15183	-0.666988	-0.602357	<none>	<none> Esi+1.8720002	344.375	1.872	[ <none>, tgt= ]	FindByFormula	22
C20 H48 N4	63106	73981	74679	73096	73330	65786	67683	98319	86315	89118	96057	82858	64751	117640	94171	114747	55444	77696	67177	69775	72911	-1.08264	-0.266617	-0.218419	-0.328379	-0.311972	-0.869172	-0.72327	1.19311	0.524793	0.688819	1.07365	0.315005	-0.950564	2.11394	0.971878	1.98615	-1.747	-0.0151453	-0.761777	-0.567026	-0.341387	C20 H48 N4	C20 H48 N4	344.385	6.476	[ C20 H48 N4, tgt=, overall=41.30, db=0.00, mfg=82.59 ]	FindByFormula	22
C14 H31 N7 O3	165948	127163	175313	145393	193934	165980	178376	139542	9667	1	5871	7034	1	139573	132340	137949	166070	155421	169360	133193	152895	0.482061	0.406847	0.497572	0.444699	0.526094	0.482116	0.502466	0.433094	-0.3212	-2.91396	-0.462103	-0.411039	-2.91396	0.433156	0.418121	0.42985	0.482269	0.463544	0.487812	0.419937	0.458914	C14 H31 N7 O3	C14 H31 N7 O3	345.25	11.508	[ C14 H31 N7 O3, tgt=, overall=42.85, db=0.00, mfg=85.69 ]	FindByFormula	20
C12 H12 N9 O2 S	131796	117378	122658	124120	115093	119695	119300	128657	126064	127392	145530	118954	124315	130597	136541	134354	129955	127589	119076	128839	141143	0.632565	-1.30335	-0.568124	-0.370141	-1.63185	-0.976727	-1.03196	0.22975	-0.110457	0.0646394	2.28893	-1.08049	-0.343897	0.479847	1.22355	0.953752	0.39749	0.0904863	-1.06337	0.253388	1.77747	C12 H12 N9 O2 S	C12 H12 N9 O2 S	346.083	11.277	[ C12 H12 N9 O2 S, tgt=, overall=44.20, db=0.00, mfg=88.40 ]	FindByFormula	22
C12 H14 N10 O3	1	4913	1	1	9614	1	7209	9097	1	1	1	4782	1	92197	100168	33311	68414	30812	56684	1	4698	-1.05422	0.611143	-1.05422	-1.05422	0.74268	-1.05422	0.686273	0.73185	-1.05422	-1.05422	-1.05422	0.605848	-1.05422	1.18563	1.20187	0.98616	1.12717	0.97088	1.09032	-1.05422	0.602375	C12 H14 N10 O3	C12 H14 N10 O3	346.133	16.444	[ C12 H14 N10 O3, tgt=, overall=37.75, db=0.00, mfg=75.50 ]	FindByFormula	12
C10 H20 N9 O5	103690	34238	8830	22982	11085	77917	5348	21559	49032	204894	291983	243531	156179	226264	345570	225344	1	127026	66447	16202	137942	0.361519	-0.0547844	-0.563928	-0.204548	-0.47848	0.254158	-0.752317	-0.228562	0.0801439	0.617405	0.75048	0.682308	0.515406	0.654678	0.813785	0.653147	-3.97752	0.437781	0.194332	-0.335885	0.468755	C10 H20 N9 O5	C10 H20 N9 O5	346.157	7.245	[ C10 H20 N9 O5, tgt=, overall=38.32, db=0.00, mfg=76.64 ]	FindByFormula	21
C14 H24 N3 O7	109760	144357	89354	102161	119703	110605	99635	116104	10557	50555	307169	65662	68761	123096	122150	203662	111595	87681	95431	93892	76378	0.277888	0.711285	-0.0474687	0.164402	0.415056	0.29002	0.124798	0.366768	-3.42586	-0.948361	1.9057	-0.534791	-0.461845	0.459269	0.447064	1.25569	0.304112	-0.077367	0.0566074	0.0308916	-0.295668	C14 H24 N3 O7	C14 H24 N3 O7	346.161	7.706	[ C14 H24 N3 O7, tgt=, overall=40.89, db=0.00, mfg=81.78 ]	FindByFormula	22
C14 H30 N6 O4	86145	92228	92893	67972	77507	79813	97015	67082	88295	75002	68023	101200	89534	86195	78585	50567	80677	66011	85588	61584	81589	0.580783	0.986646	1.02938	-0.828579	-0.0477347	0.126658	1.28763	-0.906976	0.727416	-0.243156	-0.824112	1.53885	0.810303	0.584235	0.0344288	-2.58805	0.190703	-1.0027	0.542202	-1.41563	0.257571	C14 H30 N6 O4	C14 H30 N6 O4	346.23	1.572	[ C14 H30 N6 O4, tgt=, overall=27.28, db=0.00, mfg=54.57 ]	FindByFormula	22
C26 H34	11107	11872	58006	18765	14202	37971	18276	44072	61378	100017	4992	15692	25736	14184	11879	15174	36374	27240	21358	16003	10450	-0.952577	-0.858521	1.38158	-0.212048	-0.605472	0.783241	-0.249333	0.993646	1.46137	2.15088	-2.08189	-0.46459	0.234031	-0.607263	-0.857689	-0.511991	0.722566	0.314231	-0.0292748	-0.436877	-1.03868	C26 H34	C26 H34	346.264	10.304	[ C26 H34, tgt=, overall=39.96, db=0.00, mfg=79.92 ]	FindByFormula	22
C16 H38 N6 O2	614861	906473	884259	607481	835978	756952	858263	727744	620011	861336	797991	815169	833783	820259	1205434	850630	310676	881332	880867	854010	843805	-0.941096	0.488515	0.39713	-0.985571	0.190341	-0.175388	0.287238	-0.320314	-0.910371	0.300399	0.0190628	0.0975053	0.180656	0.120429	1.53829	0.254332	-3.45527	0.384923	0.382976	0.268939	0.224664	C16 H38 N6 O2	C16 H38 N6 O2	346.305	22.505	[ C16 H38 N6 O2, tgt=, overall=38.79, db=0.00, mfg=77.58 ]	FindByFormula	22
346.8828@1.4820002	78847	49648	45339	66878	72889	62397	68054	82518	120701	83807	60774	44776	80293	41828	47351	106848	54223	73838	122070	111253	130510	0.236718	-1.096	-1.35759	-0.237648	0.0103343	-0.437468	-0.187424	0.367835	1.46356	0.412494	-0.513403	-1.39359	0.28908	-1.58982	-1.23248	1.11231	-0.842026	0.0476035	1.49606	1.22872	1.68868		346.8828@1.4820002	346.883	1.482		FindByFormula	22
348.1357@5.3980007	23921	1	27704	26198	22666	3340	5790	18891	51067	53286	36571	55314	36883	97853	40714	89492	1	42048	28111	63233	25291	0.217846	-2.99593	0.264644	0.246828	0.200668	-0.4097	-0.234337	0.142599	0.459578	0.473136	0.353154	0.485042	0.355861	0.666868	0.38736	0.638399	-2.99593	0.397637	0.269293	0.527691	0.235597		348.1357@5.3980007	348.136	5.398		FindByFormula	20
C19 H40 O3 S	11542	1	11738	7675	4824	20669	13948	15017	8818	1	1	1	2728	104264	90957	82155	76066	80587	118622	99138	127862	0.318634	-1.74547	0.32235	0.228595	0.126122	0.447207	0.360417	0.376713	0.25923	-1.74547	-1.74547	-1.74547	0.000332005	0.804318	0.774187	0.751728	0.734735	0.747475	0.832788	0.793193	0.84934	C19 H40 O3 S	C19 H40 O3 S	348.268	19.598	[ C19 H40 O3 S, tgt=, overall=41.64, db=0.00, mfg=83.29 ]	FindByFormula	17
C24 H44 O	177870	172528	153050	170400	180384	141941	133308	201214	203723	199485	247729	208336	179637	275266	231137	311736	149327	175477	170518	198289	179191	-0.274391	-0.422347	-1.0036	-0.482563	-0.206292	-1.36922	-1.67367	0.323939	0.384071	0.28207	1.33301	0.492711	-0.226428	1.84442	0.996641	2.44811	-1.12308	-0.340117	-0.479208	0.252895	-0.238488	C24 H44 O	C24 H44 O	348.34	6.481	[ C24 H44 O, tgt=, overall=40.59, db=0.00, mfg=81.18 ]	FindByFormula	22
<none> Esi+6.479002	68230	84495	63780	77399	78536	59839	57367	98155	54376	100601	126912	109332	68279	134007	100513	170881	75347	77618	72827	68062	79453	-0.683716	0.0553221	-0.916842	-0.247885	-0.197475	-1.13731	-1.28313	0.5733	-1.46822	0.658381	1.46145	0.946059	-0.681235	1.64948	0.65536	2.48968	-0.340761	-0.238114	-0.458342	-0.692239	-0.157352	<none>	<none> Esi+6.479002	348.405	6.479	[ <none>, tgt= ]	FindByFormula	22
C7 H6 Cl3 N3 O3 S2	81305	57983	54733	69377	74617	33168	25901	39823	55011	79473	71060	118726	73915	110488	85324	82402	127538	105946	46470	72933	78085	0.411711	-0.434698	-0.579122	0.0144851	0.196791	-1.8332	-2.45239	-1.37537	-0.566438	0.354651	0.0745011	1.35965	0.173127	1.17961	0.532511	0.445266	1.53891	1.07451	-0.988884	0.139638	0.310537	C7 H6 Cl3 N3 O3 S2	C7 H6 Cl3 N3 O3 S2	348.882	1.14	[ C7 H6 Cl3 N3 O3 S2, tgt=, overall=23.81, db=0.00, mfg=47.61 ]	FindByFormula	22
C9 H O15	112127	98115	113767	116507	129303	87126	104404	88231	82137	74011	125544	72108	118798	103235	170989	147815	134923	120234	130511	113768	122905	0.0612717	-0.556407	0.128465	0.238584	0.720762	-1.10604	-0.268932	-1.04772	-1.37888	-1.86091	0.584253	-1.98144	0.328687	-0.321034	2.01377	1.33988	0.917626	0.384282	0.763792	0.128502	0.485953	C9 H O15	C9 H O15	348.935	1.676	[ C9 H O15, tgt=, overall=33.74, db=0.00, mfg=67.49 ]	FindByFormula	22
C24 H14 O3	96112	96962	117853	88094	77776	58366	40121	48536	34787	24831	76286	47459	42668	140605	125613	102936	170495	92755	82794	68915	68722	0.61616	0.633488	1.01747	0.444733	0.199586	-0.365407	-1.10306	-0.728349	-1.3838	-2.04729	0.16152	-0.77251	-0.981931	1.36484	1.14296	0.751147	1.74416	0.546194	0.322625	-0.0384539	-0.0439722	C24 H14 O3	C24 H14 O3	350.094	9.416	[ C24 H14 O3, tgt=, overall=41.25, db=0.00, mfg=82.51 ]	FindByFormula	22
C15 H30 N2 O7	787914	776854	1038625	945563	1151419	1033774	940067	795731	5473	1	1	22150	20370	682370	579139	783703	999061	915219	1087735	826904	898394	0.460417	0.456994	0.527303	0.504576	0.552265	0.52617	0.503164	0.462807	-0.742777	-2.82678	-2.82678	-0.404301	-0.424584	0.425597	0.385883	0.459119	0.517901	0.496679	0.538489	0.47211	0.492186	C15 H30 N2 O7	C15 H30 N2 O7	350.207	11.509	[ C15 H30 N2 O7, tgt=, overall=47.16, db=0.00, mfg=94.31 ]	FindByFormula	20
C23 H46 N2	46981	46311	62217	56365	73198	60901	67918	51240	1	4432	1	1	1	36518	31868	41785	65090	59624	62747	47447	56201	0.531921	0.528823	0.592504	0.571199	0.627561	0.587893	0.611414	0.550638	-1.78832	0.0227096	-1.78832	-1.78832	-1.78832	0.477582	0.448205	0.506642	0.602241	0.583322	0.594334	0.53405	0.57057	C23 H46 N2	C23 H46 N2	350.372	11.507	[ C23 H46 N2, tgt=, overall=28.05, db=0.00, mfg=56.11 ]	FindByFormula	17
C13 H3 O8 S2	213073	161671	153750	164197	169253	178704	180573	138763	169798	173062	289508	166513	168554	183619	198914	186748	208614	174305	158996	88768	178586	0.957698	-0.355228	-0.594139	-0.281495	-0.137268	0.12114	0.170623	-1.08189	-0.121977	-0.031431	2.41556	-0.214886	-0.156954	0.250171	0.630682	0.330531	0.857112	0.002603	-0.434576	-3.20648	0.118003	C13 H3 O8 S2	C13 H3 O8 S2	350.925	1.5	[ C13 H3 O8 S2, tgt=, overall=28.87, db=0.00, mfg=57.74 ]	FindByFormula	22
C9 H3 O13 S	282772	216152	179841	189505	192944	218131	214199	133688	173412	269962	178049	188008	276768	172774	179113	199372	232035	202571	115483	208350	193425	1.70847	0.42428	-0.454803	-0.204607	-0.118643	0.467847	0.380897	-1.87239	-0.628812	1.48687	-0.502674	-0.242524	1.60589	-0.64643	-0.474198	0.0380056	0.763215	0.114093	-2.57212	0.248553	-0.106743	C9 H3 O13 S	C9 H3 O13 S	350.928	1.533	[ C9 H3 O13 S, tgt=, overall=29.42, db=0.00, mfg=58.84 ]	FindByFormula	22
C15 H5 N5 O6	410127	207576	242487	156492	305784	133524	270084	142131	260533	135774	300290	1186990	1150403	355961	168947	105781	233506	116813	114748	103264	191964	0.910672	-0.106945	0.125356	-0.529092	0.471944	-0.766284	0.286426	-0.672934	0.232622	-0.741314	0.444852	2.49875	2.45196	0.699003	-0.414654	-1.11434	0.0689565	-0.966091	-0.992745	-1.15033	-0.223789	C15 H5 N5 O6	C15 H5 N5 O6	351.023	8.393	[ C15 H5 N5 O6, tgt=, overall=38.66, db=0.00, mfg=77.32 ]	FindByFormula	22
351.0929@1.5389999	51879	39906	26074	31187	3445	22302	7153	15356	6606	19288	68634	40511	47447	49464	70218	46445	25444	51838	62756	44525	45360	0.740355	0.436219	-0.0570861	0.150468	-2.40314	-0.23821	-1.55629	-0.670757	-1.6485	-0.406506	1.06476	0.45366	0.636845	0.685101	1.09121	0.612105	-0.0854353	0.739438	0.96098	0.563169	0.584706		351.0929@1.5389999	351.093	1.539		FindByFormula	22
C15 H33 N3 O6	317449	410375	384905	375096	218598	197011	190046	378111	519239	202841	539640	184760	326508	474160	477168	716861	109269	117308	242677	209956	240810	0.149127	0.664995	0.536258	0.484388	-0.600465	-0.80937	-0.881687	0.500475	1.13774	-0.750777	1.21517	-0.938364	0.205661	0.955266	0.967974	1.78574	-1.99368	-1.85105	-0.390512	-0.681509	-0.406028	C15 H33 N3 O6	C15 H33 N3 O6	351.238	20.636	[ C15 H33 N3 O6, tgt=, overall=46.56, db=0.00, mfg=93.13 ]	FindByFormula	22
androstan(B)-3-formoxy-11-ol-17-one	275379	1012406	248220	244171	931903	182216	183422	189211	314731	227229	236809	212888	133480	1	235274	336291	176728	192678	288332	266269	194705	0.235032	0.717418	0.19656	0.190467	0.686719	0.0820259	0.0844702	0.0959831	0.284521	0.163823	0.179123	0.139668	-0.0332935	-4.406	0.176714	0.309071	0.0706953	0.102711	0.252062	0.222567	0.106588	C20 H30 O4	androstan(B)-3-formoxy-11-ol-17-one	351.238	20.304	androstan(B)-3-formoxy-11-ol-17-one [ C20 H30 O4, tgt=, overall=78.02, db=78.02 ]	FindByFormula	21
C22 H41 N O2	2138866	1725779	2405325	984795	616907	1121506	1087806	1343817	308362	1940762	844106	2436924	1617242	805335	439664	1257660	1303495	1367892	1441087	314543	382280	1.16967	0.828522	1.35632	-0.0633102	-0.806845	0.143344	0.0948423	0.430832	-1.90923	1.01516	-0.308373	1.37707	0.72526	-0.383123	-1.34529	0.325494	0.3824	0.459058	0.541925	-1.87767	-1.56763	C22 H41 N O2	C22 H41 N O2	351.311	22.208	[ C22 H41 N O2, tgt=, overall=47.67, db=0.00, mfg=95.33 ]	FindByFormula	22
C16 O4 S3	53558	30961	30412	46071	45478	45415	38153	48297	47684	29842	38975	39037	45876	43315	34526	42502	43382	41675	41933	43223	42359	1.74456	-1.78042	-1.8955	0.776023	0.692697	0.683776	-0.436929	1.07952	0.997364	-2.0172	-0.299821	-0.289595	0.74874	0.379266	-1.07943	0.257392	0.389207	0.131007	0.170702	0.365588	0.235716	C16 O4 S3	C16 O4 S3	351.892	33.156	[ C16 O4 S3, tgt=, overall=26.89, db=0.00, mfg=53.77 ]	FindByFormula	22
C15 H14 N9 S	54287296	58155692	64079064	54096084	59199664	57841840	60075284	53967260	62787616	58710336	64088224	63784700	60570056	67591168	61010056	60546496	72423640	58380348	65003488	58512268	69690216	-1.52957	-0.651124	0.586739	-1.5746	-0.424038	-0.720183	-0.236653	-1.60502	0.326903	-0.529963	0.588561	0.527972	-0.131976	1.26773	-0.0395996	-0.136954	2.14901	-0.60189	0.769535	-0.573106	1.65802	C15 H14 N9 S	C15 H14 N9 S	352.108	8.815	[ C15 H14 N9 S, tgt=, overall=42.16, db=0.00, mfg=84.33 ]	FindByFormula	22
C15 H32 N2 O5 S	330872	281253	312634	308573	321672	278816	527542	345487	351469	271450	265819	280810	247584	179300	268025	268426	286599	303293	245004	269962	221736	0.683937	-0.120615	0.403173	0.338433	0.544298	-0.163711	2.99392	0.897966	0.982967	-0.296293	-0.400089	-0.128418	-0.751989	-2.34987	-0.359167	-0.351756	-0.0273714	0.252968	-0.803858	-0.323507	-1.29798	C15 H32 N2 O5 S	C15 H32 N2 O5 S	352.2	9.603	[ C15 H32 N2 O5 S, tgt=, overall=45.73, db=0.00, mfg=91.47 ]	FindByFormula	22
C14 H26 N9 O2	67697	150410	137677	108130	145995	104534	106382	112222	30429	1	1	14956	18969	130305	94159	128489	141683	126283	154086	107752	151034	0.310262	0.506728	0.484959	0.425508	0.499396	0.417184	0.421497	0.434649	0.113471	-2.42704	-2.42704	-0.0613285	-0.00283291	0.471416	0.39146	0.467962	0.492018	0.4637	0.51267	0.424646	0.507747	C14 H26 N9 O2	C14 H26 N9 O2	352.221	12.062	[ C14 H26 N9 O2, tgt=, overall=42.89, db=0.00, mfg=85.77 ]	FindByFormula	19
C10 H30 N11 O3	23574	34435	29550	24057	33529	27672	34018	21668	32518	25696	26141	32676	16736	27773	20188	23436	27930	23077	32353	22675	23147	-0.54168	1.42876	0.633211	-0.436213	1.29011	0.29176	1.3654	-0.980083	1.1309	-0.0934837	-0.00420395	1.15611	-2.32312	0.310704	-1.34797	-0.572207	0.340018	-0.652481	1.10445	-0.743865	-0.636731	C10 H30 N11 O3	C10 H30 N11 O3	352.253	33.093	[ C10 H30 N11 O3, tgt=, overall=30.68, db=0.00, mfg=61.36 ]	FindByFormula	22
2-monopalmitin Esi+14.955997	65503	36711	23308	27299	19995	11443	8965	15873	1	1	1	1	1	87855	44282	22519	24181	39530	29262	1	12382	0.854766	0.735888	0.64262	0.67507	0.611143	0.49656	0.446454	0.563745	-1.42208	-1.42208	-1.42208	-1.42208	-1.42208	0.915043	0.774384	0.63555	0.65017	0.751077	0.689327	-1.42208	0.512752	C19 H38 O4	2-monopalmitin Esi+14.955997	352.255	14.956	2-monopalmitin [ C19 H38 O4, tgt=, overall=61.76, db=61.76 ]	FindByFormula	15
tetracosanal	58277	48772	61780	65112	64541	58632	60597	56533	50069	54357	55661	46258	54376	55884	61090	52444	59898	50390	56322	53847	48960	0.511472	-1.41322	1.14247	1.7103	1.61508	0.577133	0.933473	0.18305	-1.1295	-0.241245	0.015013	-1.98528	-0.237472	0.05823	1.02106	-0.628539	0.808052	-1.06042	0.142627	-0.343149	-1.37163	C24 H48 O	tetracosanal	352.369	11.268	tetracosanal [ C24 H48 O, tgt=, overall=34.14, db=34.14 ]	FindByFormula	22
<none> Esi+22.221992	140510	174703	142796	150646	184255	137899	250566	175989	164120	213725	144376	210328	164228	149049	264101	160745	277882	229046	198293	126362	141412	-0.91418	0.0167484	-0.845203	-0.616477	0.244271	-0.994345	1.55812	0.0480924	-0.250334	0.878412	-0.798173	0.809932	-0.247525	-0.662027	1.78298	-0.339145	2.00038	1.17431	0.558095	-1.36778	-0.886831	<none>	<none> Esi+22.221992	352.422	22.222	[ <none>, tgt= ]	FindByFormula	22
C25 H9 N2 O	343565	325952	312223	303075	386605	312040	287793	321778	398749	400905	314846	277488	261814	382045	309933	336625	310778	332599	345003	290384	331911	0.430238	-0.0328044	-0.41144	-0.673107	1.46875	-0.416605	-1.12834	-0.146212	1.74089	1.78834	-0.337839	-1.44919	-1.96079	1.36435	-0.476223	0.250686	-0.452259	0.144816	0.466998	-1.04949	0.126599	C25 H9 N2 O	C25 H9 N2 O	353.071	8.239	[ C25 H9 N2 O, tgt=, overall=28.31, db=0.00, mfg=56.63 ]	FindByFormula	22
C9 H25 N10 O5	37872	28973	33563	35613	34841	17494	1	44782	33343	68573	83646	29973	1	58084	63925	49117	1	53127	10817	55654	38977	0.377779	0.306148	0.345477	0.361331	0.355471	0.171229	-2.44145	0.422598	0.343718	0.536548	0.589684	0.315223	-2.44145	0.492152	0.517778	0.447309	-2.44145	0.468296	0.0426654	0.480723	0.38547	C9 H25 N10 O5	C9 H25 N10 O5	353.2	8.307	[ C9 H25 N10 O5, tgt=, overall=41.26, db=0.00, mfg=82.51 ]	FindByFormula	19
C18 H39 N7	1511266	1321980	1879169	635122	365105	819841	704934	729902	190714	1013977	695004	1096283	1061675	614994	220322	949551	1183976	967487	1362479	195367	289568	1.15735	0.956946	1.48364	-0.140873	-0.969974	0.241446	0.0153026	0.0674273	-1.94251	0.559716	-0.00594166	0.676595	0.628557	-0.189102	-1.72639	0.461406	0.791835	0.48943	1.00214	-1.90641	-1.3171	C18 H39 N7	C18 H39 N7	353.327	23.944	[ C18 H39 N7, tgt=, overall=43.92, db=0.00, mfg=87.84 ]	FindByFormula	22
C25 H24 N O	1812733	1725656	1705019	1587085	1659168	1433580	1458092	2053273	1763044	1788238	2101550	1689338	1567296	2509637	2274807	2785263	1434635	1807136	1405805	1777574	1577805	0.142882	-0.130363	-0.197134	-0.594982	-0.34844	-1.15961	-1.0655	0.83448	-0.0113889	0.0673722	0.963471	-0.248421	-0.664629	1.94849	1.40318	2.52688	-1.15552	0.125726	-1.26821	0.0341741	-0.627535	C25 H24 N O	C25 H24 N O	354.187	7.002	[ C25 H24 N O, tgt=, overall=46.64, db=0.00, mfg=93.29 ]	FindByFormula	22
C14 H24 N7 O4	205126	168930	1641976	226563	247753	152705	1383516	302372	224672	228528	2083765	187199	195226	347265	263128	328695	179136	1677213	127859	232188	200678	-0.508652	-0.739174	1.96119	-0.390625	-0.28446	-0.859073	1.75782	-0.0478988	-0.400576	-0.380371	2.24412	-0.617242	-0.567389	0.116472	-0.212969	0.0512159	-0.669521	1.9864	-1.06993	-0.361505	-0.534683	C14 H24 N7 O4	C14 H24 N7 O4	354.188	7.559	[ C14 H24 N7 O4, tgt=, overall=42.57, db=0.00, mfg=85.14 ]	FindByFormula	22
C17 H34 N6 O2	386228	557603	886411	474628	468674	855159	673396	694574	1038368	622783	776068	433420	885336	486581	439819	418629	515782	418585	911258	533182	935117	-1.45163	-0.278747	1.20177	-0.793346	-0.833664	1.08712	0.323912	0.422811	1.70713	0.0743484	0.77716	-1.08343	1.19789	-0.713905	-1.03663	-1.19434	-0.527757	-1.19467	1.29006	-0.421789	1.37261	C17 H34 N6 O2	C17 H34 N6 O2	354.274	21.59	[ C17 H34 N6 O2, tgt=, overall=47.52, db=0.00, mfg=95.04 ]	FindByFormula	22
C28 H19	54180	36929	48859	51196	58050	58805	34884	71294	36191	31520	60067	26474	31010	65543	73723	98091	44652	55180	30570	63060	17020	0.386552	-0.563425	0.13036	0.246152	0.557537	0.589562	-0.704612	1.06685	-0.613454	-0.955927	0.642186	-1.38829	-0.996356	0.85841	1.14988	1.85764	-0.0927861	0.431876	-1.03177	0.762696	-2.48315	C28 H19	C28 H19	355.145	18.39	[ C28 H19, tgt=, overall=43.17, db=0.00, mfg=86.34 ]	FindByFormula	22
355.9398@1.4820002	113828	146182	120476	192451	180106	193734	171931	233147	232475	284663	130995	117908	88895	153163	97817	95735	121841	125370	135968	137372	170127	-0.86152	-0.0399991	-0.675118	0.863049	0.645335	0.884865	0.492789	1.493	1.48351	2.14859	-0.400226	-0.745873	-1.67341	0.113198	-1.35933	-1.42998	-0.638119	-0.544354	-0.277862	-0.244128	0.458147		355.9398@1.4820002	355.94	1.482		FindByFormula	22
C19 H8 N4 O4	114630	89327	16776	13214	12665	7459	1	1	1	1	1	1	1	150811	193210	16166	19911	12679	14481	1	6107	1.08803	1.03997	0.717737	0.671748	0.663572	0.561561	-1.15663	-1.15663	-1.15663	-1.15663	-1.15663	-1.15663	-1.15663	1.14088	1.18862	0.7106	0.750748	0.663785	0.689391	-1.15663	0.523027	C19 H8 N4 O4	C19 H8 N4 O4	356.055	6.602	[ C19 H8 N4 O4, tgt=, overall=39.19, db=0.00, mfg=78.39 ]	FindByFormula	13
C10 H24 N6 O8	75718	93824	49489	253308	160078	38411	17862	51815	1	1	4068	1	8653	82314	94089	208350	275663	35683	159878	46932	28554	0.473217	0.527052	0.366438	0.77643	0.661194	0.302811	0.11056	0.377971	-2.3477	-2.3477	-0.260931	-2.3477	-0.0714208	0.49419	0.52776	0.72737	0.797665	0.284313	0.66088	0.353118	0.228351	C10 H24 N6 O8	C10 H24 N6 O8	356.164	11.762	[ C10 H24 N6 O8, tgt=, overall=37.73, db=0.00, mfg=75.45 ]	FindByFormula	19
C18 H9 N6 O3	123689	106619	135563	99645	140452	118677	132887	118645	133901	122802	150299	168605	180960	132578	73186	101885	172666	132700	142818	105957	150277	-0.145214	-0.866436	0.299962	-1.19496	0.472021	-0.346094	0.203134	-0.347404	0.240052	-0.180167	0.801094	1.35925	1.70269	0.191827	-2.6937	-1.087	1.47484	0.196296	0.553151	-0.896683	0.800387	C18 H9 N6 O3	C18 H9 N6 O3	357.073	8.813	[ C18 H9 N6 O3, tgt=, overall=32.79, db=0.00, mfg=65.59 ]	FindByFormula	22
C22 H31 N O3	37216	65496	57647	62203	52753	43624	50528	69664	60226	77724	98656	64876	59924	114120	97173	105019	48167	58365	51406	68663	49534	-1.81392	0.130993	-0.30823	-0.0465066	-0.61349	-1.26728	-0.761762	0.343269	-0.157641	0.719971	1.54051	0.0982627	-0.174936	2.04153	1.4884	1.75557	-0.926417	-0.265638	-0.702487	0.293471	-0.830127	C22 H31 N O3	C22 H31 N O3	357.232	7.525	[ C22 H31 N O3, tgt=, overall=42.96, db=0.00, mfg=85.91 ]	FindByFormula	22
<none> Esi+6.576002	51573	27802	51730	40236	32368	30048	43100	31508	49988	43016	49876	45334	5833	66676	42896	73729	43973	51674	21698	23381	28606	0.673195	-0.5099	0.679015	0.197889	-0.218741	-0.361147	0.329548	-0.270302	0.613426	0.325813	0.609132	0.426307	-3.4999	1.16499	0.320462	1.35752	0.367943	0.676941	-0.984538	-0.841502	-0.455315	<none>	<none> Esi+6.576002	357.431	6.576	[ <none>, tgt= ]	FindByFormula	22
C19 H6 N2 O6	91510	102833	89917	113770	139779	121225	309613	357013	461462	404357	58288	52868	3486	41657	45077	72232	73050	62091	63352	76522	4491	0.122982	0.220777	0.10826	0.305507	0.4781	0.358714	1.14477	1.26419	1.47932	1.36858	-0.255139	-0.336956	-2.61635	-0.536749	-0.470604	-0.0753326	-0.065892	-0.202154	-0.185299	-0.0269662	-2.40399	C19 H6 N2 O6	C19 H6 N2 O6	358.021	1.517	[ C19 H6 N2 O6, tgt=, overall=34.79, db=0.00, mfg=69.58 ]	FindByFormula	22
pinoresinol	267539	1252239	1140079	83459	46316	1377345	14088	1162020	1	1097561	1	1226937	1078829	1262253	118566	10715	1182060	1110134	2034	1	1	0.418781	0.710447	0.692714	0.198643	0.0873629	0.728442	-0.137547	0.696317	-1.94283	0.685532	-1.94283	0.706589	0.682279	0.711952	0.264994	-0.189265	0.699548	0.687684	-0.503271	-1.94283	-1.94283	C20 H22 O6	pinoresinol	358.142	12.413	pinoresinol [ C20 H22 O6, tgt=, overall=96.64, db=96.64 ]	FindByFormula	18
1-monostearin	1054078	1411007	1066425	1239415	1390846	1037012	1818138	1369918	1128948	1461691	1179664	1411106	1289702	1225227	1654348	1275655	1861039	1587123	1474576	1102201	1183204	-1.24586	0.42233	-1.17925	-0.31936	0.340013	-1.33923	1.87243	0.253288	-0.853349	0.624193	-0.60199	0.422731	-0.0918681	-0.385221	1.33242	-0.154508	2.00584	1.09513	0.6744	-0.990501	-0.584846	C21 H42 O4	1-monostearin	358.307	24.549	1-monostearin [ C21 H42 O4, tgt=, overall=85.89, db=85.89 ]	FindByFormula	22
C10 H21 N3 O11	1	1	1	2104	1	1	1	1	1	2646	1	1	1	122493	132172	77138	121094	68541	90655	25721	12483	-0.875343	-0.875343	-0.875343	0.539657	-0.875343	-0.875343	-0.875343	-0.875343	-0.875343	0.582045	-0.875343	-0.875343	-0.875343	1.29125	1.30531	1.20573	1.28912	1.18387	1.23559	1.00262	0.868928	C10 H21 N3 O11	C10 H21 N3 O11	359.119	14.457	[ C10 H21 N3 O11, tgt=, overall=36.16, db=0.00, mfg=72.33 ]	FindByFormula	10
C21 H21 N5 O	125114	96243	103194	87164	83891	78421	8426	21930	1337	4247	4830	8262	8511	23008	8467	12197	15541	9092	19237	5507	7051	1.61971	1.41245	1.46754	1.33417	1.30394	1.25067	-0.511657	0.244014	-1.96598	-1.0529	-0.951277	-0.527185	-0.503727	0.281923	-0.507822	-0.219458	-0.0280456	-0.451559	0.140506	-0.847649	-0.652399	C21 H21 N5 O	C21 H21 N5 O	359.175	8.897	[ C21 H21 N5 O, tgt=, overall=29.25, db=0.00, mfg=58.51 ]	FindByFormula	22
C10 H29 N7 O5 S	49347	57142	34245	17635	40318	33368	8062	20070	1	1	89381	78224	59147	114021	99814	149995	67856	76407	82427	77517	67150	0.288959	0.333902	0.177008	-0.0263587	0.227035	0.169058	-0.266212	0.0132757	-3.02256	-3.02256	0.470991	0.430134	0.34447	0.5456	0.504821	0.62963	0.386562	0.422932	0.446171	0.427351	0.383357	C10 H29 N7 O5 S	C10 H29 N7 O5 S	359.189	2.771	[ C10 H29 N7 O5 S, tgt=, overall=43.92, db=0.00, mfg=87.84 ]	FindByFormula	20
C14 H21 N11 O	32255	32119	30085	41550	42500	39787	42242	48581	40425	47171	42903	38530	31671	54486	45419	59831	24881	43786	15600	45911	36939	-0.610107	-0.624969	-0.855031	0.280393	0.359891	0.12792	0.338481	0.830169	0.183862	0.726592	0.393082	0.0150264	-0.674365	1.23357	0.593493	1.56266	-1.52292	0.464722	-3.16461	0.63138	-0.133269	C14 H21 N11 O	C14 H21 N11 O	359.194	11.544	[ C14 H21 N11 O, tgt=, overall=37.47, db=0.00, mfg=74.95 ]	FindByFormula	22
C16 H31 N4 O3 S	41048	41286	40950	46541	50193	51574	44794	84673	48536	46770	57139	19197	31304	85564	29053	82659	59947	77314	46197	47027	36975	-0.395681	-0.379672	-0.402302	-0.0479088	0.161275	0.236432	-0.153853	1.60929	0.0683167	-0.0343158	0.520179	-2.50015	-1.14609	1.63827	-1.35273	1.54263	0.653023	1.35752	-0.0684503	-0.0191412	-0.685051	C16 H31 N4 O3 S	C16 H31 N4 O3 S	359.212	6.104	[ C16 H31 N4 O3 S, tgt=, overall=42.56, db=0.00, mfg=85.12 ]	FindByFormula	22
C19 H43 N4 S	450597	434669	198965	70147	15600	99617	39041	242996	1	498710	128114	329084	307428	10654	10412	26776	130786	343195	217674	1	13080	0.730154	0.720192	0.503882	0.215304	-0.200822	0.31239	0.0531018	0.55922	-2.87338	0.758236	0.38203	0.643166	0.624323	-0.306378	-0.312738	-0.051283	0.387744	0.654787	0.528758	-2.87338	-0.249591	C19 H43 N4 S	C19 H43 N4 S	359.328	32.49	[ C19 H43 N4 S, tgt=, overall=46.64, db=0.00, mfg=93.28 ]	FindByFormula	20
C25 H45 N	744737	577205	584844	953219	728718	619329	771455	709831	590994	362274	671696	691100	623896	670418	276673	224305	7537	947345	313948	994620	908428	0.389372	0.13946	0.152353	0.63142	0.368049	0.208537	0.423939	0.342295	0.162613	-0.317343	0.28814	0.316069	0.215744	0.286273	-0.581701	-0.787479	-4.11514	0.625358	-0.457751	0.673115	0.58422	C25 H45 N	C25 H45 N	359.354	26.744	[ C25 H45 N, tgt=, overall=43.83, db=0.00, mfg=87.66 ]	FindByFormula	22
C25 H44 O	48792	43538	51223	34330	32354	38339	35306	48090	48754	49954	52525	50606	39561	56425	46743	75503	41061	42824	41151	39616	44251	0.409091	-0.199219	0.668695	-1.46791	-1.78443	-0.878196	-1.31823	0.331711	0.40493	0.534757	0.802716	0.603994	-0.710671	1.18513	0.180026	2.74024	-0.511971	-0.287509	-0.500281	-0.703252	-0.112494	C25 H44 O	C25 H44 O	360.342	8.786	[ C25 H44 O, tgt=, overall=31.46, db=0.00, mfg=62.91 ]	FindByFormula	22
C16 H31 N3 O4 S	742913	545672	406874	628476	519907	599093	655336	618970	606755	642228	579735	681821	624115	629012	725562	621116	693775	566389	557272	682003	730156	1.38469	-0.934822	-3.14122	0.1272	-1.29841	-0.232724	0.441795	0.0126315	-0.137198	0.289919	-0.47963	0.739625	0.0748549	0.13361	1.20703	0.0386499	0.870273	-0.654712	-0.776694	0.741632	1.25449	C16 H31 N3 O4 S	C16 H31 N3 O4 S	361.206	21.759	[ C16 H31 N3 O4 S, tgt=, overall=44.64, db=0.00, mfg=89.28 ]	FindByFormula	22
C13 N O10 S	107431	203771	321290	302504	345978	315849	444748	437394	518401	496922	25950	29124	41915	70248	47961	24208	44957	4117	39191	36222	20073	0.0661509	0.531619	0.862714	0.818905	0.916544	0.850295	1.09915	1.08703	1.21058	1.17981	-0.966861	-0.882957	-0.618224	-0.242744	-0.520247	-1.01739	-0.56728	-2.30553	-0.667084	-0.724368	-1.15358	C13 N O10 S	C13 N O10 S	361.925	1.156	[ C13 N O10 S, tgt=, overall=28.20, db=0.00, mfg=56.41 ]	FindByFormula	22
C10 H4 N O14	109039	193890	136282	165374	202320	118028	181738	177024	202138	74398	156038	222337	122097	184490	49287	43940	125254	56459	121770	135530	131539	-0.364854	0.859385	0.109498	0.521028	0.949908	-0.196363	0.721719	0.665822	0.947993	-1.17793	0.397433	1.15057	-0.124272	0.753686	-2.05374	-2.29799	-0.069976	-1.76479	-0.129978	0.0977302	0.0341571	C10 H4 N O14	C10 H4 N O14	361.963	33.18	[ C10 H4 N O14, tgt=, overall=32.15, db=0.00, mfg=64.30 ]	FindByFormula	22
C13 H6 N4 O9	251836	176220	184128	183343	203057	168247	185631	162876	162773	149522	227618	277572	357429	233758	201815	164408	206369	149042	141315	160826	167020	1.25253	-0.339433	-0.143709	-0.162755	0.292605	-0.545874	-0.107456	-0.690532	-0.693355	-1.07196	0.801713	1.68638	2.81379	0.920393	0.265253	-0.648797	0.364745	-1.0863	-1.32367	-0.74701	-0.578513	C13 H6 N4 O9	C13 H6 N4 O9	362.011	8.406	[ C13 H6 N4 O9, tgt=, overall=38.83, db=0.00, mfg=77.66 ]	FindByFormula	22
C27 H6 O2	201066	204731	211182	203874	206565	208412	191248	198701	215489	211401	225532	246521	262921	240809	220431	230956	227245	190719	221195	228870	245626	-0.981362	-0.771308	-0.410545	-0.820075	-0.667612	-0.564084	-1.56351	-1.11896	-0.17577	-0.398491	0.353938	1.38871	2.13766	1.1161	0.087908	0.630299	0.441938	-1.59573	0.128141	0.524788	1.34643	C27 H6 O2	C27 H6 O2	362.039	8.817	[ C27 H6 O2, tgt=, overall=39.75, db=0.00, mfg=79.50 ]	FindByFormula	22
C28 H10 O	33439	6055	1	3727	1	1	1	1368	1	1	1	1	2675	39004	52269	25417	42337	34491	51009	23336	22152	0.882821	0.530076	-1.2676	0.429902	-1.2676	-1.2676	-1.2676	0.223013	-1.2676	-1.2676	-1.2676	-1.2676	0.361441	0.914598	0.975027	0.826198	0.931524	0.889215	0.96999	0.808565	0.797817	C28 H10 O	C28 H10 O	362.073	11.751	[ C28 H10 O, tgt=, overall=33.86, db=0.00, mfg=67.72 ]	FindByFormula	14
C24 H42 S	328661	357601	348612	339762	321326	263353	418143	337026	284605	328992	264515	349640	401167	421892	297644	780961	274536	263506	368648	291846	235308	-0.044702	0.296091	0.193282	0.0894414	-0.135847	-0.939292	0.927691	0.0567945	-0.625898	-0.0406338	-0.921519	0.205171	0.760324	0.963733	-0.445007	3.45037	-0.771359	-0.936948	0.418949	-0.524444	-1.394	C24 H42 S	C24 H42 S	362.301	20.702	[ C24 H42 S, tgt=, overall=42.49, db=0.00, mfg=84.98 ]	FindByFormula	22
C19 H36 N7	356659	325537	377204	735632	343371	378534	404995	364396	407427	383956	302939	360237	375675	322851	249952	398679	342193	380120	384962	330498	389977	-0.203581	-0.681729	0.0897226	3.58768	-0.402419	0.108153	0.462003	-0.0911904	0.493353	0.18263	-1.0585	-0.151301	0.0684533	-0.72512	-2.06536	0.379689	-0.420413	0.130045	0.196332	-0.602524	0.26412	C19 H36 N7	C19 H36 N7	362.301	20.297	[ C19 H36 N7, tgt=, overall=46.95, db=0.00, mfg=93.90 ]	FindByFormula	22
C12 H36 N13	78890	83100	73629	72940	77991	71275	63675	105087	84976	87189	110244	90269	82931	128426	104677	130921	73141	83240	74116	92335	77462	-0.437565	-0.164659	-0.799834	-0.849183	-0.497719	-0.970392	-1.56225	1.06755	-0.0474748	0.0874756	1.31902	0.269707	-0.17534	2.12034	1.04703	2.22134	-0.834734	-0.155818	-0.765226	0.388494	-0.533445	C12 H36 N13	C12 H36 N13	362.323	6.575	[ C12 H36 N13, tgt=, overall=35.47, db=0.00, mfg=70.93 ]	FindByFormula	22
C9 H2 N O13 S	190454	197945	288240	239224	275122	298593	326162	345929	368902	379386	66526	96862	125682	29058	17095	75854	129653	113550	129852	69148	105903	0.3057	0.351532	0.797977	0.576546	0.742642	0.839897	0.944811	1.01471	1.09109	1.12439	-0.943828	-0.497513	-0.188085	-1.92782	-2.55805	-0.787945	-0.151131	-0.308678	-0.149309	-0.897905	-0.391503	C9 H2 N O13 S	C9 H2 N O13 S	363.92	1.177	[ C9 H2 N O13 S, tgt=, overall=30.59, db=0.00, mfg=61.18 ]	FindByFormula	22
C10 H4 O15	2608051	4025138	3442425	3319098	3966593	3227358	3818940	3530186	3968361	3576368	3685080	4299186	2805475	3628593	3396503	3267511	3465756	3552413	3549401	3521152	3684814	-2.67144	1.22462	-0.179397	-0.506938	1.09308	-0.758586	0.752497	0.0466238	1.09708	0.163314	0.43216	1.81596	-2.01632	0.293476	-0.299968	-0.647569	-0.118743	0.102981	0.0953603	0.0236205	0.431507	C10 H4 O15	C10 H4 O15	363.954	33.764	[ C10 H4 O15, tgt=, overall=29.71, db=0.00, mfg=59.43 ]	FindByFormula	22
Di-hexoseNa/galactinolNa	32971	48901	34680	39184	46762	40003	42350	27925	54884	35139	34142	46711	25128	41873	34056	32628	37324	35314	47550	35183	36180	-0.609464	1.35767	-0.357263	0.252112	1.13445	0.355346	0.639877	-1.43842	1.9337	-0.291647	-0.435289	1.12901	-1.96513	0.583349	-0.447878	-0.66165	0.00940859	-0.266855	1.21785	-0.285402	-0.145949	C12 H21 Na O11	Di-hexoseNa/galactinolNa	364.1	32.996	Di-hexoseNa/galactinolNa [ C12 H21 Na O11, tgt=, overall=73.34, db=73.34 ]	FindByFormula	22
C14 H18 N7 O5	51333	42563	54428	62530	56105	53714	38867	72618	40125	62231	70879	45638	63410	95083	58734	99439	53173	73752	58814	72162	67775	-0.654448	-1.41481	-0.41684	0.146349	-0.293682	-0.470435	-1.78348	0.753372	-1.6542	0.126895	0.654998	-1.1317	0.203069	1.84729	-0.107826	2.02909	-0.511522	0.816257	-0.102304	0.727799	0.473252	C14 H18 N7 O5	C14 H18 N7 O5	364.136	6.477	[ C14 H18 N7 O5, tgt=, overall=47.92, db=0.00, mfg=95.83 ]	FindByFormula	22
C16 H7 N5 O6	162635	123228	133892	141929	142565	156493	157977	164719	134264	167974	92007	78267	87059	124424	95023	131377	121090	112371	77755	99182	144828	1.13636	-0.0105524	0.332512	0.573462	0.591949	0.977239	1.01625	1.18899	0.343977	1.26988	-1.21823	-1.88677	-1.44672	0.0293674	-1.08491	0.254131	-0.0828943	-0.391782	-1.91389	-0.907837	0.657039	C16 H7 N5 O6	C16 H7 N5 O6	365.037	1.517	[ C16 H7 N5 O6, tgt=, overall=39.18, db=0.00, mfg=78.37 ]	FindByFormula	22
C10 H21 N8 O7	24671	31760	9675	18241	28714	29327	19537	12199	1	1	1	1	1	48083	59402	34991	38281	42881	59652	23263	27451	0.566164	0.619979	0.366721	0.501829	0.598497	0.602998	0.516453	0.41611	-1.58861	-1.58861	-1.58861	-1.58861	-1.58861	0.70834	0.753381	0.640621	0.659767	0.683944	0.754276	0.553644	0.588913	C10 H21 N8 O7	C10 H21 N8 O7	365.153	9.442	[ C10 H21 N8 O7, tgt=, overall=36.43, db=0.00, mfg=72.86 ]	FindByFormula	16
C9 Cl2 N2 O4 S3	102394	102553	134338	145435	122260	141758	147296	136421	141603	178224	5564	25934	5567	42225	13263	5783	12089	22945	6810	10978	4022	0.702436	0.703541	0.895751	0.952258	0.82868	0.934026	0.961311	0.906705	0.933248	1.097	-1.3711	-0.275255	-1.37072	0.0717865	-0.752667	-1.34362	-0.818652	-0.362436	-1.22724	-0.887285	-1.60216	C9 Cl2 N2 O4 S3	C9 Cl2 N2 O4 S3	365.828	1.171	[ C9 Cl2 N2 O4 S3, tgt=, overall=23.81, db=0.00, mfg=47.61 ]	FindByFormula	22
C12 H12 Cl2 N2 O3 S2	123850	74045	89449	137435	111633	131984	160790	95735	140263	66555	168987	172158	137113	127479	98711	152428	165871	162313	161498	140088	119641	0.00885305	-1.80218	-1.13679	0.375286	-0.356784	0.232804	0.927848	-0.897677	0.446995	-2.17764	1.10291	1.16836	0.367029	0.110533	-0.789899	0.739821	1.03738	0.961044	0.94332	0.442601	-0.112874	C12 H12 Cl2 N2 O3 S2	C12 H12 Cl2 N2 O3 S2	365.911	1.18	[ C12 H12 Cl2 N2 O3 S2, tgt=, overall=23.81, db=0.00, mfg=47.62 ]	FindByFormula	22
C20 H14 O3 S2	151538	96728	119045	150944	66911	149999	115306	144437	45613	163512	153285	22997	129494	120363	163430	162358	139291	126488	72906	150499	118059	0.587911	-0.337134	0.0906308	0.579818	-1.09652	0.566878	0.0248772	0.489021	-1.88606	0.744614	0.61153	-3.29718	0.263992	0.113318	0.743582	0.730021	0.414266	0.215595	-0.919714	0.573735	0.073493	C20 H14 O3 S2	C20 H14 O3 S2	366.036	33.177	[ C20 H14 O3 S2, tgt=, overall=23.81, db=0.00, mfg=47.62 ]	FindByFormula	22
366.1191@5.9369984	48789	52493	96793	32004	20380	31327	23652	44196	82240	41054	63978	58128	50310	59589	58646	68316	38353	46942	34600	42088	44833	0.197011	0.386327	1.9694	-0.893853	-2.06146	-0.949167	-1.67625	-0.0587852	1.54787	-0.249577	0.898223	0.650134	0.276435	0.714356	0.673088	1.06795	-0.425648	0.0971675	-0.692074	-0.185223	-0.0217607		366.1191@5.9369984	366.119	5.937		FindByFormula	22
C17 H22 N2 O5 S	892765	561505	716211	932740	541659	875350	674625	911117	559655	963810	834732	481879	1356965	743166	1051074	1031498	880013	914712	558135	929589	790086	0.373198	-1.33723	-0.439584	0.534771	-1.46996	0.300532	-0.660231	0.44825	-1.3494	0.655638	0.125276	-1.90132	1.91756	-0.303311	0.975344	0.905994	0.320131	0.462777	-1.35943	0.522286	-0.0774847	C17 H22 N2 O5 S	C17 H22 N2 O5 S	366.124	11.063	[ C17 H22 N2 O5 S, tgt=, overall=49.52, db=0.00, mfg=99.04 ]	FindByFormula	22
C10 H18 N14 O2	83605	68920	95599	85572	103579	99738	78871	103420	1	1	1	1	1	64214	69159	79651	94619	105958	110976	96644	105704	0.585663	0.548503	0.611455	0.590137	0.626879	0.619609	0.574449	0.626583	-1.59481	-1.59481	-1.59481	-1.59481	-1.59481	0.534896	0.549169	0.576342	0.609472	0.631247	0.640149	0.613546	0.630786	C10 H18 N14 O2	C10 H18 N14 O2	366.174	11.513	[ C10 H18 N14 O2, tgt=, overall=42.08, db=0.00, mfg=84.16 ]	FindByFormula	16
C25 H34 S	243840	228364	76913	79925	33913	40064	1730	1	1	1	1	1	1	303835	268934	72667	97488	47800	54442	6221	1	0.952454	0.940104	0.735139	0.742374	0.58091	0.612303	0.0204662	-1.38379	-1.38379	-1.38379	-1.38379	-1.38379	-1.38379	0.993884	0.970903	0.724443	0.779786	0.645554	0.670059	0.261508	-1.38379	C25 H34 S	C25 H34 S	366.239	11.969	[ C25 H34 S, tgt=, overall=44.35, db=0.00, mfg=88.69 ]	FindByFormula	15
C26 H38 O	37888	8695	19702	30071	13857	34402	18533	30409	16992	26224	20059	19174	57944	27686	40786	33492	26952	45356	14921	39781	26103	0.787771	-2.40013	-0.628516	0.287299	-1.39074	0.578724	-0.760994	0.311506	-0.949014	-0.00917871	-0.589622	-0.687352	1.70792	0.108325	0.947405	0.520659	0.0501285	1.17743	-1.23052	0.893367	-0.0191935	C26 H38 O	C26 H38 O	366.29	11.065	[ C26 H38 O, tgt=, overall=40.65, db=0.00, mfg=81.30 ]	FindByFormula	22
C16 H35 N10	95997	79496	84668	39986	31480	47298	48657	36283	15964	72681	45871	65567	75097	35980	10919	62179	53950	56688	96541	16622	12817	1.24339	0.948773	1.04723	-0.124602	-0.498199	0.137719	0.181967	-0.276399	-1.55883	0.808776	0.0898665	0.647879	0.859856	-0.289498	-2.15213	0.565005	0.343263	0.420591	1.25221	-1.49574	-1.90179	C16 H35 N10	C16 H35 N10	367.303	20.732	[ C16 H35 N10, tgt=, overall=37.65, db=0.00, mfg=75.30 ]	FindByFormula	22
C10 H2 Cl2 O5 S3	144498	160987	190451	188356	175349	193516	199034	196108	215442	276652	44328	23283	36757	37589	17744	15016	48257	41003	48144	5178	10462	0.626911	0.718619	0.861262	0.851874	0.791146	0.874812	0.898674	0.886103	0.965904	1.17814	-0.375954	-0.922426	-0.534905	-0.515909	-1.153	-1.29467	-0.303878	-0.442128	-0.305868	-2.19828	-1.60136	C10 H2 Cl2 O5 S3	C10 H2 Cl2 O5 S3	367.829	1.214	[ C10 H2 Cl2 O5 S3, tgt=, overall=23.78, db=0.00, mfg=47.57 ]	FindByFormula	22
C8 H12 Cl2 N O9 S	1461298	1485814	1456420	1473113	1564895	1403825	1500437	1446359	1082477	1455184	1543928	1623179	1436395	1463755	1071257	1438549	1357356	1399634	1541566	1112471	1428484	0.318	0.465965	0.288265	0.389613	0.927122	-0.0388344	0.553052	0.226622	-2.35058	0.280717	0.807162	1.25232	0.165131	0.332943	-2.44324	0.178464	-0.338187	-0.0654176	0.793547	-2.10751	0.116021	C8 H12 Cl2 N O9 S	C8 H12 Cl2 N O9 S	367.959	33.174	[ C8 H12 Cl2 N O9 S, tgt=, overall=23.81, db=0.00, mfg=47.61 ]	FindByFormula	22
C15 H18 N11 O	698168	656140	627243	630999	662121	574666	556867	843955	729987	704675	700247	597113	547567	893041	691784	877027	538431	618135	504785	634935	569981	0.467252	0.0636217	-0.2292	-0.190384	0.122619	-0.798357	-1.00291	1.70016	0.756996	0.527573	0.486591	-0.549242	-1.1124	2.0677	0.407533	1.95006	-1.22178	-0.324297	-1.6413	-0.14996	-0.851578	C15 H18 N11 O	C15 H18 N11 O	368.169	7.068	[ C15 H18 N11 O, tgt=, overall=42.57, db=0.00, mfg=85.14 ]	FindByFormula	22
C15 H11 N7 O5	1	2291	3498	5722	3255	10384	1	5310	16147	25267	1	1	1	1	1	1	1	1	1	1	1	-0.807758	0.915207	1.00945	1.11905	0.99342	1.25177	-0.807758	1.10241	1.35008	1.4498	-0.807758	-0.807758	-0.807758	-0.807758	-0.807758	-0.807758	-0.807758	-0.807758	-0.807758	-0.807758	-0.807758	C15 H11 N7 O5	C15 H11 N7 O5	369.087	7.898	[ C15 H11 N7 O5, tgt=, overall=40.37, db=0.00, mfg=80.73 ]	FindByFormula	9
C17 H23 N9 O	220940	178353	206401	187956	217941	191178	195709	278619	185722	213628	264261	202674	175371	316386	238833	338979	185573	181344	173367	236973	187129	0.19549	-0.932319	-0.16304	-0.656103	0.123502	-0.566575	-0.443205	1.41719	-0.719072	0.0182301	1.13853	-0.259016	-1.02112	2.08672	0.605646	2.45001	-0.723306	-0.844719	-1.08166	0.564472	-0.679326	C17 H23 N9 O	C17 H23 N9 O	369.198	8.915	[ C17 H23 N9 O, tgt=, overall=29.06, db=0.00, mfg=58.12 ]	FindByFormula	22
C17 H33 N6 O3	15368	46802	22327	8060	22253	8719	14876	1	1	13092	9617	1	1	246897	205951	106014	204565	103947	128681	34857	64749	0.241469	0.501034	0.328526	0.0910458	0.327752	0.109364	0.233885	-2.00542	-2.00542	0.204109	0.132212	-2.00542	-2.00542	0.888655	0.84639	0.69161	0.844816	0.687021	0.736773	0.432353	0.57669	C17 H33 N6 O3	C17 H33 N6 O3	369.261	16.438	[ C17 H33 N6 O3, tgt=, overall=31.26, db=0.00, mfg=62.52 ]	FindByFormula	18
C12 H12 N5 O9	347572	108538	361097	304069	48791	347000	271316	426439	103469	348060	354333	92862	401330	186373	318775	404055	259500	460953	223254	417905	350054	0.49267	-1.45797	0.556651	0.268561	-2.79801	0.489909	0.0775501	0.835405	-1.53812	0.495021	0.524958	-1.7194	0.733698	-0.551842	0.34772	0.745041	0.0029204	0.965841	-0.249224	0.801525	0.504595	C12 H12 N5 O9	C12 H12 N5 O9	370.053	33.174	[ C12 H12 N5 O9, tgt=, overall=25.18, db=0.00, mfg=50.36 ]	FindByFormula	22
C20 H12 N5 O3	56685	99030	90484	71215	97974	66203	127625	82121	74864	85622	64485	167830	347489	88195	95754	73302	105042	88703	110160	81943	78045	-1.28152	0.18344	-0.0535337	-0.68233	0.15529	-0.873955	0.849534	-0.308181	-0.551122	-0.198558	-0.942994	1.56862	3.47962	-0.120814	0.0951081	-0.606488	0.338198	-0.105734	0.463116	-0.313881	-0.441857	C20 H12 N5 O3	C20 H12 N5 O3	370.095	22.438	[ C20 H12 N5 O3, tgt=, overall=31.37, db=0.00, mfg=62.74 ]	FindByFormula	22
C16 H34 O9	7224997	7781661	7337504	7164737	7063179	5826600	6141126	9028811	7793177	8212184	10231588	8021386	6553177	11541261	9467808	12597479	5852699	7353949	6380862	7932664	7140230	-0.335271	0.0310528	-0.259006	-0.376607	-0.447064	-1.39696	-1.13747	0.764724	0.0383543	0.296825	1.38195	0.180809	-0.816957	1.97641	0.999039	2.4086	-1.37489	-0.247959	-0.948469	0.125914	-0.393513	C16 H34 O9	C16 H34 O9	370.219	6.907	[ C16 H34 O9, tgt=, overall=49.28, db=0.00, mfg=98.55 ]	FindByFormula	22
1,22-Docosanedioicacid	14762385	15548402	16408697	16276058	14709089	14342015	14809128	15549718	14690618	15724396	15519196	14254097	15716860	15572726	11844520	15570258	16284634	15946243	16272414	16148021	16281726	-0.542699	0.157034	0.883408	0.773934	-0.591471	-0.932358	-0.500061	0.158157	-0.60843	0.308842	0.131658	-1.0153	0.302369	0.178094	-3.51305	0.175972	0.781031	0.497814	0.77092	0.667402	0.778641	C22 H42 O4	1,22-Docosanedioicacid	370.307	25.658	1,22-Docosanedioicacid [ C22 H42 O4, tgt=, overall=91.15, db=91.15 ]	FindByFormula	22
C24 H23 N2 O2	7286	26318	1	1	1	1	1	1	1	1	1	1	1	309150	358005	170827	261689	145957	141899	53367	33877	0.631214	0.849863	-0.882926	-0.882926	-0.882926	-0.882926	-0.882926	-0.882926	-0.882926	-0.882926	-0.882926	-0.882926	-0.882926	1.26928	1.29426	1.1683	1.24091	1.14151	1.13671	0.970219	0.892848	C24 H23 N2 O2	C24 H23 N2 O2	371.175	16.428	[ C24 H23 N2 O2, tgt=, overall=40.38, db=0.00, mfg=80.76 ]	FindByFormula	10
<none> Esi+16.457	1	1	1	1	1	1	1	1	1	1	1	1	1	18595	20219	8730	17814	1	1	1	1	-0.460225	-0.460225	-0.460225	-0.460225	-0.460225	-0.460225	-0.460225	-0.460225	-0.460225	-0.460225	-0.460225	-0.460225	-0.460225	2.11791	2.13987	1.91961	2.10666	-0.460225	-0.460225	-0.460225	-0.460225	<none>	<none> Esi+16.457	371.419	16.457	[ <none>, tgt= ]	FindByFormula	4
C11 H16 O12 S	75729	43571	60264	46306	56853	46416	54008	42526	60796	36492	51648	167881	137764	65784	39517	17336	53586	19152	14631	18421	46192	0.84973	-0.0731754	0.468348	0.0284691	0.371067	0.0324313	0.285357	-0.113706	0.483022	-0.369193	0.210757	2.17889	1.84879	0.614675	-0.23623	-1.61189	0.272258	-1.44556	-1.89513	-1.51054	0.0243535	C11 H16 O12 S	C11 H16 O12 S	372.033	8.396	[ C11 H16 O12 S, tgt=, overall=31.30, db=0.00, mfg=62.59 ]	FindByFormula	22
C17 H14 N3 O3 S2	395961	326098	375558	410228	329224	415207	349361	432767	284412	396717	473730	311192	439306	398985	338624	371740	310974	459358	359200	425858	383130	0.333888	-1.08678	-0.0532839	0.592944	-1.01695	0.681235	-0.582475	0.984383	-2.08777	0.34785	1.64626	-1.42919	1.09414	0.389562	-0.810918	-0.128067	-1.43432	1.42079	-0.379209	0.866611	0.0927993	C17 H14 N3 O3 S2	C17 H14 N3 O3 S2	372.044	11.334	[ C17 H14 N3 O3 S2, tgt=, overall=46.27, db=0.00, mfg=92.53 ]	FindByFormula	22
C23 H23 N3 S	119478	87646	110753	135331	94887	140933	99308	23163	84377	138832	132180	79122	79449	108471	145410	147835	114184	154885	116853	156595	114113	0.259115	-0.509357	0.0710339	0.568147	-0.312468	0.668752	-0.199513	-3.81008	-0.603641	0.631498	0.509711	-0.763134	-0.752906	0.0193932	0.746318	0.787345	0.146705	0.902894	0.204015	0.930127	0.145163	C23 H23 N3 S	C23 H23 N3 S	373.163	8.582	[ C23 H23 N3 S, tgt=, overall=41.48, db=0.00, mfg=82.96 ]	FindByFormula	22
C10 H25 N14 O2	259283	275128	241141	219174	247825	194476	214741	298283	269479	317611	340920	282160	251087	419197	348952	383639	210466	264758	212820	266230	271979	-0.189085	0.109048	-0.553667	-1.03374	-0.416246	-1.63464	-1.13643	0.51518	0.00477763	0.830743	1.18669	0.235898	-0.350521	2.22555	1.30373	1.78004	-1.2375	-0.0840571	-1.1816	-0.0561887	0.0511851	C10 H25 N14 O2	C10 H25 N14 O2	373.23	6.762	[ C10 H25 N14 O2, tgt=, overall=47.07, db=0.00, mfg=94.14 ]	FindByFormula	22
C15 H35 N9 O2	1	1	1	1	1	1	1	1	1	1	1	128496	143357	3447	1	1	1	1	1	1	1	-0.382352	-0.382352	-0.382352	-0.382352	-0.382352	-0.382352	-0.382352	-0.382352	-0.382352	-0.382352	-0.382352	2.73113	2.7601	1.77345	-0.382352	-0.382352	-0.382352	-0.382352	-0.382352	-0.382352	-0.382352	C15 H35 N9 O2	C15 H35 N9 O2	373.289	15.619	[ C15 H35 N9 O2, tgt=, overall=34.28, db=0.00, mfg=68.55 ]	FindByFormula	3
C20 H49 N6	11364	7815	5938	1	12384	1	1	7364	8950	17414	10231	9024	6039	14443	14998	13217	1	1	1	10920	11527	0.626064	0.537131	0.471887	-1.59206	0.646481	-1.59206	-1.59206	0.523011	0.569342	0.727448	0.601116	0.571298	0.475893	0.683014	0.691971	0.661944	-1.59206	-1.59206	-1.59206	0.616597	0.629447	C20 H49 N6	C20 H49 N6	373.403	6.753	[ C20 H49 N6, tgt=, overall=34.74, db=0.00, mfg=69.47 ]	FindByFormula	16
C13 H30 N2 O10	962335	852276	791365	986390	892911	827667	1168367	744432	831704	843048	802439	979142	807247	917732	845459	820224	820489	864343	912472	821495	884626	1.05779	-0.175835	-0.92901	1.30857	0.297257	-0.473428	3.02832	-1.54999	-0.424011	-0.286407	-0.787848	1.23365	-0.727177	0.575768	-0.257401	-0.565187	-0.56191	-0.0330211	0.517367	-0.549462	0.202585	C13 H30 N2 O10	C13 H30 N2 O10	374.19	9.58	[ C13 H30 N2 O10, tgt=, overall=48.06, db=0.00, mfg=96.12 ]	FindByFormula	22
C13 H22 N14	216430	219291	189477	169478	236532	180568	177276	193359	1	1	1	1	1	340182	188405	186317	213268	164903	212080	208937	196768	0.609789	0.612146	0.585921	0.565903	0.625728	0.577278	0.573976	0.58956	-1.59492	-1.59492	-1.59492	-1.59492	-1.59492	0.690945	0.584902	0.582903	0.607148	0.560992	0.606146	0.603466	0.592697	C13 H22 N14	C13 H22 N14	374.216	4.48	[ C13 H22 N14, tgt=, overall=48.78, db=0.00, mfg=97.55 ]	FindByFormula	16
<none> Esi+5.028	230320	258975	165170	93978	177095	126458	127218	56614	24300	1	371448	345774	341606	415274	394212	382338	406774	368167	374773	362539	407071	0.232742	0.275792	0.110673	-0.0963551	0.136267	0.0126269	0.0148266	-0.282417	-0.592926	-4.30027	0.408206	0.381911	0.377459	0.449152	0.430043	0.418815	0.441559	0.404949	0.411478	0.399294	0.441828	<none>	<none> Esi+5.028	374.369	5.028	[ <none>, tgt= ]	FindByFormula	21
C21 H11 O7	190105	180722	159280	172714	184110	159591	141076	191884	194255	205813	192769	178812	181719	198627	193938	168804	191654	185291	181053	186456	175646	0.608267	0.0262686	-1.42594	-0.494877	0.239838	-1.40351	-2.82144	0.715378	0.856572	1.52115	0.76828	-0.0959077	0.089523	1.11251	0.837813	-0.758186	0.70159	0.313353	0.0473078	0.385409	-0.301313	C21 H11 O7	C21 H11 O7	375.053	6.424	[ C21 H11 O7, tgt=, overall=35.82, db=0.00, mfg=71.63 ]	FindByFormula	22
C10 H2 N O15	70527	79899	68448	48653	42235	68977	89753	61295	46793	38750	69844	46119	50527	85460	60974	53530	82043	62784	67251	69849	58608	0.630057	1.1654	0.501675	-0.963	-1.56998	0.534706	1.6644	0.0280851	-1.13025	-1.93949	0.588301	-1.19251	-0.800837	1.4541	0.00555349	-0.553117	1.27902	0.131069	0.425974	0.588608	-0.164256	C10 H2 N O15	C10 H2 N O15	375.94	33.188	[ C10 H2 N O15, tgt=, overall=32.55, db=0.00, mfg=65.11 ]	FindByFormula	22
C20 H10 N O7	355356	212768	218445	287644	191183	367755	11184	356007	241207	348007	217802	211415	147637	218672	284245	134306	210146	248635	140130	256342	163059	0.818915	0.0938949	0.131115	0.520101	-0.0573117	0.867395	-4.06994	0.821501	0.271225	0.789377	0.12695	0.084878	-0.422671	0.132584	0.503299	-0.55644	0.0763676	0.314099	-0.496437	0.357249	-0.282228	C20 H10 N O7	C20 H10 N O7	376.049	8.916	[ C20 H10 N O7, tgt=, overall=44.52, db=0.00, mfg=89.04 ]	FindByFormula	22
C21 H14 N O2 S2	436966	267829	349857	350394	211759	272596	244394	377445	311424	378090	244200	227277	251407	280393	266328	151247	235831	345631	330703	256544	227499	1.86616	-0.0984267	0.973861	0.980011	-1.04117	-0.0276231	-0.465922	1.27847	0.50682	1.28533	-0.46911	-0.757344	-0.352378	0.0855596	-0.120983	-2.39183	-0.609067	0.925083	0.747889	-0.271196	-0.753428	C21 H14 N O2 S2	C21 H14 N O2 S2	376.052	8.916	[ C21 H14 N O2 S2, tgt=, overall=42.32, db=0.00, mfg=84.63 ]	FindByFormula	22
C19 H12 N4 O3 S	124469	151802	115842	104315	99720	111107	107135	80821	73138	58768	175332	148598	160257	168550	176550	159173	165056	167691	143331	145857	150895	-0.059916	0.594545	-0.296717	-0.642253	-0.790763	-0.434296	-0.554312	-1.4835	-1.8128	-2.53396	1.06961	0.524221	0.773234	0.939562	1.09244	0.750857	0.870506	0.922721	0.405247	0.46284	0.574792	C19 H12 N4 O3 S	C19 H12 N4 O3 S	376.061	1.552	[ C19 H12 N4 O3 S, tgt=, overall=42.92, db=0.00, mfg=85.84 ]	FindByFormula	22
C12 H20 N6 O8	348924	394767	356888	303551	391594	337236	329861	497032	391233	429922	443424	348539	336925	536762	457594	504410	324795	367714	330247	393250	355930	-0.613392	0.174865	-0.469282	-1.50294	0.123334	-0.830959	-0.972156	1.64585	0.117441	0.719613	0.91707	-0.62045	-0.836851	2.13691	1.11793	1.73994	-1.07099	-0.278461	-0.964693	0.150273	-0.486445	C12 H20 N6 O8	C12 H20 N6 O8	376.135	6.58	[ C12 H20 N6 O8, tgt=, overall=41.15, db=0.00, mfg=82.30 ]	FindByFormula	22
C20 H38 N7	1805105	2237708	2119340	1869917	1858651	1855451	2457238	1690712	1947188	1779043	1815451	2014727	1840495	1869575	1751008	1879121	1959866	1757137	1921379	1716805	1785089	-0.544572	1.90104	1.28234	-0.143006	-0.2118	-0.23141	2.96637	-1.28985	0.317933	-0.710123	-0.479511	0.70609	-0.323547	-0.145098	-0.89095	-0.0871099	0.391829	-0.851172	0.166048	-1.11551	-0.671505	C20 H38 N7	C20 H38 N7	376.316	21.512	[ C20 H38 N7, tgt=, overall=48.78, db=0.00, mfg=97.56 ]	FindByFormula	22
C13 N O11 S	217861	113659	122672	141033	194056	55875	143317	164747	81628	142099	262161	277173	146363	230932	277890	258652	254018	263258	280594	259748	260567	0.416917	-1.06381	-0.890148	-0.572726	0.153589	-2.67979	-0.536164	-0.219034	-1.81716	-0.555589	0.838161	0.964882	-0.488305	0.549514	0.970761	0.807493	0.766355	0.847665	0.992799	0.817118	0.824282	C13 N O11 S	C13 N O11 S	377.917	1.256	[ C13 N O11 S, tgt=, overall=35.12, db=0.00, mfg=70.25 ]	FindByFormula	22
C19 H6 O7 S	217592	153550	146843	134936	171226	128828	160132	140353	159072	134114	182153	294305	322706	190739	158571	126646	159540	132439	113624	115540	146315	1.17774	-0.140301	-0.309169	-0.628906	0.271668	-0.804053	0.0183955	-0.480082	-0.00671835	-0.65201	0.505571	2.31959	2.66791	0.679719	-0.0186404	-0.868642	0.00438892	-0.699529	-1.27889	-1.21566	-0.322791	C19 H6 O7 S	C19 H6 O7 S	377.983	8.391	[ C19 H6 O7 S, tgt=, overall=44.13, db=0.00, mfg=88.27 ]	FindByFormula	22
C16 H14 N10 S	43285	46866	38033	25016	35606	29535	29530	10201	12468	14304	76736	64958	67432	65929	60401	70296	64636	69690	67154	68834	71724	0.063955	0.193095	-0.146201	-0.826841	-0.253332	-0.557046	-0.55732	-2.28423	-1.95819	-1.735	0.994187	0.723468	0.784196	0.747573	0.605297	0.851774	0.715394	0.837709	0.777486	0.817628	0.884449	C16 H14 N10 S	C16 H14 N10 S	378.112	1.62	[ C16 H14 N10 S, tgt=, overall=45.22, db=0.00, mfg=90.44 ]	FindByFormula	22
norbixin	330993	255469	214174	195437	195098	151226	120491	201508	174810	202898	240867	229622	184685	311129	251501	265315	106632	173005	127138	164158	198337	1.83342	0.928942	0.313221	-0.0064961	-0.0125582	-0.902122	-1.69556	0.100336	-0.396013	0.124345	0.723403	0.556439	-0.204108	1.61728	0.874277	1.06101	-2.12228	-0.432256	-1.50803	-0.615569	0.0449417	C24 H26 O4	norbixin	378.183	6.774	norbixin [ C24 H26 O4, tgt=, overall=64.75, db=64.75 ]	FindByFormula	22
C24 H43 O3	8186	713150	702049	521454	1809364	123574	672165	697267	45375	745186	98399	29167	42066	913237	697877	351806	775427	588353	1380135	230899	900506	-2.58775	0.554809	0.543773	0.334575	1.20976	-0.67826	0.513173	0.538965	-1.38305	0.585721	-0.838514	-1.69392	-1.43631	0.728778	0.53958	0.0577326	0.613704	0.419488	1.01927	-0.238495	0.718903	C24 H43 O3	C24 H43 O3	379.322	22.693	[ C24 H43 O3, tgt=, overall=44.25, db=0.00, mfg=88.51 ]	FindByFormula	22
C11 H18 N5 O10	86689	103954	126423	164633	97150	132856	113920	90962	97279	51967	130418	94925	103885	38988	51021	82411	80761	96611	94216	82008	107388	-0.213649	0.331965	0.91983	1.71318	0.128611	1.06893	0.606988	-0.0691073	0.132599	-1.75092	1.01329	0.0590073	0.329971	-2.61417	-1.80611	-0.365681	-0.42644	0.111898	0.0364839	-0.380408	0.429601	C11 H18 N5 O10	C11 H18 N5 O10	380.109	9.217	[ C11 H18 N5 O10, tgt=, overall=42.29, db=0.00, mfg=84.58 ]	FindByFormula	22
380.1445@11.97	61328	32534	37499	40859	25948	71393	51719	42551	42394	95436	75198	41634	37540	41181	57697	37223	47544	59353	34647	39190	38672	0.891537	-0.77319	-0.400231	-0.174887	-1.36716	1.29059	0.444044	-0.0683371	-0.078044	2.05279	1.42694	-0.125547	-0.397361	-0.154274	0.731271	-0.419629	0.223019	0.805579	-0.60795	-0.284406	-0.319347		380.1445@11.97	380.144	11.97		FindByFormula	22
C16 H26 N7 O4	552223	712397	625826	554500	776819	672476	813498	434805	610279	581633	482113	591927	434566	580234	457400	481695	517330	495460	663114	426560	498906	-0.0497081	1.3208	0.623589	-0.0275682	1.78666	1.01047	2.03493	-1.33611	0.488217	0.22951	-0.78034	0.323917	-1.33907	0.216547	-1.0635	-0.785	-0.400952	-0.633385	0.935028	-1.43914	-0.596085	C16 H26 N7 O4	C16 H26 N7 O4	380.204	11.436	[ C16 H26 N7 O4, tgt=, overall=42.24, db=0.00, mfg=84.48 ]	FindByFormula	22
C18 H32 N6 O3	1	1	1	1	1	1	1	1	1	1	1	116219	100544	1	1	4876	7000	1	1	1	1	-0.454789	-0.454789	-0.454789	-0.454789	-0.454789	-0.454789	-0.454789	-0.454789	-0.454789	-0.454789	-0.454789	2.42462	2.38885	-0.454789	-0.454789	1.64173	1.731	-0.454789	-0.454789	-0.454789	-0.454789	C18 H32 N6 O3	C18 H32 N6 O3	380.253	15.761	[ C18 H32 N6 O3, tgt=, overall=38.96, db=0.00, mfg=77.92 ]	FindByFormula	4
C14 H41 N10 O2	171334	228441	241955	128347	141129	189528	241769	310736	145204	222931	209993	241762	231392	157359	311042	202077	314497	299628	207417	302573	191535	-0.896681	0.16134	0.37273	-1.95917	-1.60999	-0.525492	0.369895	1.29293	-1.50529	0.071538	-0.148362	0.369793	0.208546	-1.20962	1.29655	-0.289687	1.33718	1.15905	-0.193759	1.19502	-0.486748	C14 H41 N10 O2	C14 H41 N10 O2	381.342	22.677	[ C14 H41 N10 O2, tgt=, overall=38.69, db=0.00, mfg=77.38 ]	FindByFormula	22
<none> Esi+1.0219998	70804	75622	81125	83986	79211	89839	78389	89888	83949	102659	128433	121512	115126	118179	107431	109507	114566	120694	120986	102173	116810	-1.79331	-1.43682	-1.05644	-0.868768	-1.18574	-0.50396	-1.24222	-0.501003	-0.871152	0.218382	1.43133	1.13137	0.839029	0.980758	0.46442	0.568063	0.812626	1.09479	1.10788	0.192688	0.917658	<none>	<none> Esi+1.0219998	381.758	1.022	[ <none>, tgt= ]	FindByFormula	22
C10 H18 N6 O10	2519756	2843267	2487267	1374469	1683303	1888951	1181255	549490	501207	432317	3147677	2953675	4546123	2687039	2787981	5512154	4456728	2613020	4462205	2704471	4492595	0.244535	0.409341	0.226829	-0.582412	-0.305865	-0.148601	-0.789105	-1.83333	-1.95881	-2.16055	0.548114	0.46132	1.04968	0.332235	0.382551	1.31257	1.02258	0.294124	1.02426	0.341057	1.03352	C10 H18 N6 O10	C10 H18 N6 O10	382.107	1.273	[ C10 H18 N6 O10, tgt=, overall=46.09, db=0.00, mfg=92.18 ]	FindByFormula	22
C10 H18 N6 O10 Esi+1.257	674310	2848435	2499192	1367326	1689418	1887995	1178332	546348	500058	429733	1651209	4683305	4567115	1813909	1585547	4393164	1786713	1882738	4463220	1621055	1873601	-1.28757	0.780362	0.592628	-0.272976	0.0306159	0.190115	-0.486477	-1.5896	-1.71666	-1.93418	-0.00221626	1.49401	1.45795	0.132661	-0.0604577	1.40222	0.11098	0.186113	1.42493	-0.0286691	0.17913	C10 H18 N6 O10	C10 H18 N6 O10 Esi+1.257	382.108	1.257	[ C10 H18 N6 O10, tgt=, overall=41.30, db=0.00, mfg=82.60 ]	FindByFormula	22
C24 H16 N O4	684781	699744	2496167	296109	380690	1898384	1171730	549453	498034	431868	1235335	1038390	1115297	1101163	1121208	1135490	1294655	160497	1118719	1095715	1227904	-0.32998	-0.295917	1.70819	-1.65109	-1.25516	1.27681	0.516446	-0.676934	-0.831766	-1.05639	0.599746	0.326073	0.438665	0.418567	0.446994	0.46694	0.673655	-2.6162	0.443492	0.41075	0.590238	C24 H16 N O4	C24 H16 N O4	382.11	1.71	[ C24 H16 N O4, tgt=, overall=36.75, db=0.00, mfg=73.50 ]	FindByFormula	22
C13 H24 N3 O10	22819	18798	42129	37753	47109	35629	40244	18429	1	1	1	1	1	16591	32425	38447	38740	44217	60138	40447	48002	0.512063	0.471425	0.640607	0.617614	0.66403	0.605475	0.63101	0.467268	-1.59182	-1.59182	-1.59182	-1.59182	-1.59182	0.445242	0.58572	0.621433	0.623025	0.650748	0.715221	0.632065	0.667967	C13 H24 N3 O10	C13 H24 N3 O10	382.147	11.544	[ C13 H24 N3 O10, tgt=, overall=35.91, db=0.00, mfg=71.82 ]	FindByFormula	16
C19 H32 N3 O5	438644	399247	422485	383828	423556	272706	310086	538016	382415	392157	508076	409902	410093	635052	283771	699540	408287	424986	437592	512184	383758	0.1798	-0.243431	0.0109937	-0.420561	0.0223798	-1.95774	-1.38004	1.09815	-0.43715	-0.324014	0.840646	-0.12498	-0.122887	1.84389	-1.77887	2.27885	-0.14274	0.0375415	0.169002	0.876862	-0.421382	C19 H32 N3 O5	C19 H32 N3 O5	382.236	9.068	[ C19 H32 N3 O5, tgt=, overall=48.13, db=0.00, mfg=96.26 ]	FindByFormula	22
(3S,5R,6S)-5,6-epoxy-3-hydroxy-5,6-dihydro-12'-apo-beta-caroten-12'-al	762517	655192	706531	701794	755590	749645	1046079	693043	739915	843970	670167	687254	784875	669057	737201	807357	473815	783409	634748	917735	818006	0.171157	-0.800682	-0.317388	-0.360482	0.11269	0.0620834	2.19674	-0.440869	-0.0216149	0.821356	-0.655908	-0.494609	0.356298	-0.66652	-0.0451524	0.537221	-2.87708	0.344322	-1.00377	1.35816	0.621173	C25 H34 O3	(3S,5R,6S)-5,6-epoxy-3-hydroxy-5,6-dihydro-12'-apo-beta-caroten-12'-al	382.252	9.174	(3S,5R,6S)-5,6-epoxy-3-hydroxy-5,6-dihydro-12'-apo-beta-caroten-12'-al [ C25 H34 O3, tgt=, overall=89.78, db=89.78 ]	FindByFormula	22
C15 H32 N11 O	147913	172427	92976	60758	77486	70580	43672	1	6986	3541	292410	285977	287125	283999	228536	278910	297938	228087	276819	266717	284318	0.280481	0.335843	0.112866	-0.0407259	0.0470729	0.0133718	-0.159931	-4.01721	-0.821604	-1.06692	0.526526	0.518495	0.519941	0.51599	0.437549	0.509462	0.533288	0.436839	0.506745	0.493324	0.516395	C15 H32 N11 O	C15 H32 N11 O	382.278	1.281	[ C15 H32 N11 O, tgt=, overall=42.69, db=0.00, mfg=85.38 ]	FindByFormula	21
C19 H40 N7 O	211491	178206	232337	85575	30814	131857	108651	136035	5786	201849	74057	170299	159008	43833	17384	113687	122332	97120	172097	4765	21471	0.944473	0.791457	1.02847	0.135989	-0.776714	0.522298	0.349324	0.550171	-2.27122	0.902777	0.00681758	0.750904	0.689604	-0.461808	-1.2882	0.389809	0.455299	0.249073	0.760288	-2.4447	-1.09953	C19 H40 N7 O	C19 H40 N7 O	382.327	20.093	[ C19 H40 N7 O, tgt=, overall=38.75, db=0.00, mfg=77.50 ]	FindByFormula	22
C16 H29 N7 O2 S	1	19518	20246	20834	9327	23578	8646	1	1	21684	33045	1	22792	21980	1	77256	94832	7547	27172	17157	18682	-1.58315	0.56906	0.577038	0.583275	0.40819	0.610229	0.391673	-1.58315	-1.58315	0.591986	0.683768	-1.58315	0.602843	0.59494	-1.58315	0.868782	0.913438	0.362057	0.641137	0.540972	0.559523	C16 H29 N7 O2 S	C16 H29 N7 O2 S	383.203	1.382	[ C16 H29 N7 O2 S, tgt=, overall=47.77, db=0.00, mfg=95.55 ]	FindByFormula	16
C11 H10 Cl2 N2 O3 S3	245270	529672	496281	375817	430687	395906	330018	389021	289959	418556	295908	173910	345078	538483	375152	195051	470093	391877	417511	322406	468899	-1.29403	1.3131	1.0926	0.151062	0.612549	0.327406	-0.289007	0.267997	-0.727227	0.515797	-0.658452	-2.45833	-0.1379	1.36897	0.145068	-2.06983	0.90902	0.292768	0.507336	-0.36803	0.900406	C11 H10 Cl2 N2 O3 S3	C11 H10 Cl2 N2 O3 S3	383.937	33.352	[ C11 H10 Cl2 N2 O3 S3, tgt=, overall=23.81, db=0.00, mfg=47.62 ]	FindByFormula	22
384.038@1.587	140702	140459	120850	60430	111628	97785	113181	67918	79274	59140	139971	148337	149709	139752	189937	154506	166079	152019	141191	152112	144195	0.461747	0.456477	-0.00171216	-2.11361	-0.243594	-0.647043	-0.201491	-1.75765	-1.28653	-2.17936	0.445874	0.622766	0.650821	0.441104	1.37605	0.746928	0.967031	0.697481	0.472318	0.699342	0.536469		384.038@1.587	384.038	1.587		FindByFormula	22
C14 H20 N6 O7	89009	87264	74985	93946	83791	88241	86190	122201	85373	92811	194912	179307	152870	195220	170988	191995	133929	117664	127695	137322	122954	-0.902644	-0.965527	-1.44716	-0.731196	-1.09451	-0.930168	-1.00486	0.103918	-1.03511	-0.7698	1.58672	1.32169	0.815085	1.59173	1.17081	1.53883	0.394971	-0.0162412	0.243585	0.474431	0.123426	C14 H20 N6 O7	C14 H20 N6 O7	384.139	6.604	[ C14 H20 N6 O7, tgt=, overall=44.99, db=0.00, mfg=89.98 ]	FindByFormula	22
C14 H30 N3 O9	3457440	3470328	3285945	3245651	3491576	2999660	3020413	4474015	3671832	3762835	4384456	3658249	3121852	5252249	4154824	5175654	2924084	3414364	2958813	3636582	3156818	-0.209188	-0.187245	-0.50925	-0.582026	-0.151244	-1.04689	-1.00623	1.31108	0.145653	0.290042	1.19182	0.123796	-0.811394	2.25695	0.874524	2.17031	-1.19739	-0.283133	-1.12775	0.0887531	-0.745699	C14 H30 N3 O9	C14 H30 N3 O9	384.199	7.008	[ C14 H30 N3 O9, tgt=, overall=48.94, db=0.00, mfg=97.88 ]	FindByFormula	22
C23 H32 N2 O3	1	75078	75485	41430	141093	11646	40680	37429	3184	59370	6767	1	3881	73837	67900	12288	55745	95101	128821	22742	50528	-2.92255	0.528555	0.530217	0.345791	0.722499	-0.0443293	0.340175	0.31457	-0.44299	0.456393	-0.211225	-2.92255	-0.382136	0.523431	0.497663	-0.0278334	0.437026	0.601231	0.694526	0.161407	0.406819	C23 H32 N2 O3	C23 H32 N2 O3	384.248	26.893	[ C23 H32 N2 O3, tgt=, overall=38.79, db=0.00, mfg=77.59 ]	FindByFormula	20
C16 H9 N4 O8	207141	120908	3528	13547	1	1	1	1	1	1	1	1	1	1	1	1	1	1	1	1	1	2.48141	2.35232	1.5049	1.82749	-0.453673	-0.453673	-0.453673	-0.453673	-0.453673	-0.453673	-0.453673	-0.453673	-0.453673	-0.453673	-0.453673	-0.453673	-0.453673	-0.453673	-0.453673	-0.453673	-0.453673	C16 H9 N4 O8	C16 H9 N4 O8	385.041	4.464	[ C16 H9 N4 O8, tgt=, overall=38.07, db=0.00, mfg=76.15 ]	FindByFormula	4
C11 H25 N14 O2	52456	97909	44854	84700	60764	47214	44667	71676	59753	328100	301966	317490	258148	294518	412979	115033	68685	406064	58568	103643	220529	-0.984755	-0.213229	-1.17831	-0.392396	-0.802992	-1.11492	-1.18348	-0.598806	-0.823735	1.2818	1.17918	1.24116	0.985354	1.14831	1.56625	-0.0139617	-0.651504	1.54537	-0.848499	-0.142864	0.790632	C11 H25 N14 O2	C11 H25 N14 O2	385.224	7.657	[ C11 H25 N14 O2, tgt=, overall=41.37, db=0.00, mfg=82.74 ]	FindByFormula	22
C24 H6 N2 O4	192872	139053	143330	118518	176480	117383	175283	136102	141752	126364	237418	389682	379836	260184	178305	138526	179076	143294	114205	126614	163188	0.420169	-0.527397	-0.439658	-0.990187	0.16293	-1.01806	0.143218	-0.589523	-0.471719	-0.804536	1.022	2.45711	2.38299	1.2872	0.192723	-0.538394	0.205221	-0.440386	-1.09755	-0.798811	-0.0638608	C24 H6 N2 O4	C24 H6 N2 O4	386.038	8.4	[ C24 H6 N2 O4, tgt=, overall=43.62, db=0.00, mfg=87.24 ]	FindByFormula	22
C22 H14 N2 O5	109104	137013	100517	59797	82615	67004	99096	34989	30794	29835	236687	180576	212695	207644	217739	189687	210890	217183	187361	200392	210347	-0.120567	0.214617	-0.241197	-1.00548	-0.529823	-0.838025	-0.26215	-1.79413	-1.98206	-2.02862	1.01906	0.620878	0.861785	0.826418	0.896275	0.693314	0.849244	0.892512	0.675158	0.774103	0.845449	C22 H14 N2 O5	C22 H14 N2 O5	386.089	1.668	[ C22 H14 N2 O5, tgt=, overall=34.95, db=0.00, mfg=69.91 ]	FindByFormula	22
C22 H26 O6	3347003	3941595	7309928	4450348	5996914	5251042	6257301	3880299	7201802	4510435	4369461	6158018	5878918	5519022	2892694	3014025	4466065	4608471	4975317	4369026	7150983	-0.42716	-0.15552	0.870523	0.0461452	0.541623	0.320985	0.61223	-0.181554	0.845767	0.068426	0.0156768	0.585662	0.508612	0.403669	-0.669493	-0.601236	0.0520025	0.104146	0.231383	0.0155098	0.834004	C22 H26 O6	C22 H26 O6	386.172	14.144	[ C22 H26 O6, tgt=, overall=49.77, db=0.00, mfg=99.55 ]	FindByFormula	22
C22 H26 O6 Esi+13.476	126032	233753	658260	331832	444815	511981	942511	105064	603822	301051	153259	1019612	912796	1224068	131328	147107	602429	613922	604872	100404	774953	-0.18256	0.0338262	0.396497	0.156556	0.259202	0.308464	0.522233	-0.246301	0.366259	0.122455	-0.114045	0.549777	0.511011	0.613796	-0.168141	-0.128396	0.36545	0.37207	0.366868	-0.262193	0.453665	C22 H26 O6	C22 H26 O6 Esi+13.476	386.173	13.476	[ C22 H26 O6, tgt=, overall=48.59, db=0.00, mfg=97.18 ]	FindByFormula	21
C16 H40 N11	120816	146504	275732	185320	238181	216986	226275	151472	330937	171707	151245	237713	227046	217493	113705	106331	167185	171659	183479	144876	269045	-0.426819	-0.146127	0.77461	0.196077	0.561455	0.425759	0.486792	-0.0975729	1.04033	0.0849935	-0.0997558	0.558592	0.491745	0.429158	-0.515143	-0.612768	0.0461349	0.0845873	0.181542	-0.162397	0.738866	C16 H40 N11	C16 H40 N11	386.346	14.15	[ C16 H40 N11, tgt=, overall=36.09, db=0.00, mfg=72.17 ]	FindByFormula	22
C19 H9 N5 O5	143484	121588	111960	93985	127925	85599	125633	109172	111287	80600	150740	206479	211592	147077	121310	104932	130522	94871	100585	82650	129427	0.75748	0.133879	-0.176798	-0.835879	0.325221	-1.18786	0.257134	-0.271767	-0.199507	-1.41448	0.943275	2.12822	2.22034	0.850626	0.125261	-0.420952	0.400906	-0.800543	-0.580288	-1.31989	0.36918	C19 H9 N5 O5	C19 H9 N5 O5	387.06	8.408	[ C19 H9 N5 O5, tgt=, overall=36.18, db=0.00, mfg=72.36 ]	FindByFormula	22
C17 H31 N4 O4 S	1824238	1798116	2009284	1180582	1442056	1196839	327336	356296	1	1	1	1	1	15889	1	1	66900	5213	1	1	1	1.20255	1.20039	1.217	1.13745	1.16738	1.1395	0.945554	0.958235	-0.954119	-0.954119	-0.954119	-0.954119	-0.954119	0.492974	-0.954119	-0.954119	0.708028	0.326254	-0.954119	-0.954119	-0.954119	C17 H31 N4 O4 S	C17 H31 N4 O4 S	387.207	10.421	[ C17 H31 N4 O4 S, tgt=, overall=48.92, db=0.00, mfg=97.84 ]	FindByFormula	11
C17 H31 N4 O4 S Esi+10.059999	1316610	931642	1170242	1150557	754457	869077	240761	335327	1	1	1	1	1	1	1	1	78394	10715	1	1	1	1.24274	1.1906	1.22497	1.22242	1.1588	1.18012	0.986606	1.03655	-0.881473	-0.881473	-0.881473	-0.881473	-0.881473	-0.881473	-0.881473	-0.881473	0.817451	0.517435	-0.881473	-0.881473	-0.881473	C17 H31 N4 O4 S	C17 H31 N4 O4 S Esi+10.059999	387.207	10.06	[ C17 H31 N4 O4 S, tgt=, overall=48.51, db=0.00, mfg=97.01 ]	FindByFormula	10
C11 H27 N14 O2	151842	156114	147439	123107	127992	144045	212342	115969	114334	118209	93635	100535	78882	145905	31601	109831	128117	96374	120400	121513	131262	0.76865	0.845995	0.686617	0.183828	0.292308	0.621696	1.70353	0.0173147	-0.0222681	0.0706445	-0.579025	-0.380816	-1.05698	0.657461	-3.60707	-0.134279	0.295028	-0.498651	0.121844	0.147496	0.362632	C11 H27 N14 O2	C11 H27 N14 O2	387.243	9.564	[ C11 H27 N14 O2, tgt=, overall=48.10, db=0.00, mfg=96.21 ]	FindByFormula	22
C26 H33 N3	34536	43586	52296	47795	61374	48807	42923	31367	1	2221	1	6481	3338	30452	27625	34987	37211	35307	37467	36940	39906	0.444381	0.507523	0.556951	0.532533	0.600377	0.538218	0.503365	0.41827	-2.39069	-0.300092	-2.39069	-0.00954641	-0.189558	0.410238	0.383804	0.447902	0.464621	0.450371	0.466481	0.462638	0.483592	C26 H33 N3	C26 H33 N3	387.271	11.561	[ C26 H33 N3, tgt=, overall=37.13, db=0.00, mfg=74.25 ]	FindByFormula	19
C18 H45 N9	62160	41986	49910	48288	26695	31210	4543	14065	1	1	1	1	1	1	1	1	1	1	1	1	1	1.44679	1.36923	1.4034	1.39687	1.27971	1.3106	0.929666	1.15305	-0.73495	-0.73495	-0.73495	-0.73495	-0.73495	-0.73495	-0.73495	-0.73495	-0.73495	-0.73495	-0.73495	-0.73495	-0.73495	C18 H45 N9	C18 H45 N9	387.378	10.058	[ C18 H45 N9, tgt=, overall=41.81, db=0.00, mfg=83.62 ]	FindByFormula	8
C14 N2 O10 S	25029	12422	11219	11261	24481	31103	28347	55662	78605	25008	18025	15113	14563	30171	29467	27452	27083	19241	22881	29545	24755	0.0655431	-1.40559	-1.61949	-1.61164	0.0190562	0.521791	0.326953	1.74393	2.4687	0.0637816	-0.623809	-0.993824	-1.07167	0.457905	0.408325	0.259583	0.231166	-0.48672	-0.12288	0.413876	0.0424294	C14 N2 O10 S	C14 N2 O10 S	387.936	1.187	[ C14 N2 O10 S, tgt=, overall=26.83, db=0.00, mfg=53.66 ]	FindByFormula	22
[truncated: 975 more rows]
[truncated: 4 more columns]

## Sheet: All Features Neg
# Notes : All Entities
[truncated: 1,092 more rows]
[truncated: 4 more columns]

## Sheet: Plant-specific Pos
# Notes : DOWN - FC ([Blanks] Vs [Plant tissue])
[truncated: 176 more rows]

[truncated: 4 more sheets: Plant-specific Neg, Up in MeJA WT only Pos, Up in MeJA WT only Neg, Up in MeJA MSMS spectra]
