# Supplementary material for: Jasmonates induce Arabidopsis bioactivities selectively inhibiting the growth of breast cancer cells through CDC6 and mTOR
Source: New Phytol. 2020 Nov 19;229(4):2120–34. doi: 10.1111/nph.17031 (PMC8022592; doi:10.1111/nph.17031)
Supplement: Supplementary file 4 — Table S5 Compound identification information. Please note: Wiley Blackwell are not responsible for the content or functionality of any Supporting Information supplied by the authors. Any queries (other than missing material) should be directed to the New Phytologist Central Office. [file NPH-229-2120-s001.xlsx]

## Sheet: Article  information
New Phytologist Supporting Information
Article title: Jasmonates induce Arabidopsis bioactivities selectively inhibiting the growth of breast cancer cells through CDC6 and mTOR
Authors: Moritz Bömer, Imma Pérez-Salamó, Hannah V. Florance, Deborah Salmon, Jan-Hendrik Dudenhoffer, Paul Finch, Aycan Cinar, Nicholas Smirnoff, Amanda Harvey and Alessandra Devoto
Article acceptance date: 26 September 2020

## Sheet: 3 Pos 159 MSMS data
Table S5 Compound identification information
3 Pos 159															MS/MS spectra 160.07 precursor:
Accurate mass (mean of all samples)					159.067
Predicted molecular formula (using mass and isotope composition)					C10H9NO	(data in next sheet- top match used)
Mass of C10H9NO					159.068
Mass deviation (ppm)					11.3159
	Measured MS/MS product ions from 160.07
								117.053
		117.053	145.05	128.047				145.05
		117.059	145.053	128.055				128.047
		117.061	145.052	128.053
		117.058	145.049	128.058
	Mean	117.058	145.051	128.053
	Precursor	MS_MS	Losses
	160.073	145.053	15.0205
	160.073	117.059	43.0138	C2H3O acetyl radical	43.0184
	Fragmentation of candidate compounds

## Sheet: 3 Pos 159 Formula prediction
Best	ID Source	Name	Formula	Species	m/z	Score	Score (RT)	RT Diff	Diff (ppm)	Score (Lib)	Score (DB)	Score (MFG)	Num Spectra	Notes	RT (Tgt)	RT (DB)	Precursor (Acq)	Find by MRM Product Ion	Flags	Library
TRUE	MFG		C10 H9 N O	(M+H)+	160.0741	92.9			9.47			92.9
	Score (iso. abund)	Score (mass)	Score (MFG, MS/MS)	Score (MS)	Score (MFG)	Score (iso. spacing)	Height	Ion Formula	Species	m/z
	79.32	98.71		92.9	92.9	99.92	20468.4	C10 H10 N O	(M+H)+	160.074
		Height (Calc)	Height Sum% (Calc)	Height % (Calc)	m/z (Calc)	Diff (mDa)	Height	Height %	Height Sum %	m/z	Diff (ppm)
		21407.5	89.2	100	160.076	1.6	20468.4	100	85.3	160.074	9.86
		2426.4	10.1	11.3	161.079	1.4	3288.5	16.1	13.7	161.077	8.54
		168.8	0.7	0.8	162.082	-2.8	245.8	1.2	1	162.084	-17.58
FALSE	MFG		C10 H6 O	(M+NH4)+	160.0741	92.9			10.6			92.9
	Score (iso. abund)	Score (mass)	Score (MFG, MS/MS)	Score (MS)	Score (MFG)	Score (iso. spacing)	Height	Ion Formula	Species	m/z
	79.32	98.71		92.9	92.9	99.92	20468.4	C10 H10 N O	(M+NH4)+	160.074
		Height (Calc)	Height Sum% (Calc)	Height % (Calc)	m/z (Calc)	Diff (mDa)	Height	Height %	Height Sum %	m/z	Diff (ppm)
		21407.5	89.2	100	160.076	1.6	20468.4	100	85.3	160.074	9.86
		2426.4	10.1	11.3	161.079	1.4	3288.5	16.1	13.7	161.077	8.54
		168.8	0.7	0.8	162.082	-2.8	245.8	1.2	1	162.084	-17.58
FALSE	MFG		C8 H7 N4	(M+H)+	160.0741	90.26			0.36			90.26
	Score (iso. abund)	Score (mass)	Score (MFG, MS/MS)	Score (MS)	Score (MFG)	Score (iso. spacing)	Height	Ion Formula	Species	m/z
	69.54	100		90.26	90.26	99.53	20468.4	C8 H8 N4	(M+H)+	160.074
		Height (Calc)	Height Sum% (Calc)	Height % (Calc)	m/z (Calc)	Diff (mDa)	Height	Height %	Height Sum %	m/z	Diff (ppm)
		21687.1	90.4	100	160.074	0.2	20468.4	100	85.3	160.074	1.48
		2213.4	9.2	10.2	161.077	-0.7	3288.5	16.1	13.7	161.077	-4.18
		102.2	0.4	0.5	162.079	-5.2	245.8	1.2	1	162.084	-31.78
FALSE	MFG		C8 H4 N3	(M+NH4)+	160.0741	90.26			0.4			90.26
	Score (iso. abund)	Score (mass)	Score (MFG, MS/MS)	Score (MS)	Score (MFG)	Score (iso. spacing)	Height	Ion Formula	Species	m/z
	69.54	100		90.26	90.26	99.53	20468.4	C8 H8 N4	(M+NH4)+	160.074
		Height (Calc)	Height Sum% (Calc)	Height % (Calc)	m/z (Calc)	Diff (mDa)	Height	Height %	Height Sum %	m/z	Diff (ppm)
		21687.1	90.4	100	160.074	0.2	20468.4	100	85.3	160.074	1.48
		2213.4	9.2	10.2	161.077	-0.7	3288.5	16.1	13.7	161.077	-4.18
		102.2	0.4	0.5	162.079	-5.2	245.8	1.2	1	162.084	-31.78
FALSE	MFG		C8 H11 N O	(M+Na)+	160.0741	87.15			-6.62			87.15
	Score (iso. abund)	Score (mass)	Score (MFG, MS/MS)	Score (MS)	Score (MFG)	Score (iso. spacing)	Height	Ion Formula	Species	m/z
	60	99.53		87.15	87.15	99.91	20468.4	C8 H11 N Na O	(M+Na)+	160.074
		Height (Calc)	Height Sum% (Calc)	Height % (Calc)	m/z (Calc)	Diff (mDa)	Height	Height %	Height Sum %	m/z	Diff (ppm)
		21867.9	91.1	100	160.073	-0.8	20468.4	100	85.3	160.074	-5.16
		2008	8.4	9.2	161.076	-1.1	3288.5	16.1	13.7	161.077	-6.62
		126.8	0.5	0.6	162.079	-5.5	245.8	1.2	1	162.084	-33.97
FALSE	MFG		C7 H11 O4	(M+H)+	160.0741	83.01			-7.23			83.01
	Score (iso. abund)	Score (mass)	Score (MFG, MS/MS)	Score (MS)	Score (MFG)	Score (iso. spacing)	Height	Ion Formula	Species	m/z
	47.29	99.24		83.01	83.01	99.91	20468.4	C7 H12 O4	(M+H)+	160.074
		Height (Calc)	Height Sum% (Calc)	Height % (Calc)	m/z (Calc)	Diff (mDa)	Height	Height %	Height Sum %	m/z	Diff (ppm)
		22030.6	91.8	100	160.073	-1.1	20468.4	100	85.3	160.074	-6.88
		1731.9	7.2	7.9	161.076	-1.1	3288.5	16.1	13.7	161.077	-6.61
		240.1	1	1.1	162.078	-6.4	245.8	1.2	1	162.084	-39.73
FALSE	MFG		C6 H9 N4	(M+Na)+	160.0741	82.43			-17.4			82.43
	Score (iso. abund)	Score (mass)	Score (MFG, MS/MS)	Score (MS)	Score (MFG)	Score (iso. spacing)	Height	Ion Formula	Species	m/z
	49.24	96.79		82.43	82.43	99.29	20468.4	C6 H9 N4 Na	(M+Na)+	160.074
		Height (Calc)	Height Sum% (Calc)	Height % (Calc)	m/z (Calc)	Diff (mDa)	Height	Height %	Height Sum %	m/z	Diff (ppm)
		22154.8	92.3	100	160.072	-2.2	20468.4	100	85.3	160.074	-13.55
		1784.4	7.4	8.1	161.074	-3.3	3288.5	16.1	13.7	161.077	-20.55
		63.5	0.3	0.3	162.076	-8.1	245.8	1.2	1	162.084	-49.85
FALSE	MFG		C6 H12 N2 O P	(M+H)+	160.0741	81.29			11.03			81.29
	Score (iso. abund)	Score (mass)	Score (MFG, MS/MS)	Score (MS)	Score (MFG)	Score (iso. spacing)	Height	Ion Formula	Species	m/z
	43.31	98.25		81.29	81.29	99.75	20468.4	C6 H13 N2 O P	(M+H)+	160.074
		Height (Calc)	Height Sum% (Calc)	Height % (Calc)	m/z (Calc)	Diff (mDa)	Height	Height %	Height Sum %	m/z	Diff (ppm)
		22255.4	92.7	100	160.076	1.9	20468.4	100	85.3	160.074	11.8
		1648.6	6.9	7.4	161.079	1.3	3288.5	16.1	13.7	161.077	8.06
		98.7	0.4	0.4	162.081	-3.4	245.8	1.2	1	162.084	-21.13
FALSE	MFG		C6 H9 N O P	(M+NH4)+	160.0741	81.29			12.35			81.29
	Score (iso. abund)	Score (mass)	Score (MFG, MS/MS)	Score (MS)	Score (MFG)	Score (iso. spacing)	Height	Ion Formula	Species	m/z
	43.31	98.25		81.29	81.29	99.75	20468.4	C6 H13 N2 O P	(M+NH4)+	160.074
		Height (Calc)	Height Sum% (Calc)	Height % (Calc)	m/z (Calc)	Diff (mDa)	Height	Height %	Height Sum %	m/z	Diff (ppm)
		22255.4	92.7	100	160.076	1.9	20468.4	100	85.3	160.074	11.8
		1648.6	6.9	7.4	161.079	1.3	3288.5	16.1	13.7	161.077	8.06
		98.7	0.4	0.4	162.081	-3.4	245.8	1.2	1	162.084	-21.13
FALSE	MFG		C4 H10 N5 P	(M+H)+	160.0741	78.53			1.4			78.53
	Score (iso. abund)	Score (mass)	Score (MFG, MS/MS)	Score (MS)	Score (MFG)	Score (iso. spacing)	Height	Ion Formula	Species	m/z
	33.44	99.97		78.53	78.53	98.33	20468.4	C4 H11 N5 P	(M+H)+	160.074
		Height (Calc)	Height Sum% (Calc)	Height % (Calc)	m/z (Calc)	Diff (mDa)	Height	Height %	Height Sum %	m/z	Diff (ppm)
		22548.3	93.9	100	160.075	0.5	20468.4	100	85.3	160.074	3.42
		1415.9	5.9	6.3	161.076	-1.3	3288.5	16.1	13.7	161.077	-7.85
		38.4	0.2	0.2	162.077	-6.8	245.8	1.2	1	162.084	-42.21
FALSE	MFG		C4 H7 N4 P	(M+NH4)+	160.0741	78.53			1.57			78.53
	Score (iso. abund)	Score (mass)	Score (MFG, MS/MS)	Score (MS)	Score (MFG)	Score (iso. spacing)	Height	Ion Formula	Species	m/z
	33.44	99.97		78.53	78.53	98.33	20468.4	C4 H11 N5 P	(M+NH4)+	160.074
		Height (Calc)	Height Sum% (Calc)	Height % (Calc)	m/z (Calc)	Diff (mDa)	Height	Height %	Height Sum %	m/z	Diff (ppm)
		22548.3	93.9	100	160.075	0.5	20468.4	100	85.3	160.074	3.42
		1415.9	5.9	6.3	161.076	-1.3	3288.5	16.1	13.7	161.077	-7.85
		38.4	0.2	0.2	162.077	-6.8	245.8	1.2	1	162.084	-42.21
FALSE	MFG		C5 H9 N3 O3	(M+H)+	160.0741	78.4			-16.6			78.4
	Score (iso. abund)	Score (mass)	Score (MFG, MS/MS)	Score (MS)	Score (MFG)	Score (iso. spacing)	Height	Ion Formula	Species	m/z
	37.3	96.08		78.4	78.4	99.43	20468.4	C5 H10 N3 O3	(M+H)+	160.074
		Height (Calc)	Height Sum% (Calc)	Height % (Calc)	m/z (Calc)	Diff (mDa)	Height	Height %	Height Sum %	m/z	Diff (ppm)
		22318.7	93	100	160.072	-2.4	20468.4	100	85.3	160.074	-15.27
		1502.7	6.3	6.7	161.074	-3.4	3288.5	16.1	13.7	161.077	-21.35
		181.2	0.8	0.8	162.076	-8.3	245.8	1.2	1	162.084	-51.46
FALSE	MFG		C5 H6 N2 O3	(M+NH4)+	160.0741	78.4			-18.59			78.4
	Score (iso. abund)	Score (mass)	Score (MFG, MS/MS)	Score (MS)	Score (MFG)	Score (iso. spacing)	Height	Ion Formula	Species	m/z
	37.3	96.08		78.4	78.4	99.43	20468.4	C5 H10 N3 O3	(M+NH4)+	160.074
		Height (Calc)	Height Sum% (Calc)	Height % (Calc)	m/z (Calc)	Diff (mDa)	Height	Height %	Height Sum %	m/z	Diff (ppm)
		22318.7	93	100	160.072	-2.4	20468.4	100	85.3	160.074	-15.27
		1502.7	6.3	6.7	161.074	-3.4	3288.5	16.1	13.7	161.077	-21.35
		181.2	0.8	0.8	162.076	-8.3	245.8	1.2	1	162.084	-51.46
FALSE	MFG		C5 H11 N4 S	(M+H)+	160.0741	77.1			20.43			77.1
	Score (iso. abund)	Score (mass)	Score (MFG, MS/MS)	Score (MS)	Score (MFG)	Score (iso. spacing)	Height	Ion Formula	Species	m/z
	36.74	94.12		77.1	77.1	98.28	20468.4	C5 H12 N4 S	(M+H)+	160.074
		Height (Calc)	Height Sum% (Calc)	Height % (Calc)	m/z (Calc)	Diff (mDa)	Height	Height %	Height Sum %	m/z	Diff (ppm)
		21328.1	88.9	100	160.078	3.6	20468.4	100	85.3	160.074	22.53
		1662.9	6.9	7.8	161.079	2	3288.5	16.1	13.7	161.077	12.67
		1011.6	4.2	4.7	162.074	-10.4	245.8	1.2	1	162.084	-64.1
FALSE	MFG		C5 H8 N3 S	(M+NH4)+	160.0741	77.1			22.88			77.1
	Score (iso. abund)	Score (mass)	Score (MFG, MS/MS)	Score (MS)	Score (MFG)	Score (iso. spacing)	Height	Ion Formula	Species	m/z
	36.74	94.12		77.1	77.1	98.28	20468.4	C5 H12 N4 S	(M+NH4)+	160.074
		Height (Calc)	Height Sum% (Calc)	Height % (Calc)	m/z (Calc)	Diff (mDa)	Height	Height %	Height Sum %	m/z	Diff (ppm)
		21328.1	88.9	100	160.078	3.6	20468.4	100	85.3	160.074	22.53
		1662.9	6.9	7.8	161.079	2	3288.5	16.1	13.7	161.077	12.67
		1011.6	4.2	4.7	162.074	-10.4	245.8	1.2	1	162.084	-64.1
FALSE	MFG		C7 H13 N O S	(M+H)+	160.0741	77.03			29.75			77.03
	Score (iso. abund)	Score (mass)	Score (MFG, MS/MS)	Score (MS)	Score (MFG)	Score (iso. spacing)	Height	Ion Formula	Species	m/z
	43.92	87.94		77.03	77.03	99.3	20468.4	C7 H14 N O S	(M+H)+	160.074
		Height (Calc)	Height Sum% (Calc)	Height % (Calc)	m/z (Calc)	Diff (mDa)	Height	Height %	Height Sum %	m/z	Diff (ppm)
		21062.7	87.8	100	160.079	4.9	20468.4	100	85.3	160.074	30.92
		1879.8	7.8	8.9	161.082	4.4	3288.5	16.1	13.7	161.077	27.1
		1060.1	4.4	5	162.076	-8.5	245.8	1.2	1	162.084	-52.14
FALSE	MFG		C7 H10 O S	(M+NH4)+	160.0741	77.03			33.32			77.03
	Score (iso. abund)	Score (mass)	Score (MFG, MS/MS)	Score (MS)	Score (MFG)	Score (iso. spacing)	Height	Ion Formula	Species	m/z
	43.92	87.94		77.03	77.03	99.3	20468.4	C7 H14 N O S	(M+NH4)+	160.074
		Height (Calc)	Height Sum% (Calc)	Height % (Calc)	m/z (Calc)	Diff (mDa)	Height	Height %	Height Sum %	m/z	Diff (ppm)
		21062.7	87.8	100	160.079	4.9	20468.4	100	85.3	160.074	30.92
		1879.8	7.8	8.9	161.082	4.4	3288.5	16.1	13.7	161.077	27.1
		1060.1	4.4	5	162.076	-8.5	245.8	1.2	1	162.084	-52.14
FALSE	MFG		C4 H14 N2 O P	(M+Na)+	160.0741	76.29			-5			76.29
	Score (iso. abund)	Score (mass)	Score (MFG, MS/MS)	Score (MS)	Score (MFG)	Score (iso. spacing)	Height	Ion Formula	Species	m/z
	25.62	99.73		76.29	76.29	99.59	20468.4	C4 H14 N2 Na O P	(M+Na)+	160.074
		Height (Calc)	Height Sum% (Calc)	Height % (Calc)	m/z (Calc)	Diff (mDa)	Height	Height %	Height Sum %	m/z	Diff (ppm)
		22735.2	94.7	100	160.074	-0.5	20468.4	100	85.3	160.074	-3.22
		1195	5	5.3	161.076	-1.3	3288.5	16.1	13.7	161.077	-8.26
		72.5	0.3	0.3	162.078	-6.2	245.8	1.2	1	162.084	-38.54
FALSE	MFG		C3 H13 N4 S	(M+Na)+	160.0741	74.69			5.56			74.69
	Score (iso. abund)	Score (mass)	Score (MFG, MS/MS)	Score (MS)	Score (MFG)	Score (iso. spacing)	Height	Ion Formula	Species	m/z
	22.56	99.67		74.69	74.69	97.3	20468.4	C3 H13 N4 Na S	(M+Na)+	160.074
		Height (Calc)	Height Sum% (Calc)	Height % (Calc)	m/z (Calc)	Diff (mDa)	Height	Height %	Height Sum %	m/z	Diff (ppm)
		21770.1	90.7	100	160.075	1.2	20468.4	100	85.3	160.074	7.51
		1228.9	5.1	5.6	161.077	-0.9	3288.5	16.1	13.7	161.077	-5.86
		1003.6	4.2	4.6	162.071	-13	245.8	1.2	1	162.084	-80.46
FALSE	MFG		C3 H7 N6 O2	(M+H)+	160.0741	72.55			-26.34			72.55
	Score (iso. abund)	Score (mass)	Score (MFG, MS/MS)	Score (MS)	Score (MFG)	Score (iso. spacing)	Height	Ion Formula	Species	m/z
	28.21	90.42		72.55	72.55	97.17	20468.4	C3 H8 N6 O2	(M+H)+	160.074
		Height (Calc)	Height Sum% (Calc)	Height % (Calc)	m/z (Calc)	Diff (mDa)	Height	Height %	Height Sum %	m/z	Diff (ppm)
		22611.7	94.2	100	160.07	-3.8	20468.4	100	85.3	160.074	-23.65
		1267.4	5.3	5.6	161.071	-6.2	3288.5	16.1	13.7	161.077	-38.68
		123.6	0.5	0.5	162.074	-10.5	245.8	1.2	1	162.084	-64.48
FALSE	MFG		C3 H4 N5 O2	(M+NH4)+	160.0741	72.55			-29.49			72.55
	Score (iso. abund)	Score (mass)	Score (MFG, MS/MS)	Score (MS)	Score (MFG)	Score (iso. spacing)	Height	Ion Formula	Species	m/z
	28.21	90.42		72.55	72.55	97.17	20468.4	C3 H8 N6 O2	(M+NH4)+	160.074
		Height (Calc)	Height Sum% (Calc)	Height % (Calc)	m/z (Calc)	Diff (mDa)	Height	Height %	Height Sum %	m/z	Diff (ppm)
		22611.7	94.2	100	160.07	-3.8	20468.4	100	85.3	160.074	-23.65
		1267.4	5.3	5.6	161.071	-6.2	3288.5	16.1	13.7	161.077	-38.68
		123.6	0.5	0.5	162.074	-10.5	245.8	1.2	1	162.084	-64.48
FALSE	MFG		C3 H13 N4 O	(M+K)+	160.0741	70.33			-19.72			70.33
	Score (iso. abund)	Score (mass)	Score (MFG, MS/MS)	Score (MS)	Score (MFG)	Score (iso. spacing)	Height	Ion Formula	Species	m/z
	11.97	96.78		70.33	70.33	98.05	20468.4	C3 H13 K N4 O	(M+K)+	160.074
		Height (Calc)	Height Sum% (Calc)	Height % (Calc)	m/z (Calc)	Diff (mDa)	Height	Height %	Height Sum %	m/z	Diff (ppm)
		21349.2	88.9	100	160.072	-2	20468.4	100	85.3	160.074	-12.6
		1047.4	4.4	4.9	161.074	-3.8	3288.5	16.1	13.7	161.077	-23.86
		1606	6.7	7.5	162.07	-13.9	245.8	1.2	1	162.084	-85.74
FALSE	MFG		C9 H7 N2 O	(M+H)+	160.0741	70.09			-69.82			70.09
	Score (iso. abund)	Score (mass)	Score (MFG, MS/MS)	Score (MS)	Score (MFG)	Score (iso. spacing)	Height	Ion Formula	Species	m/z
	73.05	49.27		70.09	70.09	99.84	20468.4	C9 H8 N2 O	(M+H)+	160.074
		Height (Calc)	Height Sum% (Calc)	Height % (Calc)	m/z (Calc)	Diff (mDa)	Height	Height %	Height Sum %	m/z	Diff (ppm)
		21564.2	89.8	100	160.063	-11	20468.4	100	85.3	160.074	-68.7
		2284.7	9.5	10.6	161.066	-11.4	3288.5	16.1	13.7	161.077	-71
		153.7	0.6	0.7	162.069	-15.8	245.8	1.2	1	162.084	-97.75
FALSE	MFG		C9 H4 N O	(M+NH4)+	160.0741	70.09			-78.19			70.09
	Score (iso. abund)	Score (mass)	Score (MFG, MS/MS)	Score (MS)	Score (MFG)	Score (iso. spacing)	Height	Ion Formula	Species	m/z
	73.05	49.27		70.09	70.09	99.84	20468.4	C9 H8 N2 O	(M+NH4)+	160.074
		Height (Calc)	Height Sum% (Calc)	Height % (Calc)	m/z (Calc)	Diff (mDa)	Height	Height %	Height Sum %	m/z	Diff (ppm)
		21564.2	89.8	100	160.063	-11	20468.4	100	85.3	160.074	-68.7
		2284.7	9.5	10.6	161.066	-11.4	3288.5	16.1	13.7	161.077	-71
		153.7	0.6	0.7	162.069	-15.8	245.8	1.2	1	162.084	-97.75
FALSE	MFG		C3 H11 N3 O3	(M+Na)+	160.0741	68.94			-37.27			68.94
	Score (iso. abund)	Score (mass)	Score (MFG, MS/MS)	Score (MS)	Score (MFG)	Score (iso. spacing)	Height	Ion Formula	Species	m/z
	21.09	86.09		68.94	68.94	98.93	20468.4	C3 H11 N3 Na O3	(M+Na)+	160.074
		Height (Calc)	Height Sum% (Calc)	Height % (Calc)	m/z (Calc)	Diff (mDa)	Height	Height %	Height Sum %	m/z	Diff (ppm)
		22798.1	95	100	160.069	-4.8	20468.4	100	85.3	160.074	-30.29
		1044.5	4.4	4.6	161.071	-6.3	3288.5	16.1	13.7	161.077	-39.05
		160	0.7	0.7	162.073	-10.9	245.8	1.2	1	162.084	-67.35
FALSE	MFG		C6 H11 N2 O S	(M+H)+	160.0741	67.72			-49.61			67.72
	Score (iso. abund)	Score (mass)	Score (MFG, MS/MS)	Score (MS)	Score (MFG)	Score (iso. spacing)	Height	Ion Formula	Species	m/z
	38.64	69.95		67.72	67.72	99.05	20468.4	C6 H12 N2 O S	(M+H)+	160.074
		Height (Calc)	Height Sum% (Calc)	Height % (Calc)	m/z (Calc)	Diff (mDa)	Height	Height %	Height Sum %	m/z	Diff (ppm)
		21211.1	88.4	100	160.066	-7.6	20468.4	100	85.3	160.074	-47.64
		1736.3	7.2	8.2	161.069	-8.6	3288.5	16.1	13.7	161.077	-53.09
		1055.3	4.4	5	162.063	-21.2	245.8	1.2	1	162.084	-130.63
FALSE	MFG		C6 H8 N O S	(M+NH4)+	160.0741	67.72			-55.56			67.72
	Score (iso. abund)	Score (mass)	Score (MFG, MS/MS)	Score (MS)	Score (MFG)	Score (iso. spacing)	Height	Ion Formula	Species	m/z
	38.64	69.95		67.72	67.72	99.05	20468.4	C6 H12 N2 O S	(M+NH4)+	160.074
		Height (Calc)	Height Sum% (Calc)	Height % (Calc)	m/z (Calc)	Diff (mDa)	Height	Height %	Height Sum %	m/z	Diff (ppm)
		21211.1	88.4	100	160.066	-7.6	20468.4	100	85.3	160.074	-47.64
		1736.3	7.2	8.2	161.069	-8.6	3288.5	16.1	13.7	161.077	-53.09
		1055.3	4.4	5	162.063	-21.2	245.8	1.2	1	162.084	-130.63
FALSE	MFG		C7 H11 N3	(M+Na)+	160.0741	67.03			74.76			67.03
	Score (iso. abund)	Score (mass)	Score (MFG, MS/MS)	Score (MS)	Score (MFG)	Score (iso. spacing)	Height	Ion Formula	Species	m/z
	56.26	54.74		67.03	67.03	99.64	20468.4	C7 H11 N3 Na	(M+Na)+	160.074
		Height (Calc)	Height Sum% (Calc)	Height % (Calc)	m/z (Calc)	Diff (mDa)	Height	Height %	Height Sum %	m/z	Diff (ppm)
		21993.1	91.6	100	160.084	10.4	20468.4	100	85.3	160.074	65.01
		1934	8.1	8.8	161.087	9.6	3288.5	16.1	13.7	161.077	59.78
		75.6	0.3	0.3	162.09	5.3	245.8	1.2	1	162.084	32.6
FALSE	MFG		C9 H9 N3	(M+H)+	160.0741	67.02			79.69			67.02
	Score (iso. abund)	Score (mass)	Score (MFG, MS/MS)	Score (MS)	Score (MFG)	Score (iso. spacing)	Height	Ion Formula	Species	m/z
	76.08	39.77		67.02	67.02	99.74	20468.4	C9 H10 N3	(M+H)+	160.074
		Height (Calc)	Height Sum% (Calc)	Height % (Calc)	m/z (Calc)	Diff (mDa)	Height	Height %	Height Sum %	m/z	Diff (ppm)
		21529.1	89.7	100	160.087	12.8	20468.4	100	85.3	160.074	80.04
		2356.4	9.8	10.9	161.09	12.2	3288.5	16.1	13.7	161.077	75.61
		117.2	0.5	0.5	162.092	8	245.8	1.2	1	162.084	49.45
FALSE	MFG		C9 H6 N2	(M+NH4)+	160.0741	67.02			89.25			67.02
	Score (iso. abund)	Score (mass)	Score (MFG, MS/MS)	Score (MS)	Score (MFG)	Score (iso. spacing)	Height	Ion Formula	Species	m/z
	76.08	39.77		67.02	67.02	99.74	20468.4	C9 H10 N3	(M+NH4)+	160.074
		Height (Calc)	Height Sum% (Calc)	Height % (Calc)	m/z (Calc)	Diff (mDa)	Height	Height %	Height Sum %	m/z	Diff (ppm)
		21529.1	89.7	100	160.087	12.8	20468.4	100	85.3	160.074	80.04
		2356.4	9.8	10.9	161.09	12.2	3288.5	16.1	13.7	161.077	75.61
		117.2	0.5	0.5	162.092	8	245.8	1.2	1	162.084	49.45
FALSE	MFG		C9 H13 O	(M+Na)+	160.0741	66.62			85.41			66.62
	Score (iso. abund)	Score (mass)	Score (MFG, MS/MS)	Score (MS)	Score (MFG)	Score (iso. spacing)	Height	Ion Formula	Species	m/z
	66.95	45.54		66.62	66.62	99.95	20468.4	C9 H13 Na O	(M+Na)+	160.074
		Height (Calc)	Height Sum% (Calc)	Height % (Calc)	m/z (Calc)	Diff (mDa)	Height	Height %	Height Sum %	m/z	Diff (ppm)
		21708.7	90.4	100	160.086	11.7	20468.4	100	85.3	160.074	73.4
		2153.9	9	9.9	161.089	11.8	3288.5	16.1	13.7	161.077	73.04
		140	0.6	0.6	162.092	7.5	245.8	1.2	1	162.084	46.39
FALSE	MFG		C7 H12 O2 P	(M+H)+	160.0741	66.49			-59.03			66.49
	Score (iso. abund)	Score (mass)	Score (MFG, MS/MS)	Score (MS)	Score (MFG)	Score (iso. spacing)	Height	Ion Formula	Species	m/z
	46.88	60.29		66.49	66.49	99.93	20468.4	C7 H13 O2 P	(M+H)+	160.074
		Height (Calc)	Height Sum% (Calc)	Height % (Calc)	m/z (Calc)	Diff (mDa)	Height	Height %	Height Sum %	m/z	Diff (ppm)
		22128.2	92.2	100	160.065	-9.3	20468.4	100	85.3	160.074	-58.37
		1725.3	7.2	7.8	161.068	-9.3	3288.5	16.1	13.7	161.077	-57.81
		149.1	0.6	0.7	162.07	-14.3	245.8	1.2	1	162.084	-88.27
FALSE	MFG		C4 H13 N2 O3	(M+Na)+	160.0741	64.79			55.13			64.79
	Score (iso. abund)	Score (mass)	Score (MFG, MS/MS)	Score (MS)	Score (MFG)	Score (iso. spacing)	Height	Ion Formula	Species	m/z
	26.1	72.06		64.79	64.79	99.6	20468.4	C4 H13 N2 Na O3	(M+Na)+	160.074
		Height (Calc)	Height Sum% (Calc)	Height % (Calc)	m/z (Calc)	Diff (mDa)	Height	Height %	Height Sum %	m/z	Diff (ppm)
		22632.5	94.3	100	160.082	7.7	20468.4	100	85.3	160.074	48.27
		1204.2	5	5.3	161.084	6.9	3288.5	16.1	13.7	161.077	43.01
		166	0.7	0.7	162.086	1.9	245.8	1.2	1	162.084	11.5
FALSE	MFG		C4 H9 N5 O2	(M+H)+	160.0741	64.52			53.31			64.52
	Score (iso. abund)	Score (mass)	Score (MFG, MS/MS)	Score (MS)	Score (MFG)	Score (iso. spacing)	Height	Ion Formula	Species	m/z
	34.06	66.2		64.52	64.52	98.41	20468.4	C4 H10 N5 O2	(M+H)+	160.074
		Height (Calc)	Height Sum% (Calc)	Height % (Calc)	m/z (Calc)	Diff (mDa)	Height	Height %	Height Sum %	m/z	Diff (ppm)
		22447.1	93.5	100	160.083	8.8	20468.4	100	85.3	160.074	54.91
		1424.1	5.9	6.3	161.084	7	3288.5	16.1	13.7	161.077	43.47
		131.4	0.5	0.6	162.087	2.4	245.8	1.2	1	162.084	14.85
FALSE	MFG		C4 H6 N4 O2	(M+NH4)+	160.0741	64.52			59.7			64.52
	Score (iso. abund)	Score (mass)	Score (MFG, MS/MS)	Score (MS)	Score (MFG)	Score (iso. spacing)	Height	Ion Formula	Species	m/z
	34.06	66.2		64.52	64.52	98.41	20468.4	C4 H10 N5 O2	(M+NH4)+	160.074
		Height (Calc)	Height Sum% (Calc)	Height % (Calc)	m/z (Calc)	Diff (mDa)	Height	Height %	Height Sum %	m/z	Diff (ppm)
		22447.1	93.5	100	160.083	8.8	20468.4	100	85.3	160.074	54.91
		1424.1	5.9	6.3	161.084	7	3288.5	16.1	13.7	161.077	43.47
		131.4	0.5	0.6	162.087	2.4	245.8	1.2	1	162.084	14.85
FALSE	MFG		C6 H11 N2 O3	(M+H)+	160.0741	63.83			62.83			63.83
	Score (iso. abund)	Score (mass)	Score (MFG, MS/MS)	Score (MS)	Score (MFG)	Score (iso. spacing)	Height	Ion Formula	Species	m/z
	43.84	56.37		63.83	63.83	99.75	20468.4	C6 H12 N2 O3	(M+H)+	160.074
		Height (Calc)	Height Sum% (Calc)	Height % (Calc)	m/z (Calc)	Diff (mDa)	Height	Height %	Height Sum %	m/z	Diff (ppm)
		22156.6	92.3	100	160.084	10.1	20468.4	100	85.3	160.074	63.3
		1655.6	6.9	7.5	161.087	9.5	3288.5	16.1	13.7	161.077	59.29
		190.4	0.8	0.9	162.089	4.5	245.8	1.2	1	162.084	27.81
FALSE	MFG		C6 H8 N O3	(M+NH4)+	160.0741	63.83			70.37			63.83
	Score (iso. abund)	Score (mass)	Score (MFG, MS/MS)	Score (MS)	Score (MFG)	Score (iso. spacing)	Height	Ion Formula	Species	m/z
	43.84	56.37		63.83	63.83	99.75	20468.4	C6 H12 N2 O3	(M+NH4)+	160.074
		Height (Calc)	Height Sum% (Calc)	Height % (Calc)	m/z (Calc)	Diff (mDa)	Height	Height %	Height Sum %	m/z	Diff (ppm)
		22156.6	92.3	100	160.084	10.1	20468.4	100	85.3	160.074	63.3
		1655.6	6.9	7.5	161.087	9.5	3288.5	16.1	13.7	161.077	59.29
		190.4	0.8	0.9	162.089	4.5	245.8	1.2	1	162.084	27.81
FALSE	MFG		C7 H5 N5	(M+H)+	160.0741	62.89			-79.03			62.89
	Score (iso. abund)	Score (mass)	Score (MFG, MS/MS)	Score (MS)	Score (MFG)	Score (iso. spacing)	Height	Ion Formula	Species	m/z
	62.66	40.39		62.89	62.89	99.19	20468.4	C7 H6 N5	(M+H)+	160.074
		Height (Calc)	Height Sum% (Calc)	Height % (Calc)	m/z (Calc)	Diff (mDa)	Height	Height %	Height Sum %	m/z	Diff (ppm)
		21846.3	91	100	160.062	-12.3	20468.4	100	85.3	160.074	-77.09
		2068.1	8.6	9.5	161.064	-13.6	3288.5	16.1	13.7	161.077	-84.24
		88.2	0.4	0.4	162.066	-18.4	245.8	1.2	1	162.084	-113.6
FALSE	MFG		C7 H2 N4	(M+NH4)+	160.0741	62.89			-88.5			62.89
	Score (iso. abund)	Score (mass)	Score (MFG, MS/MS)	Score (MS)	Score (MFG)	Score (iso. spacing)	Height	Ion Formula	Species	m/z
	62.66	40.39		62.89	62.89	99.19	20468.4	C7 H6 N5	(M+NH4)+	160.074
		Height (Calc)	Height Sum% (Calc)	Height % (Calc)	m/z (Calc)	Diff (mDa)	Height	Height %	Height Sum %	m/z	Diff (ppm)
		21846.3	91	100	160.062	-12.3	20468.4	100	85.3	160.074	-77.09
		2068.1	8.6	9.5	161.064	-13.6	3288.5	16.1	13.7	161.077	-84.24
		88.2	0.4	0.4	162.066	-18.4	245.8	1.2	1	162.084	-113.6
FALSE	MFG		C9 H13	(M+K)+	160.0741	62.88			-77.16			62.88
	Score (iso. abund)	Score (mass)	Score (MFG, MS/MS)	Score (MS)	Score (MFG)	Score (iso. spacing)	Height	Ion Formula	Species	m/z
	35.35	60.59		62.88	62.88	99.6	20468.4	C9 H13 K	(M+K)+	160.074
		Height (Calc)	Height Sum% (Calc)	Height % (Calc)	m/z (Calc)	Diff (mDa)	Height	Height %	Height Sum %	m/z	Diff (ppm)
		20419.1	85.1	100	160.065	-9.2	20468.4	100	85.3	160.074	-57.65
		2020.7	8.4	9.9	161.068	-9.2	3288.5	16.1	13.7	161.077	-57.23
		1562.8	6.5	7.7	162.064	-20.8	245.8	1.2	1	162.084	-128.58
FALSE	MFG		C4 H9 N5 S	(M+H)+	160.0741	60.99			-59.07			60.99
	Score (iso. abund)	Score (mass)	Score (MFG, MS/MS)	Score (MS)	Score (MFG)	Score (iso. spacing)	Height	Ion Formula	Species	m/z
	31.56	60.25		60.99	60.99	97.46	20468.4	C4 H10 N5 S	(M+H)+	160.074
		Height (Calc)	Height Sum% (Calc)	Height % (Calc)	m/z (Calc)	Diff (mDa)	Height	Height %	Height Sum %	m/z	Diff (ppm)
		21478.7	89.5	100	160.065	-9	20468.4	100	85.3	160.074	-56.03
		1515.9	6.3	7.1	161.066	-11	3288.5	16.1	13.7	161.077	-68.49
		1008.1	4.2	4.7	162.061	-23.1	245.8	1.2	1	162.084	-142.47
FALSE	MFG		C4 H6 N4 S	(M+NH4)+	160.0741	60.99			-66.15			60.99
	Score (iso. abund)	Score (mass)	Score (MFG, MS/MS)	Score (MS)	Score (MFG)	Score (iso. spacing)	Height	Ion Formula	Species	m/z
	31.56	60.25		60.99	60.99	97.46	20468.4	C4 H10 N5 S	(M+NH4)+	160.074
		Height (Calc)	Height Sum% (Calc)	Height % (Calc)	m/z (Calc)	Diff (mDa)	Height	Height %	Height Sum %	m/z	Diff (ppm)
		21478.7	89.5	100	160.065	-9	20468.4	100	85.3	160.074	-56.03
		1515.9	6.3	7.1	161.066	-11	3288.5	16.1	13.7	161.077	-68.49
		1008.1	4.2	4.7	162.061	-23.1	245.8	1.2	1	162.084	-142.47
FALSE	MFG		C5 H10 N3 O P	(M+H)+	160.0741	59.11			-68.43			59.11
	Score (iso. abund)	Score (mass)	Score (MFG, MS/MS)	Score (MS)	Score (MFG)	Score (iso. spacing)	Height	Ion Formula	Species	m/z
	36.77	50.67		59.11	59.11	99.42	20468.4	C5 H11 N3 O P	(M+H)+	160.074
		Height (Calc)	Height Sum% (Calc)	Height % (Calc)	m/z (Calc)	Diff (mDa)	Height	Height %	Height Sum %	m/z	Diff (ppm)
		22418.8	93.4	100	160.063	-10.7	20468.4	100	85.3	160.074	-66.76
		1495	6.2	6.7	161.066	-11.7	3288.5	16.1	13.7	161.077	-72.61
		88.9	0.4	0.4	162.068	-16.5	245.8	1.2	1	162.084	-101.89
FALSE	MFG		C5 H7 N2 O P	(M+NH4)+	160.0741	59.11			-76.63			59.11
	Score (iso. abund)	Score (mass)	Score (MFG, MS/MS)	Score (MS)	Score (MFG)	Score (iso. spacing)	Height	Ion Formula	Species	m/z
	36.77	50.67		59.11	59.11	99.42	20468.4	C5 H11 N3 O P	(M+NH4)+	160.074
		Height (Calc)	Height Sum% (Calc)	Height % (Calc)	m/z (Calc)	Diff (mDa)	Height	Height %	Height Sum %	m/z	Diff (ppm)
		22418.8	93.4	100	160.063	-10.7	20468.4	100	85.3	160.074	-66.76
		1495	6.2	6.7	161.066	-11.7	3288.5	16.1	13.7	161.077	-72.61
		88.9	0.4	0.4	162.068	-16.5	245.8	1.2	1	162.084	-101.89
FALSE	MFG		C4 H13 N2 O S	(M+Na)+	160.0741	56.45			-75.45			56.45
	Score (iso. abund)	Score (mass)	Score (MFG, MS/MS)	Score (MS)	Score (MFG)	Score (iso. spacing)	Height	Ion Formula	Species	m/z
	24.33	54.13		56.45	56.45	98.72	20468.4	C4 H13 N2 Na O S	(M+Na)+	160.074
		Height (Calc)	Height Sum% (Calc)	Height % (Calc)	m/z (Calc)	Diff (mDa)	Height	Height %	Height Sum %	m/z	Diff (ppm)
		21649.8	90.2	100	160.064	-10	20468.4	100	85.3	160.074	-62.67
		1306.4	5.4	6	161.066	-11.3	3288.5	16.1	13.7	161.077	-69.97
		1046.5	4.4	4.8	162.06	-23.8	245.8	1.2	1	162.084	-147.07
FALSE	MFG		C3 H14 N4 P	(M+Na)+	160.0741	55.75			75.79			55.75
	Score (iso. abund)	Score (mass)	Score (MFG, MS/MS)	Score (MS)	Score (MFG)	Score (iso. spacing)	Height	Ion Formula	Species	m/z
	22.86	53.83		55.75	55.75	98.29	20468.4	C3 H14 N4 Na P	(M+Na)+	160.074
		Height (Calc)	Height Sum% (Calc)	Height % (Calc)	m/z (Calc)	Diff (mDa)	Height	Height %	Height Sum %	m/z	Diff (ppm)
		22867.2	95.3	100	160.085	10.7	20468.4	100	85.3	160.074	66.95
		1113	4.6	4.9	161.086	8.9	3288.5	16.1	13.7	161.077	55.16
		22.5	0.1	0.1	162.088	3.2	245.8	1.2	1	162.084	19.74
FALSE	MFG		C5 H12 N4 P	(M+H)+	160.0741	54.88			80.99			54.88
	Score (iso. abund)	Score (mass)	Score (MFG, MS/MS)	Score (MS)	Score (MFG)	Score (iso. spacing)	Height	Ion Formula	Species	m/z
	39.76	38.58		54.88	54.88	99.12	20468.4	C5 H13 N4 P	(M+H)+	160.074
		Height (Calc)	Height Sum% (Calc)	Height % (Calc)	m/z (Calc)	Diff (mDa)	Height	Height %	Height Sum %	m/z	Diff (ppm)
		22383.6	93.3	100	160.087	13.1	20468.4	100	85.3	160.074	81.98
		1571	6.5	7	161.089	11.8	3288.5	16.1	13.7	161.077	73.49
		48	0.2	0.2	162.091	6.9	245.8	1.2	1	162.084	42.46
FALSE	MFG		C5 H14 O2 P	(M+Na)+	160.0741	54.25			-86.04			54.25
	Score (iso. abund)	Score (mass)	Score (MFG, MS/MS)	Score (MS)	Score (MFG)	Score (iso. spacing)	Height	Ion Formula	Species	m/z
	28.51	45.01		54.25	54.25	99.91	20468.4	C5 H14 Na O2 P	(M+Na)+	160.074
		Height (Calc)	Height Sum% (Calc)	Height % (Calc)	m/z (Calc)	Diff (mDa)	Height	Height %	Height Sum %	m/z	Diff (ppm)
		22604.3	94.2	100	160.062	-11.7	20468.4	100	85.3	160.074	-73.4
		1276	5.3	5.6	161.066	-11.7	3288.5	16.1	13.7	161.077	-72.55
		122.3	0.5	0.5	162.067	-17.1	245.8	1.2	1	162.084	-105.4
FALSE	MFG		C3 H8 N6 P	(M+H)+	160.0741	51.53			-78.32			51.53
	Score (iso. abund)	Score (mass)	Score (MFG, MS/MS)	Score (MS)	Score (MFG)	Score (iso. spacing)	Height	Ion Formula	Species	m/z
	27.63	41.04		51.53	51.53	96.99	20468.4	C3 H9 N6 P	(M+H)+	160.074
		Height (Calc)	Height Sum% (Calc)	Height % (Calc)	m/z (Calc)	Diff (mDa)	Height	Height %	Height Sum %	m/z	Diff (ppm)
		22714.3	94.6	100	160.062	-12	20468.4	100	85.3	160.074	-75.15
		1258.4	5.2	5.5	161.063	-14.5	3288.5	16.1	13.7	161.077	-90.06
		30	0.1	0.1	162.064	-20.9	245.8	1.2	1	162.084	-128.67
FALSE	MFG		C3 H5 N5 P	(M+NH4)+	160.0741	51.53			-87.71			51.53
	Score (iso. abund)	Score (mass)	Score (MFG, MS/MS)	Score (MS)	Score (MFG)	Score (iso. spacing)	Height	Ion Formula	Species	m/z
	27.63	41.04		51.53	51.53	96.99	20468.4	C3 H9 N6 P	(M+NH4)+	160.074
		Height (Calc)	Height Sum% (Calc)	Height % (Calc)	m/z (Calc)	Diff (mDa)	Height	Height %	Height Sum %	m/z	Diff (ppm)
		22714.3	94.6	100	160.062	-12	20468.4	100	85.3	160.074	-75.15
		1258.4	5.2	5.5	161.063	-14.5	3288.5	16.1	13.7	161.077	-90.06
		30	0.1	0.1	162.064	-20.9	245.8	1.2	1	162.084	-128.67

## Sheet: 3 Pos MetFrag candidates
In silico fragmentations on candidate precursors performed using MetFrag tool: https://msbi.ipb-halle.de/MetFrag/
MetFrag	Score	InChI	MonoisotopicMass	CompoundName	Identifier	MetFrag_Values	MolecularFormula	SMILES	FormulasOfExplPeaks	ExplPeaks	NumberPeaksUsed	NoExplPeaks
402.39078861591145	1.0	InChI=1S/C10H9NO/c1-11-7-6-10(12)8-4-2-3-5-9(8)11/h2-7H,1H3	159.068	Echinopsine	C10663	1001.0;1048.0;305.0	C10H9NO	CN1C=CC(=O)C2=CC=CC=C21	117.055:[C8H6N]+H+;128.046:[C9H6N]+;145.0499:[C9H6NO]+H+	117.055_999.0;128.046_624.4;145.0499_999.0	3	3
386.8771264284232	0.9614	InChI=1S/C10H9NO/c1-7-6-8-4-2-3-5-9(8)11-10(7)12/h2-6H,1H3,(H,11,12)	159.068	3-Methyl-quinolin-2-ol	C06345	1001.0;1091.0;348.0	C10H9NO	CC1=CC2=CC=CC=C2NC1=O	117.055:[C8H6N]+H+;128.046:[C9H6N]+;145.0499:[C9H6NO]+H+	117.055_999.0;128.046_624.4;145.0499_999.0	3	3
321.0974434228256	0.798	InChI=1S/C10H9NO/c12-6-5-8-7-11-10-4-2-1-3-9(8)10/h1-4,6-7,11H,5H2	159.068	Indole-3-acetaldehyde	C00637	348.0;2167.0;1324.0	C10H9NO	C1=CC=C2C(=C1)C(=CN2)CC=O	117.055:[C8H6N]+H+;128.046:[C9H8N-2H]+;145.0499:[C9H8NO-H]+	117.055_999.0;128.046_624.4;145.0499_999.0	3	3
258.523637391472	0.6425	InChI=1S/C10H9NO/c12-11-10-7-3-5-8-4-1-2-6-9(8)10/h1-7,11-12H	159.068	N-Hydroxy-1-aminonaphthalene	C14789	1446.0;1546.0;1324.0	C10H9NO	C1=CC=C2C(=C1)C=CC=C2NO	117.055:[C8H6N]+H+;128.046:[C9H7N-H]+;145.0499:[C9H8NO-H]+	117.055_999.0;128.046_624.4;145.0499_999.0	3	3
Identifier	C10663							Identifier	C06345								Identifier	C14789							Identifier	C00637
SMILES	CN1C=CC(=O)C2=CC=CC=C21							SMILES	CC1=CC2=CC=CC=C2NC1=O								SMILES	C1=CC=C2C(=C1)C=CC=C2NO							SMILES	C1=CC=C2C(=C1)C(=CN2)CC=O
MonoisotopicMass	159.068							MonoisotopicMass	159.068								MonoisotopicMass	159.068							MonoisotopicMass	159.068
InChI	InChI=1S/C10H9NO/c1-11-7-6-10(12)8-4-2-3-5-9(8)11/h2-7H,1H3							InChI	InChI=1S/C10H9NO/c1-7-6-8-4-2-3-5-9(8)11-10(7)12/h2-6H,1H3,(H,11,12)								InChI	InChI=1S/C10H9NO/c12-11-10-7-3-5-8-4-1-2-6-9(8)10/h1-7,11-12H							InChI	InChI=1S/C10H9NO/c12-6-5-8-7-11-10-4-2-1-3-9(8)10/h1-4,6-7,11H,5H2
MetFrag	402.39078861591145							MetFrag	386.8771264284232								MetFrag	258.523637391472							MetFrag	274.8663534904115
CompoundName	Echinopsine							CompoundName	3-Methyl-quinolin-2-ol								CompoundName	N-Hydroxy-1-aminonaphthalene							CompoundName	Indole-3-acetaldehyde
MolecularFormula	C10H9NO							MolecularFormula	C10H9NO								MolecularFormula	C10H9NO							MolecularFormula	C10H9NO
Identifier	C10663							Identifier	C06345								Identifier	C14789							Identifier	C00637
Precursor								Precursor									Precursor								Precursor
Fragments								Fragments									Fragments								Fragments
			Fragment 1								Fragment 1									Fragment 1								Fragment 1
			Formula	[C8H6N]+H+							Formula	[C8H6N]+H+								Formula	[C8H6N]+H+							Formula	[C8H6N]+H+
			Mass	117.05733							Mass	117.05733								Mass	117.05733							Mass	117.05733
			Peak m/z	117.055							Peak m/z	117.055								Peak m/z	117.055							Peak m/z	117.0533
			Fragment 2								Fragment 2									Fragment 2								Fragment 2
			Formula	[C9H6N]+							Formula	[C9H6N]+								Formula	[C9H7N-H]+							Formula	[C9H8N-2H]+
			Mass	128.0495							Mass	128.0495								Mass	128.0495							Mass	128.0495
			Peak m/z	128.046							Peak m/z	128.046								Peak m/z	128.046							Peak m/z	128.0465
			Fragment 3								Fragment 3									Fragment 3								Fragment 3
			Formula	[C9H6NO]+H+							Formula	[C9H6NO]+H+								Formula	[C9H8NO-H]+							Formula	[C9H8NO-H]+
			Mass	145.05224							Mass	145.05224								Mass	145.05224							Mass	145.05224
			Peak m/z	145.0499							Peak m/z	145.0499								Peak m/z	145.0499							Peak m/z	145.0499

## Sheet: 3 Pos Metlin MS_MS
Experimental data for MS/MS (Metlin MS/MS database) https://metlin.scripps.edu/landing_page.php?pgcontent=ms_ms_spectrum_match_search
		Mass	MS/MS
Indoleacetaldehyde		159.068	117.057
			145.052
1-acetyl indole		159.068	117.052
			118.065
			145.052
6-methoxyquinoline		159.068	117.057
			145.057

## Sheet: Sulforaphane
MS/MS spectra. Match to Metlin database (https://metlin.scripps.edu/landing_page.php?pgcontent=mainPage)

## Sheet: Jasmonic acid
MS/MS spectra.

## Sheet: OPDA
MS/MS spectra. Match to Metlin database (https://metlin.scripps.edu/landing_page.php?pgcontent=mainPage)

## Sheet: Kaempferol hexoside deoxyhexosi
MS/MS spectra. Match to spectra (MassBank of North America https://mona.fiehnlab.ucdavis.edu/spectra/search)
																MassBank
																					Neutral losses
																					162.053	hexosyl
																					146.058	deoxyhexosyl
																					308.111	hexosyl+deoxyhexosyl
